# Supplementary material for: De novo Assembly of the Pokeweed Genome Provides Insight Into Pokeweed Antiviral Protein (PAP) Gene Expression
Source: Front Plant Sci. 2019 Aug 6;10:1002. doi: 10.3389/fpls.2019.01002 (PMC6691146; doi:10.3389/fpls.2019.01002)
Supplement: Supplementary file 3 [file Data_Sheet_1.zip]

Archive with 1 entries (1 files):
- Supplementary_data_sheet_1_maker_annotation_file.gff3.txt
