# Supplementary material for: De novo Assembly of the Pokeweed Genome Provides Insight Into Pokeweed Antiviral Protein (PAP) Gene Expression
Source: Front Plant Sci. 2019 Aug 6;10:1002. doi: 10.3389/fpls.2019.01002 (PMC6691146; doi:10.3389/fpls.2019.01002)
Supplement: Supplementary file 3 [file Data_Sheet_1.zip › Supplementary_data_sheet_1_maker_annotation_file.gff3.txt]

Supplementary Data Sheet 1. MAKER genome annotation file in gff3 format.
flattened_line_11476	maker	gene	27021	27821	.	+	.	ID=PHYAM_017891;Name=PHYAM_017891;Alias=maker-flattened_line_11476-exonerate_est2genome-gene-0.0;Note=Protein of unknown function;
flattened_line_11476	maker	mRNA	27021	27821	2418	+	.	ID=PHYAM_017891-RA;Parent=PHYAM_017891;Name=PHYAM_017891-RA;Alias=maker-flattened_line_11476-exonerate_est2genome-gene-0.0-mRNA-1;Note=Protein of unknown function;_AED=0.26;_QI=248|1|1|1|0|0|2|0|79;_eAED=0.26;
flattened_line_11476	maker	exon	27021	27456	.	+	.	ID=PHYAM_017891-RA:exon:8242;Parent=PHYAM_017891-RA;
flattened_line_11476	maker	exon	27773	27821	.	+	.	ID=PHYAM_017891-RA:exon:8243;Parent=PHYAM_017891-RA;
flattened_line_11476	maker	five_prime_UTR	27021	27268	.	+	.	ID=PHYAM_017891-RA:five_prime_utr;Parent=PHYAM_017891-RA;
flattened_line_11476	maker	CDS	27269	27456	.	+	0	ID=PHYAM_017891-RA:cds;Parent=PHYAM_017891-RA;
flattened_line_11476	maker	CDS	27773	27821	.	+	1	ID=PHYAM_017891-RA:cds;Parent=PHYAM_017891-RA;
flattened_line_11476	maker	gene	3812	6528	.	-	.	ID=PHYAM_017888;Name=PHYAM_017888;Alias=maker-flattened_line_11476-exonerate_est2genome-gene-0.1;Note=Similar to UGT76F1: UDP-glycosyltransferase 76F1 (Arabidopsis thaliana);Dbxref=InterPro:IPR002213,Pfam:PF00201;Ontology_term=GO:0008152,GO:0016758;
flattened_line_11476	maker	mRNA	3812	6528	11792	-	.	ID=PHYAM_017888-RA;Parent=PHYAM_017888;Name=PHYAM_017888-RA;Alias=maker-flattened_line_11476-exonerate_est2genome-gene-0.1-mRNA-1;Note=Similar to UGT76F1: UDP-glycosyltransferase 76F1 (Arabidopsis thaliana);_AED=0.31;_QI=214|1|1|1|0|0|2|771|463;_eAED=0.31;Dbxref=InterPro:IPR002213,Pfam:PF00201;Ontology_term=GO:0008152,GO:0016758;
flattened_line_11476	maker	exon	3812	5466	.	-	.	ID=PHYAM_017888-RA:exon:8245;Parent=PHYAM_017888-RA;
flattened_line_11476	maker	exon	5807	6528	.	-	.	ID=PHYAM_017888-RA:exon:8244;Parent=PHYAM_017888-RA;
flattened_line_11476	maker	five_prime_UTR	6315	6528	.	-	.	ID=PHYAM_017888-RA:five_prime_utr;Parent=PHYAM_017888-RA;
flattened_line_11476	maker	CDS	5807	6314	.	-	0	ID=PHYAM_017888-RA:cds;Parent=PHYAM_017888-RA;
flattened_line_11476	maker	CDS	4583	5466	.	-	2	ID=PHYAM_017888-RA:cds;Parent=PHYAM_017888-RA;
flattened_line_11476	maker	three_prime_UTR	3812	4582	.	-	.	ID=PHYAM_017888-RA:three_prime_utr;Parent=PHYAM_017888-RA;
flattened_line_11476	maker	gene	7094	10125	.	-	.	ID=PHYAM_017889;Name=PHYAM_017889;Alias=maker-flattened_line_11476-exonerate_est2genome-gene-0.2;Note=Similar to UGT76B1: UDP-glycosyltransferase 76B1 (Arabidopsis thaliana);Dbxref=InterPro:IPR002213,Pfam:PF00201;Ontology_term=GO:0008152,GO:0016758;
flattened_line_11476	maker	mRNA	7094	10125	2076	-	.	ID=PHYAM_017889-RA;Parent=PHYAM_017889;Name=PHYAM_017889-RA;Alias=maker-flattened_line_11476-exonerate_est2genome-gene-0.2-mRNA-1;Note=Similar to UGT76B1: UDP-glycosyltransferase 76B1 (Arabidopsis thaliana);_AED=0.34;_QI=355|1|1|1|0|0|2|317|467;_eAED=0.34;Dbxref=InterPro:IPR002213,Pfam:PF00201;Ontology_term=GO:0008152,GO:0016758;
flattened_line_11476	maker	exon	7094	8324	.	-	.	ID=PHYAM_017889-RA:exon:8247;Parent=PHYAM_017889-RA;
flattened_line_11476	maker	exon	9281	10125	.	-	.	ID=PHYAM_017889-RA:exon:8246;Parent=PHYAM_017889-RA;
flattened_line_11476	maker	five_prime_UTR	9771	10125	.	-	.	ID=PHYAM_017889-RA:five_prime_utr;Parent=PHYAM_017889-RA;
flattened_line_11476	maker	CDS	9281	9770	.	-	0	ID=PHYAM_017889-RA:cds;Parent=PHYAM_017889-RA;
flattened_line_11476	maker	CDS	7411	8324	.	-	2	ID=PHYAM_017889-RA:cds;Parent=PHYAM_017889-RA;
flattened_line_11476	maker	three_prime_UTR	7094	7410	.	-	.	ID=PHYAM_017889-RA:three_prime_utr;Parent=PHYAM_017889-RA;
flattened_line_11476	maker	gene	12530	16193	.	-	.	ID=PHYAM_017890;Name=PHYAM_017890;Alias=maker-flattened_line_11476-exonerate_est2genome-gene-0.3;Note=Similar to UGT76B1: UDP-glycosyltransferase 76B1 (Arabidopsis thaliana);Dbxref=InterPro:IPR002213,Pfam:PF00201;Ontology_term=GO:0008152,GO:0016758;
flattened_line_11476	maker	mRNA	12530	16193	1699	-	.	ID=PHYAM_017890-RA;Parent=PHYAM_017890;Name=PHYAM_017890-RA;Alias=maker-flattened_line_11476-exonerate_est2genome-gene-0.3-mRNA-1;Note=Similar to UGT76B1: UDP-glycosyltransferase 76B1 (Arabidopsis thaliana);_AED=0.37;_QI=168|1|1|1|0|0|2|187|447;_eAED=0.37;Dbxref=InterPro:IPR002213,Pfam:PF00201;Ontology_term=GO:0008152,GO:0016758;
flattened_line_11476	maker	exon	12530	13582	.	-	.	ID=PHYAM_017890-RA:exon:8249;Parent=PHYAM_017890-RA;
flattened_line_11476	maker	exon	15548	16193	.	-	.	ID=PHYAM_017890-RA:exon:8248;Parent=PHYAM_017890-RA;
flattened_line_11476	maker	five_prime_UTR	16026	16193	.	-	.	ID=PHYAM_017890-RA:five_prime_utr;Parent=PHYAM_017890-RA;
flattened_line_11476	maker	CDS	15548	16025	.	-	0	ID=PHYAM_017890-RA:cds;Parent=PHYAM_017890-RA;
flattened_line_11476	maker	CDS	12717	13582	.	-	2	ID=PHYAM_017890-RA:cds;Parent=PHYAM_017890-RA;
flattened_line_11476	maker	three_prime_UTR	12530	12716	.	-	.	ID=PHYAM_017890-RA:three_prime_utr;Parent=PHYAM_017890-RA;
flattened_line_11476	maker	gene	40456	40929	.	-	.	ID=PHYAM_017892;Name=PHYAM_017892;Alias=maker-flattened_line_11476-exonerate_protein2genome-gene-0.42;Note=Protein of unknown function;
flattened_line_11476	maker	mRNA	40456	40929	474	-	.	ID=PHYAM_017892-RA;Parent=PHYAM_017892;Name=PHYAM_017892-RA;Alias=maker-flattened_line_11476-exonerate_protein2genome-gene-0.42-mRNA-1;Note=Protein of unknown function;_AED=0.11;_QI=0|-1|0|1|-1|0|1|0|157;_eAED=0.11;
flattened_line_11476	maker	exon	40456	40929	.	-	.	ID=PHYAM_017892-RA:exon:8250;Parent=PHYAM_017892-RA;
flattened_line_11476	maker	CDS	40456	40929	.	-	0	ID=PHYAM_017892-RA:cds;Parent=PHYAM_017892-RA;
flattened_line_246	maker	gene	160459	162237	.	-	.	ID=PHYAM_001223;Name=PHYAM_001223;Alias=maker-flattened_line_246-exonerate_est2genome-gene-0.0;Note=Protein of unknown function;
flattened_line_246	maker	mRNA	160459	162237	681	-	.	ID=PHYAM_001223-RA;Parent=PHYAM_001223;Name=PHYAM_001223-RA;Alias=maker-flattened_line_246-exonerate_est2genome-gene-0.0-mRNA-1;Note=Protein of unknown function;_AED=0.03;_QI=0|1|0.33|1|0|0|3|0|227;_eAED=0.03;
flattened_line_246	maker	exon	160459	160551	.	-	.	ID=PHYAM_001223-RA:exon:659;Parent=PHYAM_001223-RA;
flattened_line_246	maker	exon	161484	161679	.	-	.	ID=PHYAM_001223-RA:exon:658;Parent=PHYAM_001223-RA;
flattened_line_246	maker	exon	161846	162237	.	-	.	ID=PHYAM_001223-RA:exon:657;Parent=PHYAM_001223-RA;
flattened_line_246	maker	CDS	161846	162237	.	-	0	ID=PHYAM_001223-RA:cds;Parent=PHYAM_001223-RA;
flattened_line_246	maker	CDS	161484	161679	.	-	1	ID=PHYAM_001223-RA:cds;Parent=PHYAM_001223-RA;
flattened_line_246	maker	CDS	160459	160551	.	-	0	ID=PHYAM_001223-RA:cds;Parent=PHYAM_001223-RA;
flattened_line_29908	maker	gene	2527	2793	.	+	.	ID=PHYAM_027012;Name=PHYAM_027012;Alias=maker-flattened_line_29908-exonerate_protein2genome-gene-0.0;Note=Protein of unknown function;
flattened_line_29908	maker	mRNA	2527	2793	267	+	.	ID=PHYAM_027012-RA;Parent=PHYAM_027012;Name=PHYAM_027012-RA;Alias=maker-flattened_line_29908-exonerate_protein2genome-gene-0.0-mRNA-1;Note=Protein of unknown function;_AED=0.35;_QI=0|-1|0|1|-1|0|1|0|88;_eAED=1.00;
flattened_line_29908	maker	exon	2527	2793	.	+	.	ID=PHYAM_027012-RA:exon:11884;Parent=PHYAM_027012-RA;
flattened_line_29908	maker	CDS	2527	2793	.	+	0	ID=PHYAM_027012-RA:cds;Parent=PHYAM_027012-RA;
flattened_line_14278	maker	gene	2749	22220	.	-	.	ID=PHYAM_019940;Name=PHYAM_019940;Alias=maker-flattened_line_14278-exonerate_est2genome-gene-0.0;Note=Similar to PEX12: Peroxisome biogenesis protein 12 (Arabidopsis thaliana);Dbxref=InterPro:IPR006845,Pfam:PF04757;
flattened_line_14278	maker	mRNA	2749	22220	1737	-	.	ID=PHYAM_019940-RB;Parent=PHYAM_019940;Name=PHYAM_019940-RB;Alias=maker-flattened_line_14278-exonerate_est2genome-gene-0.0-mRNA-1;Note=Similar to PEX12: Peroxisome biogenesis protein 12 (Arabidopsis thaliana);_AED=0.15;_QI=0|1|1|1|0|0|11|405|443;_eAED=0.15;Dbxref=InterPro:IPR006845,Pfam:PF04757;
flattened_line_14278	maker	mRNA	2768	22220	7699	-	.	ID=PHYAM_019940-RC;Parent=PHYAM_019940;Name=PHYAM_019940-RC;Alias=maker-flattened_line_14278-exonerate_est2genome-gene-0.0-mRNA-2;Note=Similar to PEX12: Peroxisome biogenesis protein 12 (Arabidopsis thaliana);_AED=0.19;_QI=0|1|1|1|0|0|10|249|437;_eAED=0.19;Dbxref=InterPro:IPR006845,Pfam:PF04757;
flattened_line_14278	maker	mRNA	4025	22220	1565	-	.	ID=PHYAM_019940-RE;Parent=PHYAM_019940;Name=PHYAM_019940-RE;Alias=maker-flattened_line_14278-exonerate_est2genome-gene-0.0-mRNA-3;Note=Similar to PEX12: Peroxisome biogenesis protein 12 (Arabidopsis thaliana);_AED=0.19;_QI=514|1|1|1|0|0|9|187|287;_eAED=0.19;Dbxref=InterPro:IPR006845,Pfam:PF04757;
flattened_line_14278	maker	mRNA	2749	15443	5461	-	.	ID=PHYAM_019940-RA;Parent=PHYAM_019940;Name=PHYAM_019940-RA;Alias=maker-flattened_line_14278-exonerate_est2genome-gene-0.0-mRNA-4;Note=Similar to PEX12: Peroxisome biogenesis protein 12 (Arabidopsis thaliana);_AED=0.27;_QI=74|1|1|1|0|0|9|231|273;_eAED=0.27;Dbxref=InterPro:IPR006845,Pfam:PF04757;
flattened_line_14278	maker	mRNA	4025	15443	5422	-	.	ID=PHYAM_019940-RD;Parent=PHYAM_019940;Name=PHYAM_019940-RD;Alias=maker-flattened_line_14278-exonerate_est2genome-gene-0.0-mRNA-5;Note=Similar to PEX12: Peroxisome biogenesis protein 12 (Arabidopsis thaliana);_AED=0.28;_QI=74|1|1|1|0|0|7|187|279;_eAED=0.28;Dbxref=InterPro:IPR006845,Pfam:PF04757;
flattened_line_14278	maker	mRNA	14630	22220	750	-	.	ID=PHYAM_019940-RF;Parent=PHYAM_019940;Name=PHYAM_019940-RF;Alias=maker-flattened_line_14278-exonerate_est2genome-gene-0.0-mRNA-6;Note=Similar to PEX12: Peroxisome biogenesis protein 12 (Arabidopsis thaliana);_AED=0.35;_QI=0|1|0.75|1|0|0|4|0|250;_eAED=0.35;Dbxref=InterPro:IPR006845,Pfam:PF04757;
flattened_line_14278	maker	mRNA	20624	22220	458	-	.	ID=PHYAM_019940-RG;Parent=PHYAM_019940;Name=PHYAM_019940-RG;Alias=maker-flattened_line_14278-exonerate_est2genome-gene-0.0-mRNA-7;Note=Similar to PEX12: Peroxisome biogenesis protein 12 (Arabidopsis thaliana);_AED=0.41;_QI=0|1|1|1|0|0|3|107|116;_eAED=0.41;Dbxref=InterPro:IPR006845,Pfam:PF04757;
flattened_line_14278	maker	exon	20624	20735	.	-	.	ID=PHYAM_019940-RG:exon:10066;Parent=PHYAM_019940-RG;
flattened_line_14278	maker	exon	14630	14884	.	-	.	ID=PHYAM_019940-RF:exon:10065;Parent=PHYAM_019940-RF;
flattened_line_14278	maker	exon	15367	15443	.	-	.	ID=PHYAM_019940-RA:exon:10064;Parent=PHYAM_019940-RA,PHYAM_019940-RD;
flattened_line_14278	maker	exon	4025	4439	.	-	.	ID=PHYAM_019940-RE:exon:10063;Parent=PHYAM_019940-RE,PHYAM_019940-RD;
flattened_line_14278	maker	exon	15670	15864	.	-	.	ID=PHYAM_019940-RE:exon:10062;Parent=PHYAM_019940-RE;
flattened_line_14278	maker	exon	2768	3088	.	-	.	ID=PHYAM_019940-RC:exon:10061;Parent=PHYAM_019940-RC;
flattened_line_14278	maker	exon	4302	4439	.	-	.	ID=PHYAM_019940-RC:exon:10060;Parent=PHYAM_019940-RC,PHYAM_019940-RA;
flattened_line_14278	maker	exon	2749	2891	.	-	.	ID=PHYAM_019940-RB:exon:10059;Parent=PHYAM_019940-RB,PHYAM_019940-RA;
flattened_line_14278	maker	exon	2929	3088	.	-	.	ID=PHYAM_019940-RB:exon:10058;Parent=PHYAM_019940-RB,PHYAM_019940-RA;
flattened_line_14278	maker	exon	4110	4439	.	-	.	ID=PHYAM_019940-RB:exon:10057;Parent=PHYAM_019940-RB;
flattened_line_14278	maker	exon	4863	4949	.	-	.	ID=PHYAM_019940-RB:exon:10056;Parent=PHYAM_019940-RB,PHYAM_019940-RC,PHYAM_019940-RE,PHYAM_019940-RA,PHYAM_019940-RD;
flattened_line_14278	maker	exon	5085	5171	.	-	.	ID=PHYAM_019940-RB:exon:10055;Parent=PHYAM_019940-RB,PHYAM_019940-RC,PHYAM_019940-RE,PHYAM_019940-RA,PHYAM_019940-RD;
flattened_line_14278	maker	exon	6472	6546	.	-	.	ID=PHYAM_019940-RB:exon:10054;Parent=PHYAM_019940-RB,PHYAM_019940-RC,PHYAM_019940-RE,PHYAM_019940-RA,PHYAM_019940-RD;
flattened_line_14278	maker	exon	6660	6769	.	-	.	ID=PHYAM_019940-RB:exon:10053;Parent=PHYAM_019940-RB,PHYAM_019940-RC,PHYAM_019940-RE,PHYAM_019940-RA,PHYAM_019940-RD;
flattened_line_14278	maker	exon	14635	14884	.	-	.	ID=PHYAM_019940-RB:exon:10052;Parent=PHYAM_019940-RB,PHYAM_019940-RC,PHYAM_019940-RE,PHYAM_019940-RA,PHYAM_019940-RD;
flattened_line_14278	maker	exon	15716	15864	.	-	.	ID=PHYAM_019940-RB:exon:10051;Parent=PHYAM_019940-RB,PHYAM_019940-RC,PHYAM_019940-RF;
flattened_line_14278	maker	exon	20821	20926	.	-	.	ID=PHYAM_019940-RB:exon:10050;Parent=PHYAM_019940-RB,PHYAM_019940-RC,PHYAM_019940-RE,PHYAM_019940-RF,PHYAM_019940-RG;
flattened_line_14278	maker	exon	21981	22220	.	-	.	ID=PHYAM_019940-RB:exon:10049;Parent=PHYAM_019940-RB,PHYAM_019940-RC,PHYAM_019940-RE,PHYAM_019940-RF,PHYAM_019940-RG;
flattened_line_14278	maker	CDS	21981	22220	.	-	0	ID=PHYAM_019940-RB:cds;Parent=PHYAM_019940-RB;
flattened_line_14278	maker	CDS	20821	20926	.	-	0	ID=PHYAM_019940-RB:cds;Parent=PHYAM_019940-RB;
flattened_line_14278	maker	CDS	15716	15864	.	-	2	ID=PHYAM_019940-RB:cds;Parent=PHYAM_019940-RB;
flattened_line_14278	maker	CDS	14635	14884	.	-	0	ID=PHYAM_019940-RB:cds;Parent=PHYAM_019940-RB;
flattened_line_14278	maker	CDS	6660	6769	.	-	2	ID=PHYAM_019940-RB:cds;Parent=PHYAM_019940-RB;
flattened_line_14278	maker	CDS	6472	6546	.	-	0	ID=PHYAM_019940-RB:cds;Parent=PHYAM_019940-RB;
flattened_line_14278	maker	CDS	5085	5171	.	-	0	ID=PHYAM_019940-RB:cds;Parent=PHYAM_019940-RB;
flattened_line_14278	maker	CDS	4863	4949	.	-	0	ID=PHYAM_019940-RB:cds;Parent=PHYAM_019940-RB;
flattened_line_14278	maker	CDS	4212	4439	.	-	0	ID=PHYAM_019940-RB:cds;Parent=PHYAM_019940-RB;
flattened_line_14278	maker	three_prime_UTR	4110	4211	.	-	.	ID=PHYAM_019940-RB:three_prime_utr;Parent=PHYAM_019940-RB;
flattened_line_14278	maker	three_prime_UTR	2929	3088	.	-	.	ID=PHYAM_019940-RB:three_prime_utr;Parent=PHYAM_019940-RB;
flattened_line_14278	maker	three_prime_UTR	2749	2891	.	-	.	ID=PHYAM_019940-RB:three_prime_utr;Parent=PHYAM_019940-RB;
flattened_line_14278	maker	CDS	21981	22220	.	-	0	ID=PHYAM_019940-RC:cds;Parent=PHYAM_019940-RC;
flattened_line_14278	maker	CDS	20821	20926	.	-	0	ID=PHYAM_019940-RC:cds;Parent=PHYAM_019940-RC;
flattened_line_14278	maker	CDS	15716	15864	.	-	2	ID=PHYAM_019940-RC:cds;Parent=PHYAM_019940-RC;
flattened_line_14278	maker	CDS	14635	14884	.	-	0	ID=PHYAM_019940-RC:cds;Parent=PHYAM_019940-RC;
flattened_line_14278	maker	CDS	6660	6769	.	-	2	ID=PHYAM_019940-RC:cds;Parent=PHYAM_019940-RC;
flattened_line_14278	maker	CDS	6472	6546	.	-	0	ID=PHYAM_019940-RC:cds;Parent=PHYAM_019940-RC;
flattened_line_14278	maker	CDS	5085	5171	.	-	0	ID=PHYAM_019940-RC:cds;Parent=PHYAM_019940-RC;
flattened_line_14278	maker	CDS	4863	4949	.	-	0	ID=PHYAM_019940-RC:cds;Parent=PHYAM_019940-RC;
flattened_line_14278	maker	CDS	4302	4439	.	-	0	ID=PHYAM_019940-RC:cds;Parent=PHYAM_019940-RC;
flattened_line_14278	maker	CDS	3017	3088	.	-	0	ID=PHYAM_019940-RC:cds;Parent=PHYAM_019940-RC;
flattened_line_14278	maker	three_prime_UTR	2768	3016	.	-	.	ID=PHYAM_019940-RC:three_prime_utr;Parent=PHYAM_019940-RC;
flattened_line_14278	maker	five_prime_UTR	21981	22220	.	-	.	ID=PHYAM_019940-RE:five_prime_utr;Parent=PHYAM_019940-RE;
flattened_line_14278	maker	five_prime_UTR	20821	20926	.	-	.	ID=PHYAM_019940-RE:five_prime_utr;Parent=PHYAM_019940-RE;
flattened_line_14278	maker	five_prime_UTR	15697	15864	.	-	.	ID=PHYAM_019940-RE:five_prime_utr;Parent=PHYAM_019940-RE;
flattened_line_14278	maker	CDS	15670	15696	.	-	0	ID=PHYAM_019940-RE:cds;Parent=PHYAM_019940-RE;
flattened_line_14278	maker	CDS	14635	14884	.	-	0	ID=PHYAM_019940-RE:cds;Parent=PHYAM_019940-RE;
flattened_line_14278	maker	CDS	6660	6769	.	-	2	ID=PHYAM_019940-RE:cds;Parent=PHYAM_019940-RE;
flattened_line_14278	maker	CDS	6472	6546	.	-	0	ID=PHYAM_019940-RE:cds;Parent=PHYAM_019940-RE;
flattened_line_14278	maker	CDS	5085	5171	.	-	0	ID=PHYAM_019940-RE:cds;Parent=PHYAM_019940-RE;
flattened_line_14278	maker	CDS	4863	4949	.	-	0	ID=PHYAM_019940-RE:cds;Parent=PHYAM_019940-RE;
flattened_line_14278	maker	CDS	4212	4439	.	-	0	ID=PHYAM_019940-RE:cds;Parent=PHYAM_019940-RE;
flattened_line_14278	maker	three_prime_UTR	4025	4211	.	-	.	ID=PHYAM_019940-RE:three_prime_utr;Parent=PHYAM_019940-RE;
flattened_line_14278	maker	five_prime_UTR	15370	15443	.	-	.	ID=PHYAM_019940-RA:five_prime_utr;Parent=PHYAM_019940-RA;
flattened_line_14278	maker	CDS	15367	15369	.	-	0	ID=PHYAM_019940-RA:cds;Parent=PHYAM_019940-RA;
flattened_line_14278	maker	CDS	14635	14884	.	-	0	ID=PHYAM_019940-RA:cds;Parent=PHYAM_019940-RA;
flattened_line_14278	maker	CDS	6660	6769	.	-	2	ID=PHYAM_019940-RA:cds;Parent=PHYAM_019940-RA;
flattened_line_14278	maker	CDS	6472	6546	.	-	0	ID=PHYAM_019940-RA:cds;Parent=PHYAM_019940-RA;
flattened_line_14278	maker	CDS	5085	5171	.	-	0	ID=PHYAM_019940-RA:cds;Parent=PHYAM_019940-RA;
flattened_line_14278	maker	CDS	4863	4949	.	-	0	ID=PHYAM_019940-RA:cds;Parent=PHYAM_019940-RA;
flattened_line_14278	maker	CDS	4302	4439	.	-	0	ID=PHYAM_019940-RA:cds;Parent=PHYAM_019940-RA;
flattened_line_14278	maker	CDS	3017	3088	.	-	0	ID=PHYAM_019940-RA:cds;Parent=PHYAM_019940-RA;
flattened_line_14278	maker	three_prime_UTR	2929	3016	.	-	.	ID=PHYAM_019940-RA:three_prime_utr;Parent=PHYAM_019940-RA;
flattened_line_14278	maker	three_prime_UTR	2749	2891	.	-	.	ID=PHYAM_019940-RA:three_prime_utr;Parent=PHYAM_019940-RA;
flattened_line_14278	maker	five_prime_UTR	15370	15443	.	-	.	ID=PHYAM_019940-RD:five_prime_utr;Parent=PHYAM_019940-RD;
flattened_line_14278	maker	CDS	15367	15369	.	-	0	ID=PHYAM_019940-RD:cds;Parent=PHYAM_019940-RD;
flattened_line_14278	maker	CDS	14635	14884	.	-	0	ID=PHYAM_019940-RD:cds;Parent=PHYAM_019940-RD;
flattened_line_14278	maker	CDS	6660	6769	.	-	2	ID=PHYAM_019940-RD:cds;Parent=PHYAM_019940-RD;
flattened_line_14278	maker	CDS	6472	6546	.	-	0	ID=PHYAM_019940-RD:cds;Parent=PHYAM_019940-RD;
flattened_line_14278	maker	CDS	5085	5171	.	-	0	ID=PHYAM_019940-RD:cds;Parent=PHYAM_019940-RD;
flattened_line_14278	maker	CDS	4863	4949	.	-	0	ID=PHYAM_019940-RD:cds;Parent=PHYAM_019940-RD;
flattened_line_14278	maker	CDS	4212	4439	.	-	0	ID=PHYAM_019940-RD:cds;Parent=PHYAM_019940-RD;
flattened_line_14278	maker	three_prime_UTR	4025	4211	.	-	.	ID=PHYAM_019940-RD:three_prime_utr;Parent=PHYAM_019940-RD;
flattened_line_14278	maker	CDS	21981	22220	.	-	0	ID=PHYAM_019940-RF:cds;Parent=PHYAM_019940-RF;
flattened_line_14278	maker	CDS	20821	20926	.	-	0	ID=PHYAM_019940-RF:cds;Parent=PHYAM_019940-RF;
flattened_line_14278	maker	CDS	15716	15864	.	-	2	ID=PHYAM_019940-RF:cds;Parent=PHYAM_019940-RF;
flattened_line_14278	maker	CDS	14630	14884	.	-	0	ID=PHYAM_019940-RF:cds;Parent=PHYAM_019940-RF;
flattened_line_14278	maker	CDS	21981	22220	.	-	0	ID=PHYAM_019940-RG:cds;Parent=PHYAM_019940-RG;
flattened_line_14278	maker	CDS	20821	20926	.	-	0	ID=PHYAM_019940-RG:cds;Parent=PHYAM_019940-RG;
flattened_line_14278	maker	CDS	20731	20735	.	-	2	ID=PHYAM_019940-RG:cds;Parent=PHYAM_019940-RG;
flattened_line_14278	maker	three_prime_UTR	20624	20730	.	-	.	ID=PHYAM_019940-RG:three_prime_utr;Parent=PHYAM_019940-RG;
flattened_line_14278	maker	gene	27124	35168	.	-	.	ID=PHYAM_019941;Name=PHYAM_019941;Alias=maker-flattened_line_14278-exonerate_est2genome-gene-0.1;Note=Similar to PHL13: Myb family transcription factor PHL13 (Arabidopsis thaliana);Dbxref=InterPro:IPR001005,InterPro:IPR025756,Pfam:PF00249,Pfam:PF14379;
flattened_line_14278	maker	mRNA	27124	35168	2583	-	.	ID=PHYAM_019941-RB;Parent=PHYAM_019941;Name=PHYAM_019941-RB;Alias=maker-flattened_line_14278-exonerate_est2genome-gene-0.1-mRNA-1;Note=Similar to PHL13: Myb family transcription factor PHL13 (Arabidopsis thaliana);_AED=0.08;_QI=629|1|1|1|0|0|8|691|420;_eAED=0.08;Dbxref=InterPro:IPR001005,Pfam:PF00249;
flattened_line_14278	maker	mRNA	30597	35168	1625	-	.	ID=PHYAM_019941-RD;Parent=PHYAM_019941;Name=PHYAM_019941-RD;Alias=maker-flattened_line_14278-exonerate_est2genome-gene-0.1-mRNA-2;Note=Similar to PHL13: Myb family transcription factor PHL13 (Arabidopsis thaliana);_AED=0.24;_QI=629|1|1|1|0|0|6|18|325;_eAED=0.24;Dbxref=InterPro:IPR001005,Pfam:PF00249;
flattened_line_14278	maker	mRNA	27124	30689	1049	-	.	ID=PHYAM_019941-RA;Parent=PHYAM_019941;Name=PHYAM_019941-RA;Alias=maker-flattened_line_14278-exonerate_est2genome-gene-0.1-mRNA-3;Note=Similar to PHL13: Myb family transcription factor PHL13 (Arabidopsis thaliana);_AED=0.33;_QI=0|1|1|1|0|0|3|575|157;_eAED=0.33;Dbxref=InterPro:IPR025756,Pfam:PF14379;
flattened_line_14278	maker	mRNA	30597	31526	1375	-	.	ID=PHYAM_019941-RC;Parent=PHYAM_019941;Name=PHYAM_019941-RC;Alias=maker-flattened_line_14278-exonerate_est2genome-gene-0.1-mRNA-4;Note=Similar to PHR2: Protein PHOSPHATE STARVATION RESPONSE 2 (Oryza sativa subsp. japonica);_AED=0.45;_QI=95|1|1|1|0|0|2|18|59;_eAED=0.45;
flattened_line_14278	maker	exon	31317	31526	.	-	.	ID=PHYAM_019941-RC:exon:10078;Parent=PHYAM_019941-RC;
flattened_line_14278	maker	exon	29993	30062	.	-	.	ID=PHYAM_019941-RA:exon:10077;Parent=PHYAM_019941-RA;
flattened_line_14278	maker	exon	30619	30689	.	-	.	ID=PHYAM_019941-RA:exon:10076;Parent=PHYAM_019941-RA;
flattened_line_14278	maker	exon	30597	30679	.	-	.	ID=PHYAM_019941-RD:exon:10075;Parent=PHYAM_019941-RD,PHYAM_019941-RC;
flattened_line_14278	maker	exon	27124	28031	.	-	.	ID=PHYAM_019941-RB:exon:10074;Parent=PHYAM_019941-RB,PHYAM_019941-RA;
flattened_line_14278	maker	exon	29993	30070	.	-	.	ID=PHYAM_019941-RB:exon:10073;Parent=PHYAM_019941-RB;
flattened_line_14278	maker	exon	30625	30679	.	-	.	ID=PHYAM_019941-RB:exon:10072;Parent=PHYAM_019941-RB;
flattened_line_14278	maker	exon	31317	31356	.	-	.	ID=PHYAM_019941-RB:exon:10071;Parent=PHYAM_019941-RB,PHYAM_019941-RD;
flattened_line_14278	maker	exon	31434	31510	.	-	.	ID=PHYAM_019941-RB:exon:10070;Parent=PHYAM_019941-RB,PHYAM_019941-RD;
flattened_line_14278	maker	exon	32009	32213	.	-	.	ID=PHYAM_019941-RB:exon:10069;Parent=PHYAM_019941-RB,PHYAM_019941-RD;
flattened_line_14278	maker	exon	33168	33957	.	-	.	ID=PHYAM_019941-RB:exon:10068;Parent=PHYAM_019941-RB,PHYAM_019941-RD;
flattened_line_14278	maker	exon	34739	35168	.	-	.	ID=PHYAM_019941-RB:exon:10067;Parent=PHYAM_019941-RB,PHYAM_019941-RD;
flattened_line_14278	maker	five_prime_UTR	34739	35168	.	-	.	ID=PHYAM_019941-RB:five_prime_utr;Parent=PHYAM_019941-RB;
flattened_line_14278	maker	five_prime_UTR	33759	33957	.	-	.	ID=PHYAM_019941-RB:five_prime_utr;Parent=PHYAM_019941-RB;
flattened_line_14278	maker	CDS	33168	33758	.	-	0	ID=PHYAM_019941-RB:cds;Parent=PHYAM_019941-RB;
flattened_line_14278	maker	CDS	32009	32213	.	-	0	ID=PHYAM_019941-RB:cds;Parent=PHYAM_019941-RB;
flattened_line_14278	maker	CDS	31434	31510	.	-	2	ID=PHYAM_019941-RB:cds;Parent=PHYAM_019941-RB;
flattened_line_14278	maker	CDS	31317	31356	.	-	0	ID=PHYAM_019941-RB:cds;Parent=PHYAM_019941-RB;
flattened_line_14278	maker	CDS	30625	30679	.	-	2	ID=PHYAM_019941-RB:cds;Parent=PHYAM_019941-RB;
flattened_line_14278	maker	CDS	29993	30070	.	-	1	ID=PHYAM_019941-RB:cds;Parent=PHYAM_019941-RB;
flattened_line_14278	maker	CDS	27815	28031	.	-	1	ID=PHYAM_019941-RB:cds;Parent=PHYAM_019941-RB;
flattened_line_14278	maker	three_prime_UTR	27124	27814	.	-	.	ID=PHYAM_019941-RB:three_prime_utr;Parent=PHYAM_019941-RB;
flattened_line_14278	maker	five_prime_UTR	34739	35168	.	-	.	ID=PHYAM_019941-RD:five_prime_utr;Parent=PHYAM_019941-RD;
flattened_line_14278	maker	five_prime_UTR	33759	33957	.	-	.	ID=PHYAM_019941-RD:five_prime_utr;Parent=PHYAM_019941-RD;
flattened_line_14278	maker	CDS	33168	33758	.	-	0	ID=PHYAM_019941-RD:cds;Parent=PHYAM_019941-RD;
flattened_line_14278	maker	CDS	32009	32213	.	-	0	ID=PHYAM_019941-RD:cds;Parent=PHYAM_019941-RD;
flattened_line_14278	maker	CDS	31434	31510	.	-	2	ID=PHYAM_019941-RD:cds;Parent=PHYAM_019941-RD;
flattened_line_14278	maker	CDS	31317	31356	.	-	0	ID=PHYAM_019941-RD:cds;Parent=PHYAM_019941-RD;
flattened_line_14278	maker	CDS	30615	30679	.	-	2	ID=PHYAM_019941-RD:cds;Parent=PHYAM_019941-RD;
flattened_line_14278	maker	three_prime_UTR	30597	30614	.	-	.	ID=PHYAM_019941-RD:three_prime_utr;Parent=PHYAM_019941-RD;
flattened_line_14278	maker	CDS	30619	30689	.	-	0	ID=PHYAM_019941-RA:cds;Parent=PHYAM_019941-RA;
flattened_line_14278	maker	CDS	29993	30062	.	-	1	ID=PHYAM_019941-RA:cds;Parent=PHYAM_019941-RA;
flattened_line_14278	maker	CDS	27699	28031	.	-	0	ID=PHYAM_019941-RA:cds;Parent=PHYAM_019941-RA;
flattened_line_14278	maker	three_prime_UTR	27124	27698	.	-	.	ID=PHYAM_019941-RA:three_prime_utr;Parent=PHYAM_019941-RA;
flattened_line_14278	maker	five_prime_UTR	31432	31526	.	-	.	ID=PHYAM_019941-RC:five_prime_utr;Parent=PHYAM_019941-RC;
flattened_line_14278	maker	CDS	31317	31431	.	-	0	ID=PHYAM_019941-RC:cds;Parent=PHYAM_019941-RC;
flattened_line_14278	maker	CDS	30615	30679	.	-	2	ID=PHYAM_019941-RC:cds;Parent=PHYAM_019941-RC;
flattened_line_14278	maker	three_prime_UTR	30597	30614	.	-	.	ID=PHYAM_019941-RC:three_prime_utr;Parent=PHYAM_019941-RC;
flattened_line_24528	maker	gene	18273	18452	.	+	.	ID=PHYAM_025208;Name=PHYAM_025208;Alias=maker-flattened_line_24528-exonerate_protein2genome-gene-0.0;Note=Protein of unknown function;
flattened_line_24528	maker	mRNA	18273	18452	180	+	.	ID=PHYAM_025208-RA;Parent=PHYAM_025208;Name=PHYAM_025208-RA;Alias=maker-flattened_line_24528-exonerate_protein2genome-gene-0.0-mRNA-1;Note=Protein of unknown function;_AED=0.11;_QI=0|-1|0|1|-1|0|1|0|59;_eAED=0.11;
flattened_line_24528	maker	exon	18273	18452	.	+	.	ID=PHYAM_025208-RA:exon:12284;Parent=PHYAM_025208-RA;
flattened_line_24528	maker	CDS	18273	18452	.	+	0	ID=PHYAM_025208-RA:cds;Parent=PHYAM_025208-RA;
flattened_line_36235	maker	gene	14137	14919	.	+	.	ID=PHYAM_028483;Name=PHYAM_028483;Alias=maker-flattened_line_36235-exonerate_protein2genome-gene-0.0;Note=Protein of unknown function;Dbxref=InterPro:IPR024553,Pfam:PF11443;
flattened_line_36235	maker	mRNA	14137	14919	714	+	.	ID=PHYAM_028483-RA;Parent=PHYAM_028483;Name=PHYAM_028483-RA;Alias=maker-flattened_line_36235-exonerate_protein2genome-gene-0.0-mRNA-1;Note=Protein of unknown function;_AED=0.08;_QI=0|0|0|1|0|0|2|0|238;_eAED=0.08;Dbxref=InterPro:IPR024553,Pfam:PF11443;
flattened_line_36235	maker	exon	14137	14465	.	+	.	ID=PHYAM_028483-RA:exon:17258;Parent=PHYAM_028483-RA;
flattened_line_36235	maker	exon	14535	14919	.	+	.	ID=PHYAM_028483-RA:exon:17259;Parent=PHYAM_028483-RA;
flattened_line_36235	maker	CDS	14137	14465	.	+	0	ID=PHYAM_028483-RA:cds;Parent=PHYAM_028483-RA;
flattened_line_36235	maker	CDS	14535	14919	.	+	1	ID=PHYAM_028483-RA:cds;Parent=PHYAM_028483-RA;
flattened_line_36235	maker	gene	6	788	.	-	.	ID=PHYAM_028482;Name=PHYAM_028482;Alias=maker-flattened_line_36235-exonerate_protein2genome-gene-0.4;Note=Protein of unknown function;Dbxref=InterPro:IPR024553,Pfam:PF11443;
flattened_line_36235	maker	mRNA	6	788	708	-	.	ID=PHYAM_028482-RA;Parent=PHYAM_028482;Name=PHYAM_028482-RA;Alias=maker-flattened_line_36235-exonerate_protein2genome-gene-0.4-mRNA-1;Note=Protein of unknown function;_AED=0.08;_QI=0|0|0|1|0|0|2|0|236;_eAED=0.08;Dbxref=InterPro:IPR024553,Pfam:PF11443;
flattened_line_36235	maker	exon	6	327	.	-	.	ID=PHYAM_028482-RA:exon:17261;Parent=PHYAM_028482-RA;
flattened_line_36235	maker	exon	403	788	.	-	.	ID=PHYAM_028482-RA:exon:17260;Parent=PHYAM_028482-RA;
flattened_line_36235	maker	CDS	403	788	.	-	0	ID=PHYAM_028482-RA:cds;Parent=PHYAM_028482-RA;
flattened_line_36235	maker	CDS	6	327	.	-	1	ID=PHYAM_028482-RA:cds;Parent=PHYAM_028482-RA;
flattened_line_4426	maker	gene	64416	64838	.	-	.	ID=PHYAM_010247;Name=PHYAM_010247;Alias=maker-flattened_line_4426-exonerate_protein2genome-gene-0.0;Note=Similar to Putative AC transposase (Zea mays);Dbxref=InterPro:IPR008906,Pfam:PF05699;Ontology_term=GO:0046983;
flattened_line_4426	maker	mRNA	64416	64838	336	-	.	ID=PHYAM_010247-RA;Parent=PHYAM_010247;Name=PHYAM_010247-RA;Alias=maker-flattened_line_4426-exonerate_protein2genome-gene-0.0-mRNA-1;Note=Similar to Putative AC transposase (Zea mays);_AED=0.54;_QI=0|0|0|1|0|0|2|0|111;_eAED=0.54;Dbxref=InterPro:IPR008906,Pfam:PF05699;Ontology_term=GO:0046983;
flattened_line_4426	maker	exon	64416	64644	.	-	.	ID=PHYAM_010247-RA:exon:5509;Parent=PHYAM_010247-RA;
flattened_line_4426	maker	exon	64732	64838	.	-	.	ID=PHYAM_010247-RA:exon:5508;Parent=PHYAM_010247-RA;
flattened_line_4426	maker	CDS	64732	64838	.	-	0	ID=PHYAM_010247-RA:cds;Parent=PHYAM_010247-RA;
flattened_line_4426	maker	CDS	64416	64644	.	-	1	ID=PHYAM_010247-RA:cds;Parent=PHYAM_010247-RA;
flattened_line_4426	maker	gene	65070	65297	.	-	.	ID=PHYAM_010248;Name=PHYAM_010248;Alias=maker-flattened_line_4426-exonerate_protein2genome-gene-0.2;Note=Similar to HAT: Zinc finger BED domain-containing protein DAYSLEEPER (Arabidopsis thaliana);Dbxref=InterPro:IPR025525,Pfam:PF14372;Ontology_term=GO:0003677;
flattened_line_4426	maker	mRNA	65070	65297	228	-	.	ID=PHYAM_010248-RA;Parent=PHYAM_010248;Name=PHYAM_010248-RA;Alias=maker-flattened_line_4426-exonerate_protein2genome-gene-0.2-mRNA-1;Note=Similar to HAT: Zinc finger BED domain-containing protein DAYSLEEPER (Arabidopsis thaliana);_AED=0.40;_QI=0|-1|0|1|-1|0|1|0|75;_eAED=0.40;Dbxref=InterPro:IPR025525,Pfam:PF14372;Ontology_term=GO:0003677;
flattened_line_4426	maker	exon	65070	65297	.	-	.	ID=PHYAM_010248-RA:exon:5510;Parent=PHYAM_010248-RA;
flattened_line_4426	maker	CDS	65070	65297	.	-	0	ID=PHYAM_010248-RA:cds;Parent=PHYAM_010248-RA;
flattened_line_5866	maker	gene	4273	6166	.	+	.	ID=PHYAM_012253;Name=PHYAM_012253;Alias=maker-flattened_line_5866-exonerate_est2genome-gene-0.0;Note=Similar to NHL2: NDR1/HIN1-like protein 2 (Arabidopsis thaliana);Dbxref=InterPro:IPR004864,Pfam:PF03168;
flattened_line_5866	maker	mRNA	4273	6166	5252	+	.	ID=PHYAM_012253-RA;Parent=PHYAM_012253;Name=PHYAM_012253-RA;Alias=maker-flattened_line_5866-exonerate_est2genome-gene-0.0-mRNA-1;Note=Similar to NHL2: NDR1/HIN1-like protein 2 (Arabidopsis thaliana);_AED=0.00;_QI=128|1|1|1|0|0|2|240|228;_eAED=0.00;Dbxref=InterPro:IPR004864,Pfam:PF03168;
flattened_line_5866	maker	exon	4273	4724	.	+	.	ID=PHYAM_012253-RA:exon:5737;Parent=PHYAM_012253-RA;
flattened_line_5866	maker	exon	5564	6166	.	+	.	ID=PHYAM_012253-RA:exon:5738;Parent=PHYAM_012253-RA;
flattened_line_5866	maker	five_prime_UTR	4273	4400	.	+	.	ID=PHYAM_012253-RA:five_prime_utr;Parent=PHYAM_012253-RA;
flattened_line_5866	maker	CDS	4401	4724	.	+	0	ID=PHYAM_012253-RA:cds;Parent=PHYAM_012253-RA;
flattened_line_5866	maker	CDS	5564	5926	.	+	0	ID=PHYAM_012253-RA:cds;Parent=PHYAM_012253-RA;
flattened_line_5866	maker	three_prime_UTR	5927	6166	.	+	.	ID=PHYAM_012253-RA:three_prime_utr;Parent=PHYAM_012253-RA;
flattened_line_5866	maker	gene	46624	53051	.	-	.	ID=PHYAM_012255;Name=PHYAM_012255;Alias=maker-flattened_line_5866-exonerate_est2genome-gene-0.1;Note=Similar to LPXD2: Probable UDP-3-O-acylglucosamine N-acyltransferase 2%2C mitochondrial (Arabidopsis thaliana);Dbxref=InterPro:IPR001451,Pfam:PF00132;
flattened_line_5866	maker	mRNA	46624	53051	8948	-	.	ID=PHYAM_012255-RA;Parent=PHYAM_012255;Name=PHYAM_012255-RA;Alias=maker-flattened_line_5866-exonerate_est2genome-gene-0.1-mRNA-1;Note=Similar to LPXD2: Probable UDP-3-O-acylglucosamine N-acyltransferase 2%2C mitochondrial (Arabidopsis thaliana);_AED=0.19;_QI=159|1|1|1|0|0|10|771|294;_eAED=0.19;Dbxref=InterPro:IPR001451,Pfam:PF00132;
flattened_line_5866	maker	mRNA	49758	53051	6739	-	.	ID=PHYAM_012255-RB;Parent=PHYAM_012255;Name=PHYAM_012255-RB;Alias=maker-flattened_line_5866-exonerate_est2genome-gene-0.1-mRNA-2;Note=Similar to LPXD2: Probable UDP-3-O-acylglucosamine N-acyltransferase 2%2C mitochondrial (Arabidopsis thaliana);_AED=0.27;_QI=159|1|1|1|0|0|4|639|186;_eAED=0.27;Dbxref=InterPro:IPR001451,Pfam:PF00132;
flattened_line_5866	maker	exon	49758	50524	.	-	.	ID=PHYAM_012255-RB:exon:5749;Parent=PHYAM_012255-RB;
flattened_line_5866	maker	exon	46624	47469	.	-	.	ID=PHYAM_012255-RA:exon:5748;Parent=PHYAM_012255-RA;
flattened_line_5866	maker	exon	48080	48151	.	-	.	ID=PHYAM_012255-RA:exon:5747;Parent=PHYAM_012255-RA;
flattened_line_5866	maker	exon	48743	48809	.	-	.	ID=PHYAM_012255-RA:exon:5746;Parent=PHYAM_012255-RA;
flattened_line_5866	maker	exon	48922	48992	.	-	.	ID=PHYAM_012255-RA:exon:5745;Parent=PHYAM_012255-RA;
flattened_line_5866	maker	exon	49074	49125	.	-	.	ID=PHYAM_012255-RA:exon:5744;Parent=PHYAM_012255-RA;
flattened_line_5866	maker	exon	49241	49305	.	-	.	ID=PHYAM_012255-RA:exon:5743;Parent=PHYAM_012255-RA;
flattened_line_5866	maker	exon	50475	50524	.	-	.	ID=PHYAM_012255-RA:exon:5742;Parent=PHYAM_012255-RA;
flattened_line_5866	maker	exon	51142	51218	.	-	.	ID=PHYAM_012255-RA:exon:5741;Parent=PHYAM_012255-RA,PHYAM_012255-RB;
flattened_line_5866	maker	exon	51847	52051	.	-	.	ID=PHYAM_012255-RA:exon:5740;Parent=PHYAM_012255-RA,PHYAM_012255-RB;
flattened_line_5866	maker	exon	52742	53051	.	-	.	ID=PHYAM_012255-RA:exon:5739;Parent=PHYAM_012255-RA,PHYAM_012255-RB;
flattened_line_5866	maker	five_prime_UTR	52893	53051	.	-	.	ID=PHYAM_012255-RA:five_prime_utr;Parent=PHYAM_012255-RA;
flattened_line_5866	maker	CDS	52742	52892	.	-	0	ID=PHYAM_012255-RA:cds;Parent=PHYAM_012255-RA;
flattened_line_5866	maker	CDS	51847	52051	.	-	2	ID=PHYAM_012255-RA:cds;Parent=PHYAM_012255-RA;
flattened_line_5866	maker	CDS	51142	51218	.	-	1	ID=PHYAM_012255-RA:cds;Parent=PHYAM_012255-RA;
flattened_line_5866	maker	CDS	50475	50524	.	-	2	ID=PHYAM_012255-RA:cds;Parent=PHYAM_012255-RA;
flattened_line_5866	maker	CDS	49241	49305	.	-	0	ID=PHYAM_012255-RA:cds;Parent=PHYAM_012255-RA;
flattened_line_5866	maker	CDS	49074	49125	.	-	1	ID=PHYAM_012255-RA:cds;Parent=PHYAM_012255-RA;
flattened_line_5866	maker	CDS	48922	48992	.	-	0	ID=PHYAM_012255-RA:cds;Parent=PHYAM_012255-RA;
flattened_line_5866	maker	CDS	48743	48809	.	-	1	ID=PHYAM_012255-RA:cds;Parent=PHYAM_012255-RA;
flattened_line_5866	maker	CDS	48080	48151	.	-	0	ID=PHYAM_012255-RA:cds;Parent=PHYAM_012255-RA;
flattened_line_5866	maker	CDS	47395	47469	.	-	0	ID=PHYAM_012255-RA:cds;Parent=PHYAM_012255-RA;
flattened_line_5866	maker	three_prime_UTR	46624	47394	.	-	.	ID=PHYAM_012255-RA:three_prime_utr;Parent=PHYAM_012255-RA;
flattened_line_5866	maker	five_prime_UTR	52893	53051	.	-	.	ID=PHYAM_012255-RB:five_prime_utr;Parent=PHYAM_012255-RB;
flattened_line_5866	maker	CDS	52742	52892	.	-	0	ID=PHYAM_012255-RB:cds;Parent=PHYAM_012255-RB;
flattened_line_5866	maker	CDS	51847	52051	.	-	2	ID=PHYAM_012255-RB:cds;Parent=PHYAM_012255-RB;
flattened_line_5866	maker	CDS	51142	51218	.	-	1	ID=PHYAM_012255-RB:cds;Parent=PHYAM_012255-RB;
flattened_line_5866	maker	CDS	50397	50524	.	-	2	ID=PHYAM_012255-RB:cds;Parent=PHYAM_012255-RB;
flattened_line_5866	maker	three_prime_UTR	49758	50396	.	-	.	ID=PHYAM_012255-RB:three_prime_utr;Parent=PHYAM_012255-RB;
flattened_line_5866	maker	gene	43550	46111	.	+	.	ID=PHYAM_012254;Name=PHYAM_012254;Alias=maker-flattened_line_5866-exonerate_protein2genome-gene-0.4;Note=Similar to NDR1: Protein NDR1 (Arabidopsis thaliana);
flattened_line_5866	maker	mRNA	43550	46111	1065	+	.	ID=PHYAM_012254-RA;Parent=PHYAM_012254;Name=PHYAM_012254-RA;Alias=maker-flattened_line_5866-exonerate_protein2genome-gene-0.4-mRNA-1;Note=Similar to NDR1: Protein NDR1 (Arabidopsis thaliana);_AED=0.09;_QI=0|0|0|1|0|0|2|0|354;_eAED=0.12;
flattened_line_5866	maker	exon	43550	44108	.	+	.	ID=PHYAM_012254-RA:exon:5750;Parent=PHYAM_012254-RA;
flattened_line_5866	maker	exon	45606	46111	.	+	.	ID=PHYAM_012254-RA:exon:5751;Parent=PHYAM_012254-RA;
flattened_line_5866	maker	CDS	43550	44108	.	+	0	ID=PHYAM_012254-RA:cds;Parent=PHYAM_012254-RA;
flattened_line_5866	maker	CDS	45606	46111	.	+	2	ID=PHYAM_012254-RA:cds;Parent=PHYAM_012254-RA;
flattened_line_22472	maker	gene	538	11824	.	+	.	ID=PHYAM_024340;Name=PHYAM_024340;Alias=maker-flattened_line_22472-exonerate_protein2genome-gene-0.0;Note=Similar to UPS2: Ureide permease 2 (Arabidopsis thaliana);Dbxref=InterPro:IPR009834,Pfam:PF07168;Ontology_term=GO:0071705;
flattened_line_22472	maker	mRNA	538	11824	2097	+	.	ID=PHYAM_024340-RA;Parent=PHYAM_024340;Name=PHYAM_024340-RA;Alias=maker-flattened_line_22472-exonerate_protein2genome-gene-0.0-mRNA-1;Note=Similar to UPS2: Ureide permease 2 (Arabidopsis thaliana);_AED=0.13;_QI=719|1|1|1|0|0|9|316|353;_eAED=0.13;Dbxref=InterPro:IPR009834,Pfam:PF07168;Ontology_term=GO:0071705;
flattened_line_22472	maker	exon	538	703	.	+	.	ID=PHYAM_024340-RA:exon:16342;Parent=PHYAM_024340-RA;
flattened_line_22472	maker	exon	1228	1339	.	+	.	ID=PHYAM_024340-RA:exon:16343;Parent=PHYAM_024340-RA;
flattened_line_22472	maker	exon	4300	4560	.	+	.	ID=PHYAM_024340-RA:exon:16344;Parent=PHYAM_024340-RA;
flattened_line_22472	maker	exon	6860	6999	.	+	.	ID=PHYAM_024340-RA:exon:16345;Parent=PHYAM_024340-RA;
flattened_line_22472	maker	exon	7127	7459	.	+	.	ID=PHYAM_024340-RA:exon:16346;Parent=PHYAM_024340-RA;
flattened_line_22472	maker	exon	7563	7603	.	+	.	ID=PHYAM_024340-RA:exon:16347;Parent=PHYAM_024340-RA;
flattened_line_22472	maker	exon	7667	7785	.	+	.	ID=PHYAM_024340-RA:exon:16348;Parent=PHYAM_024340-RA;
flattened_line_22472	maker	exon	8611	8985	.	+	.	ID=PHYAM_024340-RA:exon:16349;Parent=PHYAM_024340-RA;
flattened_line_22472	maker	exon	11275	11824	.	+	.	ID=PHYAM_024340-RA:exon:16350;Parent=PHYAM_024340-RA;
flattened_line_22472	maker	five_prime_UTR	538	703	.	+	.	ID=PHYAM_024340-RA:five_prime_utr;Parent=PHYAM_024340-RA;
flattened_line_22472	maker	five_prime_UTR	1228	1339	.	+	.	ID=PHYAM_024340-RA:five_prime_utr;Parent=PHYAM_024340-RA;
flattened_line_22472	maker	five_prime_UTR	4300	4560	.	+	.	ID=PHYAM_024340-RA:five_prime_utr;Parent=PHYAM_024340-RA;
flattened_line_22472	maker	five_prime_UTR	6860	6999	.	+	.	ID=PHYAM_024340-RA:five_prime_utr;Parent=PHYAM_024340-RA;
flattened_line_22472	maker	five_prime_UTR	7127	7166	.	+	.	ID=PHYAM_024340-RA:five_prime_utr;Parent=PHYAM_024340-RA;
flattened_line_22472	maker	CDS	7167	7459	.	+	0	ID=PHYAM_024340-RA:cds;Parent=PHYAM_024340-RA;
flattened_line_22472	maker	CDS	7563	7603	.	+	1	ID=PHYAM_024340-RA:cds;Parent=PHYAM_024340-RA;
flattened_line_22472	maker	CDS	7667	7785	.	+	2	ID=PHYAM_024340-RA:cds;Parent=PHYAM_024340-RA;
flattened_line_22472	maker	CDS	8611	8985	.	+	0	ID=PHYAM_024340-RA:cds;Parent=PHYAM_024340-RA;
flattened_line_22472	maker	CDS	11275	11508	.	+	0	ID=PHYAM_024340-RA:cds;Parent=PHYAM_024340-RA;
flattened_line_22472	maker	three_prime_UTR	11509	11824	.	+	.	ID=PHYAM_024340-RA:three_prime_utr;Parent=PHYAM_024340-RA;
flattened_line_30446	maker	gene	9200	12376	.	+	.	ID=PHYAM_027136;Name=PHYAM_027136;Alias=maker-flattened_line_30446-exonerate_est2genome-gene-0.0;Note=Similar to SUVH3: Histone-lysine N-methyltransferase%2C H3 lysine-9 specific SUVH3 (Arabidopsis thaliana);Dbxref=InterPro:IPR001214,InterPro:IPR003105,InterPro:IPR007728,Pfam:PF00856,Pfam:PF02182,Pfam:PF05033;Ontology_term=GO:0005515,GO:0005634,GO:0008270,GO:0018024,GO:0034968;
flattened_line_30446	maker	mRNA	9200	12376	2862	+	.	ID=PHYAM_027136-RA;Parent=PHYAM_027136;Name=PHYAM_027136-RA;Alias=maker-flattened_line_30446-exonerate_est2genome-gene-0.0-mRNA-1;Note=Similar to SUVH3: Histone-lysine N-methyltransferase%2C H3 lysine-9 specific SUVH3 (Arabidopsis thaliana);_AED=0.00;_QI=511|1|1|1|0|0|2|263|695;_eAED=0.00;Dbxref=InterPro:IPR001214,InterPro:IPR003105,InterPro:IPR007728,Pfam:PF00856,Pfam:PF02182,Pfam:PF05033;Ontolo…
flattened_line_30446	maker	exon	9200	9346	.	+	.	ID=PHYAM_027136-RA:exon:8843;Parent=PHYAM_027136-RA;
flattened_line_30446	maker	exon	9662	12376	.	+	.	ID=PHYAM_027136-RA:exon:8844;Parent=PHYAM_027136-RA;
flattened_line_30446	maker	five_prime_UTR	9200	9346	.	+	.	ID=PHYAM_027136-RA:five_prime_utr;Parent=PHYAM_027136-RA;
flattened_line_30446	maker	five_prime_UTR	9662	10025	.	+	.	ID=PHYAM_027136-RA:five_prime_utr;Parent=PHYAM_027136-RA;
flattened_line_30446	maker	CDS	10026	12113	.	+	0	ID=PHYAM_027136-RA:cds;Parent=PHYAM_027136-RA;
flattened_line_30446	maker	three_prime_UTR	12114	12376	.	+	.	ID=PHYAM_027136-RA:three_prime_utr;Parent=PHYAM_027136-RA;
flattened_line_14978	maker	gene	6693	9207	.	-	.	ID=PHYAM_020396;Name=PHYAM_020396;Alias=maker-flattened_line_14978-exonerate_est2genome-gene-0.0;Note=Protein of unknown function;
flattened_line_14978	maker	mRNA	6693	9207	2290	-	.	ID=PHYAM_020396-RA;Parent=PHYAM_020396;Name=PHYAM_020396-RA;Alias=maker-flattened_line_14978-exonerate_est2genome-gene-0.0-mRNA-1;Note=Protein of unknown function;_AED=0.00;_QI=96|1|1|1|0|0|4|126|83;_eAED=0.00;
flattened_line_14978	maker	exon	6693	7029	.	-	.	ID=PHYAM_020396-RA:exon:10258;Parent=PHYAM_020396-RA;
flattened_line_14978	maker	exon	7155	7196	.	-	.	ID=PHYAM_020396-RA:exon:10257;Parent=PHYAM_020396-RA;
flattened_line_14978	maker	exon	8704	8747	.	-	.	ID=PHYAM_020396-RA:exon:10256;Parent=PHYAM_020396-RA;
flattened_line_14978	maker	exon	9157	9207	.	-	.	ID=PHYAM_020396-RA:exon:10255;Parent=PHYAM_020396-RA;
flattened_line_14978	maker	five_prime_UTR	9157	9207	.	-	.	ID=PHYAM_020396-RA:five_prime_utr;Parent=PHYAM_020396-RA;
flattened_line_14978	maker	five_prime_UTR	8704	8747	.	-	.	ID=PHYAM_020396-RA:five_prime_utr;Parent=PHYAM_020396-RA;
flattened_line_14978	maker	five_prime_UTR	7196	7196	.	-	.	ID=PHYAM_020396-RA:five_prime_utr;Parent=PHYAM_020396-RA;
flattened_line_14978	maker	CDS	7155	7195	.	-	0	ID=PHYAM_020396-RA:cds;Parent=PHYAM_020396-RA;
flattened_line_14978	maker	CDS	6819	7029	.	-	1	ID=PHYAM_020396-RA:cds;Parent=PHYAM_020396-RA;
flattened_line_14978	maker	three_prime_UTR	6693	6818	.	-	.	ID=PHYAM_020396-RA:three_prime_utr;Parent=PHYAM_020396-RA;
flattened_line_14978	maker	gene	23030	32054	.	-	.	ID=PHYAM_020397;Name=PHYAM_020397;Alias=maker-flattened_line_14978-exonerate_est2genome-gene-0.1;Note=Similar to RHL1: DNA-binding protein RHL1 (Arabidopsis thaliana);
flattened_line_14978	maker	mRNA	23030	32054	869	-	.	ID=PHYAM_020397-RA;Parent=PHYAM_020397;Name=PHYAM_020397-RA;Alias=maker-flattened_line_14978-exonerate_est2genome-gene-0.1-mRNA-1;Note=Similar to RHL1: DNA-binding protein RHL1 (Arabidopsis thaliana);_AED=0.08;_QI=95|1|1|1|0|0|4|0|258;_eAED=0.08;
flattened_line_14978	maker	exon	23030	23284	.	-	.	ID=PHYAM_020397-RA:exon:10262;Parent=PHYAM_020397-RA;
flattened_line_14978	maker	exon	23373	23459	.	-	.	ID=PHYAM_020397-RA:exon:10261;Parent=PHYAM_020397-RA;
flattened_line_14978	maker	exon	31412	31522	.	-	.	ID=PHYAM_020397-RA:exon:10260;Parent=PHYAM_020397-RA;
flattened_line_14978	maker	exon	31639	32054	.	-	.	ID=PHYAM_020397-RA:exon:10259;Parent=PHYAM_020397-RA;
flattened_line_14978	maker	five_prime_UTR	31960	32054	.	-	.	ID=PHYAM_020397-RA:five_prime_utr;Parent=PHYAM_020397-RA;
flattened_line_14978	maker	CDS	31639	31959	.	-	0	ID=PHYAM_020397-RA:cds;Parent=PHYAM_020397-RA;
flattened_line_14978	maker	CDS	31412	31522	.	-	0	ID=PHYAM_020397-RA:cds;Parent=PHYAM_020397-RA;
flattened_line_14978	maker	CDS	23373	23459	.	-	0	ID=PHYAM_020397-RA:cds;Parent=PHYAM_020397-RA;
flattened_line_14978	maker	CDS	23030	23284	.	-	0	ID=PHYAM_020397-RA:cds;Parent=PHYAM_020397-RA;
flattened_line_10732	maker	gene	34561	44599	.	+	.	ID=PHYAM_017286;Name=PHYAM_017286;Alias=maker-flattened_line_10732-exonerate_est2genome-gene-0.0;Note=Protein of unknown function;
flattened_line_10732	maker	mRNA	34561	44599	366	+	.	ID=PHYAM_017286-RA;Parent=PHYAM_017286;Name=PHYAM_017286-RA;Alias=maker-flattened_line_10732-exonerate_est2genome-gene-0.0-mRNA-1;Note=Protein of unknown function;_AED=0.00;_QI=0|1|0.5|1|0|0|2|192|57;_eAED=0.00;
flattened_line_10732	maker	exon	34561	34868	.	+	.	ID=PHYAM_017286-RA:exon:7899;Parent=PHYAM_017286-RA;
flattened_line_10732	maker	exon	44542	44599	.	+	.	ID=PHYAM_017286-RA:exon:7900;Parent=PHYAM_017286-RA;
flattened_line_10732	maker	CDS	34561	34734	.	+	0	ID=PHYAM_017286-RA:cds;Parent=PHYAM_017286-RA;
flattened_line_10732	maker	three_prime_UTR	34735	34868	.	+	.	ID=PHYAM_017286-RA:three_prime_utr;Parent=PHYAM_017286-RA;
flattened_line_10732	maker	three_prime_UTR	44542	44599	.	+	.	ID=PHYAM_017286-RA:three_prime_utr;Parent=PHYAM_017286-RA;
flattened_line_25741	maker	gene	16320	16592	.	-	.	ID=PHYAM_025665;Name=PHYAM_025665;Alias=maker-flattened_line_25741-exonerate_protein2genome-gene-0.0;Note=Similar to SAUR23: Auxin-responsive protein SAUR23 (Arabidopsis thaliana);Dbxref=InterPro:IPR003676,Pfam:PF02519;Ontology_term=GO:0009733;
flattened_line_25741	maker	mRNA	16320	16592	273	-	.	ID=PHYAM_025665-RA;Parent=PHYAM_025665;Name=PHYAM_025665-RA;Alias=maker-flattened_line_25741-exonerate_protein2genome-gene-0.0-mRNA-1;Note=Similar to SAUR23: Auxin-responsive protein SAUR23 (Arabidopsis thaliana);_AED=0.13;_QI=0|-1|0|1|-1|0|1|0|90;_eAED=0.13;Dbxref=InterPro:IPR003676,Pfam:PF02519;Ontology_term=GO:0009733;
flattened_line_25741	maker	exon	16320	16592	.	-	.	ID=PHYAM_025665-RA:exon:11072;Parent=PHYAM_025665-RA;
flattened_line_25741	maker	CDS	16320	16592	.	-	0	ID=PHYAM_025665-RA:cds;Parent=PHYAM_025665-RA;
flattened_line_41197	maker	gene	8005	8328	.	+	.	ID=PHYAM_029339;Name=PHYAM_029339;Alias=maker-flattened_line_41197-exonerate_protein2genome-gene-0.3;Note=Protein of unknown function;Dbxref=Pfam:PF13456;
flattened_line_41197	maker	mRNA	8005	8328	324	+	.	ID=PHYAM_029339-RA;Parent=PHYAM_029339;Name=PHYAM_029339-RA;Alias=maker-flattened_line_41197-exonerate_protein2genome-gene-0.3-mRNA-1;Note=Protein of unknown function;_AED=0.24;_QI=0|-1|0|1|-1|0|1|0|107;_eAED=0.32;Dbxref=Pfam:PF13456;
flattened_line_41197	maker	exon	8005	8328	.	+	.	ID=PHYAM_029339-RA:exon:17050;Parent=PHYAM_029339-RA;
flattened_line_41197	maker	CDS	8005	8328	.	+	0	ID=PHYAM_029339-RA:cds;Parent=PHYAM_029339-RA;
flattened_line_41197	maker	gene	3533	3625	.	+	.	ID=PHYAM_029338;Name=PHYAM_029338;Alias=maker-flattened_line_41197-exonerate_protein2genome-gene-0.0;Note=Protein of unknown function;
flattened_line_41197	maker	mRNA	3533	3625	93	+	.	ID=PHYAM_029338-RA;Parent=PHYAM_029338;Name=PHYAM_029338-RA;Alias=maker-flattened_line_41197-exonerate_protein2genome-gene-0.0-mRNA-1;Note=Protein of unknown function;_AED=0.48;_QI=0|-1|0|1|-1|0|1|0|30;_eAED=1.00;
flattened_line_41197	maker	exon	3533	3625	.	+	.	ID=PHYAM_029338-RA:exon:17051;Parent=PHYAM_029338-RA;
flattened_line_41197	maker	CDS	3533	3625	.	+	0	ID=PHYAM_029338-RA:cds;Parent=PHYAM_029338-RA;
flattened_line_6293	maker	gene	14228	19928	.	+	.	ID=PHYAM_012731;Name=PHYAM_012731;Alias=maker-flattened_line_6293-exonerate_est2genome-gene-0.0;Note=Similar to PUB6: U-box domain-containing protein 6 (Arabidopsis thaliana);
flattened_line_6293	maker	mRNA	14228	19928	2743	+	.	ID=PHYAM_012731-RA;Parent=PHYAM_012731;Name=PHYAM_012731-RA;Alias=maker-flattened_line_6293-exonerate_est2genome-gene-0.0-mRNA-1;Note=Similar to PUB6: U-box domain-containing protein 6 (Arabidopsis thaliana);_AED=0.10;_QI=664|1|1|1|0|0|6|258|606;_eAED=0.10;
flattened_line_6293	maker	mRNA	15892	19928	2245	+	.	ID=PHYAM_012731-RB;Parent=PHYAM_012731;Name=PHYAM_012731-RB;Alias=maker-flattened_line_6293-exonerate_est2genome-gene-0.0-mRNA-2;Note=Similar to PUB6: U-box domain-containing protein 6 (Arabidopsis thaliana);_AED=0.18;_QI=61|1|1|1|0|0|6|258|641;_eAED=0.18;
flattened_line_6293	maker	mRNA	16613	19928	2275	+	.	ID=PHYAM_012731-RC;Parent=PHYAM_012731;Name=PHYAM_012731-RC;Alias=maker-flattened_line_6293-exonerate_est2genome-gene-0.0-mRNA-3;Note=Similar to PUB5: U-box domain-containing protein 5 (Arabidopsis thaliana);_AED=0.17;_QI=511|1|1|1|0|0|3|258|501;_eAED=0.17;
flattened_line_6293	maker	exon	14228	14877	.	+	.	ID=PHYAM_012731-RA:exon:4713;Parent=PHYAM_012731-RA;
flattened_line_6293	maker	exon	16129	16190	.	+	.	ID=PHYAM_012731-RA:exon:4714;Parent=PHYAM_012731-RA,PHYAM_012731-RB;
flattened_line_6293	maker	exon	16283	16468	.	+	.	ID=PHYAM_012731-RA:exon:4715;Parent=PHYAM_012731-RA,PHYAM_012731-RB;
flattened_line_6293	maker	exon	17043	17150	.	+	.	ID=PHYAM_012731-RA:exon:4716;Parent=PHYAM_012731-RA,PHYAM_012731-RB;
flattened_line_6293	maker	exon	17788	18647	.	+	.	ID=PHYAM_012731-RA:exon:4717;Parent=PHYAM_012731-RA,PHYAM_012731-RB,PHYAM_012731-RC;
flattened_line_6293	maker	exon	19052	19928	.	+	.	ID=PHYAM_012731-RA:exon:4718;Parent=PHYAM_012731-RA,PHYAM_012731-RB,PHYAM_012731-RC;
flattened_line_6293	maker	exon	15892	16043	.	+	.	ID=PHYAM_012731-RB:exon:4719;Parent=PHYAM_012731-RB;
flattened_line_6293	maker	exon	16613	17150	.	+	.	ID=PHYAM_012731-RC:exon:4720;Parent=PHYAM_012731-RC;
flattened_line_6293	maker	five_prime_UTR	14228	14877	.	+	.	ID=PHYAM_012731-RA:five_prime_utr;Parent=PHYAM_012731-RA;
flattened_line_6293	maker	five_prime_UTR	16129	16142	.	+	.	ID=PHYAM_012731-RA:five_prime_utr;Parent=PHYAM_012731-RA;
flattened_line_6293	maker	CDS	16143	16190	.	+	0	ID=PHYAM_012731-RA:cds;Parent=PHYAM_012731-RA;
flattened_line_6293	maker	CDS	16283	16468	.	+	0	ID=PHYAM_012731-RA:cds;Parent=PHYAM_012731-RA;
flattened_line_6293	maker	CDS	17043	17150	.	+	0	ID=PHYAM_012731-RA:cds;Parent=PHYAM_012731-RA;
flattened_line_6293	maker	CDS	17788	18647	.	+	0	ID=PHYAM_012731-RA:cds;Parent=PHYAM_012731-RA;
flattened_line_6293	maker	CDS	19052	19670	.	+	1	ID=PHYAM_012731-RA:cds;Parent=PHYAM_012731-RA;
flattened_line_6293	maker	three_prime_UTR	19671	19928	.	+	.	ID=PHYAM_012731-RA:three_prime_utr;Parent=PHYAM_012731-RA;
flattened_line_6293	maker	five_prime_UTR	15892	15952	.	+	.	ID=PHYAM_012731-RB:five_prime_utr;Parent=PHYAM_012731-RB;
flattened_line_6293	maker	CDS	15953	16043	.	+	0	ID=PHYAM_012731-RB:cds;Parent=PHYAM_012731-RB;
flattened_line_6293	maker	CDS	16129	16190	.	+	2	ID=PHYAM_012731-RB:cds;Parent=PHYAM_012731-RB;
flattened_line_6293	maker	CDS	16283	16468	.	+	0	ID=PHYAM_012731-RB:cds;Parent=PHYAM_012731-RB;
flattened_line_6293	maker	CDS	17043	17150	.	+	0	ID=PHYAM_012731-RB:cds;Parent=PHYAM_012731-RB;
flattened_line_6293	maker	CDS	17788	18647	.	+	0	ID=PHYAM_012731-RB:cds;Parent=PHYAM_012731-RB;
flattened_line_6293	maker	CDS	19052	19670	.	+	1	ID=PHYAM_012731-RB:cds;Parent=PHYAM_012731-RB;
flattened_line_6293	maker	three_prime_UTR	19671	19928	.	+	.	ID=PHYAM_012731-RB:three_prime_utr;Parent=PHYAM_012731-RB;
flattened_line_6293	maker	five_prime_UTR	16613	17123	.	+	.	ID=PHYAM_012731-RC:five_prime_utr;Parent=PHYAM_012731-RC;
flattened_line_6293	maker	CDS	17124	17150	.	+	0	ID=PHYAM_012731-RC:cds;Parent=PHYAM_012731-RC;
flattened_line_6293	maker	CDS	17788	18647	.	+	0	ID=PHYAM_012731-RC:cds;Parent=PHYAM_012731-RC;
flattened_line_6293	maker	CDS	19052	19670	.	+	1	ID=PHYAM_012731-RC:cds;Parent=PHYAM_012731-RC;
flattened_line_6293	maker	three_prime_UTR	19671	19928	.	+	.	ID=PHYAM_012731-RC:three_prime_utr;Parent=PHYAM_012731-RC;
flattened_line_6293	maker	gene	32435	36228	.	-	.	ID=PHYAM_012732;Name=PHYAM_012732;Alias=maker-flattened_line_6293-exonerate_est2genome-gene-0.1;Note=Similar to TULP5: Tubby-like F-box protein 5 (Oryza sativa subsp. japonica);Dbxref=InterPro:IPR000007,InterPro:IPR001810,Pfam:PF00646,Pfam:PF01167;Ontology_term=GO:0005515;
flattened_line_6293	maker	mRNA	32435	36228	2497	-	.	ID=PHYAM_012732-RA;Parent=PHYAM_012732;Name=PHYAM_012732-RA;Alias=maker-flattened_line_6293-exonerate_est2genome-gene-0.1-mRNA-1;Note=Similar to TULP5: Tubby-like F-box protein 5 (Oryza sativa subsp. japonica);_AED=0.09;_QI=676|1|1|1|0|0|5|582|412;_eAED=0.09;Dbxref=InterPro:IPR000007,InterPro:IPR001810,Pfam:PF00646,Pfam:PF01167;Ontology_term=GO:0005515;
flattened_line_6293	maker	exon	32435	33686	.	-	.	ID=PHYAM_012732-RA:exon:4725;Parent=PHYAM_012732-RA;
flattened_line_6293	maker	exon	33785	33914	.	-	.	ID=PHYAM_012732-RA:exon:4724;Parent=PHYAM_012732-RA;
flattened_line_6293	maker	exon	34269	34356	.	-	.	ID=PHYAM_012732-RA:exon:4723;Parent=PHYAM_012732-RA;
flattened_line_6293	maker	exon	34471	34862	.	-	.	ID=PHYAM_012732-RA:exon:4722;Parent=PHYAM_012732-RA;
flattened_line_6293	maker	exon	35594	36228	.	-	.	ID=PHYAM_012732-RA:exon:4721;Parent=PHYAM_012732-RA;
flattened_line_6293	maker	five_prime_UTR	35594	36228	.	-	.	ID=PHYAM_012732-RA:five_prime_utr;Parent=PHYAM_012732-RA;
flattened_line_6293	maker	five_prime_UTR	34822	34862	.	-	.	ID=PHYAM_012732-RA:five_prime_utr;Parent=PHYAM_012732-RA;
flattened_line_6293	maker	CDS	34471	34821	.	-	0	ID=PHYAM_012732-RA:cds;Parent=PHYAM_012732-RA;
flattened_line_6293	maker	CDS	34269	34356	.	-	0	ID=PHYAM_012732-RA:cds;Parent=PHYAM_012732-RA;
flattened_line_6293	maker	CDS	33785	33914	.	-	2	ID=PHYAM_012732-RA:cds;Parent=PHYAM_012732-RA;
flattened_line_6293	maker	CDS	33017	33686	.	-	1	ID=PHYAM_012732-RA:cds;Parent=PHYAM_012732-RA;
flattened_line_6293	maker	three_prime_UTR	32435	33016	.	-	.	ID=PHYAM_012732-RA:three_prime_utr;Parent=PHYAM_012732-RA;
flattened_line_33992	maker	gene	2040	5316	.	+	.	ID=PHYAM_027995;Name=PHYAM_027995;Alias=maker-flattened_line_33992-exonerate_est2genome-gene-0.0;Note=Similar to STL1: Probable glycosyltransferase STELLO1 (Arabidopsis thaliana);
flattened_line_33992	maker	mRNA	2040	5316	6273	+	.	ID=PHYAM_027995-RA;Parent=PHYAM_027995;Name=PHYAM_027995-RA;Alias=maker-flattened_line_33992-exonerate_est2genome-gene-0.0-mRNA-1;Note=Similar to STL1: Probable glycosyltransferase STELLO1 (Arabidopsis thaliana);_AED=0.00;_QI=21|1|1|1|0|0|2|661|191;_eAED=0.00;
flattened_line_33992	maker	exon	2040	2171	.	+	.	ID=PHYAM_027995-RA:exon:14548;Parent=PHYAM_027995-RA;
flattened_line_33992	maker	exon	4191	5316	.	+	.	ID=PHYAM_027995-RA:exon:14549;Parent=PHYAM_027995-RA;
flattened_line_33992	maker	five_prime_UTR	2040	2060	.	+	.	ID=PHYAM_027995-RA:five_prime_utr;Parent=PHYAM_027995-RA;
flattened_line_33992	maker	CDS	2061	2171	.	+	0	ID=PHYAM_027995-RA:cds;Parent=PHYAM_027995-RA;
flattened_line_33992	maker	CDS	4191	4655	.	+	0	ID=PHYAM_027995-RA:cds;Parent=PHYAM_027995-RA;
flattened_line_33992	maker	three_prime_UTR	4656	5316	.	+	.	ID=PHYAM_027995-RA:three_prime_utr;Parent=PHYAM_027995-RA;
flattened_line_33992	maker	gene	5765	14201	.	-	.	ID=PHYAM_027996;Name=PHYAM_027996;Alias=maker-flattened_line_33992-exonerate_est2genome-gene-0.1;Note=Similar to CHLH: Magnesium-chelatase subunit ChlH%2C chloroplastic (Arabidopsis thaliana);Dbxref=InterPro:IPR003672,InterPro:IPR022571,Pfam:PF02514,Pfam:PF11965;Ontology_term=GO:0009058,GO:0016851;
flattened_line_33992	maker	mRNA	5938	14201	5027	-	.	ID=PHYAM_027996-RB;Parent=PHYAM_027996;Name=PHYAM_027996-RB;Alias=maker-flattened_line_33992-exonerate_est2genome-gene-0.1-mRNA-1;Note=Similar to CHLH: Magnesium-chelatase subunit ChlH%2C chloroplastic (Arabidopsis thaliana);_AED=0.03;_QI=631|1|1|1|0|0|6|226|1389;_eAED=0.03;Dbxref=InterPro:IPR003672,InterPro:IPR022571,Pfam:PF02514,Pfam:PF11965;Ontology_term=GO:0009058,GO:0016851;
flattened_line_33992	maker	mRNA	5765	14201	26628	-	.	ID=PHYAM_027996-RA;Parent=PHYAM_027996;Name=PHYAM_027996-RA;Alias=maker-flattened_line_33992-exonerate_est2genome-gene-0.1-mRNA-2;Note=Similar to CHLH: Magnesium-chelatase subunit ChlH%2C chloroplastic (Arabidopsis thaliana);_AED=0.00;_QI=631|1|1|1|0|0|5|555|1383;_eAED=0.00;Dbxref=InterPro:IPR003672,InterPro:IPR022571,Pfam:PF02514,Pfam:PF11965;Ontology_term=GO:0009058,GO:0016851;
flattened_line_33992	maker	exon	5765	6697	.	-	.	ID=PHYAM_027996-RA:exon:14556;Parent=PHYAM_027996-RA;
flattened_line_33992	maker	exon	5938	6185	.	-	.	ID=PHYAM_027996-RB:exon:14555;Parent=PHYAM_027996-RB;
flattened_line_33992	maker	exon	6324	6697	.	-	.	ID=PHYAM_027996-RB:exon:14554;Parent=PHYAM_027996-RB;
flattened_line_33992	maker	exon	7369	7845	.	-	.	ID=PHYAM_027996-RB:exon:14553;Parent=PHYAM_027996-RB,PHYAM_027996-RA;
flattened_line_33992	maker	exon	8468	10270	.	-	.	ID=PHYAM_027996-RB:exon:14552;Parent=PHYAM_027996-RB,PHYAM_027996-RA;
flattened_line_33992	maker	exon	11272	11354	.	-	.	ID=PHYAM_027996-RB:exon:14551;Parent=PHYAM_027996-RB,PHYAM_027996-RA;
flattened_line_33992	maker	exon	12160	14201	.	-	.	ID=PHYAM_027996-RB:exon:14550;Parent=PHYAM_027996-RB,PHYAM_027996-RA;
flattened_line_33992	maker	five_prime_UTR	13571	14201	.	-	.	ID=PHYAM_027996-RB:five_prime_utr;Parent=PHYAM_027996-RB;
flattened_line_33992	maker	CDS	12160	13570	.	-	0	ID=PHYAM_027996-RB:cds;Parent=PHYAM_027996-RB;
flattened_line_33992	maker	CDS	11272	11354	.	-	2	ID=PHYAM_027996-RB:cds;Parent=PHYAM_027996-RB;
flattened_line_33992	maker	CDS	8468	10270	.	-	0	ID=PHYAM_027996-RB:cds;Parent=PHYAM_027996-RB;
flattened_line_33992	maker	CDS	7369	7845	.	-	0	ID=PHYAM_027996-RB:cds;Parent=PHYAM_027996-RB;
flattened_line_33992	maker	CDS	6324	6697	.	-	0	ID=PHYAM_027996-RB:cds;Parent=PHYAM_027996-RB;
flattened_line_33992	maker	CDS	6164	6185	.	-	1	ID=PHYAM_027996-RB:cds;Parent=PHYAM_027996-RB;
flattened_line_33992	maker	three_prime_UTR	5938	6163	.	-	.	ID=PHYAM_027996-RB:three_prime_utr;Parent=PHYAM_027996-RB;
flattened_line_33992	maker	five_prime_UTR	13571	14201	.	-	.	ID=PHYAM_027996-RA:five_prime_utr;Parent=PHYAM_027996-RA;
flattened_line_33992	maker	CDS	12160	13570	.	-	0	ID=PHYAM_027996-RA:cds;Parent=PHYAM_027996-RA;
flattened_line_33992	maker	CDS	11272	11354	.	-	2	ID=PHYAM_027996-RA:cds;Parent=PHYAM_027996-RA;
flattened_line_33992	maker	CDS	8468	10270	.	-	0	ID=PHYAM_027996-RA:cds;Parent=PHYAM_027996-RA;
flattened_line_33992	maker	CDS	7369	7845	.	-	0	ID=PHYAM_027996-RA:cds;Parent=PHYAM_027996-RA;
flattened_line_33992	maker	CDS	6320	6697	.	-	0	ID=PHYAM_027996-RA:cds;Parent=PHYAM_027996-RA;
flattened_line_33992	maker	three_prime_UTR	5765	6319	.	-	.	ID=PHYAM_027996-RA:three_prime_utr;Parent=PHYAM_027996-RA;
flattened_line_13712	maker	gene	1163	2209	.	-	.	ID=PHYAM_019567;Name=PHYAM_019567;Alias=maker-flattened_line_13712-exonerate_est2genome-gene-0.0;Note=Similar to PSK5: Phytosulfokines 5 (Arabidopsis thaliana);Dbxref=InterPro:IPR009438,Pfam:PF06404;Ontology_term=GO:0005576,GO:0008083,GO:0008283;
flattened_line_13712	maker	mRNA	1163	2209	2038	-	.	ID=PHYAM_019567-RA;Parent=PHYAM_019567;Name=PHYAM_019567-RA;Alias=maker-flattened_line_13712-exonerate_est2genome-gene-0.0-mRNA-1;Note=Similar to PSK5: Phytosulfokines 5 (Arabidopsis thaliana);_AED=0.01;_QI=31|1|1|1|0|0|2|133|84;_eAED=0.01;Dbxref=InterPro:IPR009438,Pfam:PF06404;Ontology_term=GO:0005576,GO:0008083,GO:0008283;
flattened_line_13712	maker	exon	1163	1436	.	-	.	ID=PHYAM_019567-RA:exon:13429;Parent=PHYAM_019567-RA;
flattened_line_13712	maker	exon	2065	2209	.	-	.	ID=PHYAM_019567-RA:exon:13428;Parent=PHYAM_019567-RA;
flattened_line_13712	maker	five_prime_UTR	2179	2209	.	-	.	ID=PHYAM_019567-RA:five_prime_utr;Parent=PHYAM_019567-RA;
flattened_line_13712	maker	CDS	2065	2178	.	-	0	ID=PHYAM_019567-RA:cds;Parent=PHYAM_019567-RA;
flattened_line_13712	maker	CDS	1296	1436	.	-	0	ID=PHYAM_019567-RA:cds;Parent=PHYAM_019567-RA;
flattened_line_13712	maker	three_prime_UTR	1163	1295	.	-	.	ID=PHYAM_019567-RA:three_prime_utr;Parent=PHYAM_019567-RA;
flattened_line_2121	maker	gene	9310	10834	.	+	.	ID=PHYAM_006170;Name=PHYAM_006170;Alias=maker-flattened_line_2121-exonerate_est2genome-gene-0.0;Note=Similar to CAC3: Acetyl-coenzyme A carboxylase carboxyl transferase subunit alpha%2C chloroplastic (Arabidopsis thaliana);
flattened_line_2121	maker	mRNA	9310	10834	7225	+	.	ID=PHYAM_006170-RA;Parent=PHYAM_006170;Name=PHYAM_006170-RA;Alias=maker-flattened_line_2121-exonerate_est2genome-gene-0.0-mRNA-1;Note=Similar to CAC3: Acetyl-coenzyme A carboxylase carboxyl transferase subunit alpha%2C chloroplastic (Arabidopsis thaliana);_AED=0.28;_QI=526|1|1|1|0|0|2|214|235;_eAED=0.28;
flattened_line_2121	maker	exon	9310	9550	.	+	.	ID=PHYAM_006170-RA:exon:1966;Parent=PHYAM_006170-RA;
flattened_line_2121	maker	exon	9628	10834	.	+	.	ID=PHYAM_006170-RA:exon:1967;Parent=PHYAM_006170-RA;
flattened_line_2121	maker	five_prime_UTR	9310	9550	.	+	.	ID=PHYAM_006170-RA:five_prime_utr;Parent=PHYAM_006170-RA;
flattened_line_2121	maker	five_prime_UTR	9628	9912	.	+	.	ID=PHYAM_006170-RA:five_prime_utr;Parent=PHYAM_006170-RA;
flattened_line_2121	maker	CDS	9913	10620	.	+	0	ID=PHYAM_006170-RA:cds;Parent=PHYAM_006170-RA;
flattened_line_2121	maker	three_prime_UTR	10621	10834	.	+	.	ID=PHYAM_006170-RA:three_prime_utr;Parent=PHYAM_006170-RA;
flattened_line_2121	maker	gene	11344	26950	.	+	.	ID=PHYAM_006171;Name=PHYAM_006171;Alias=maker-flattened_line_2121-exonerate_est2genome-gene-0.1;Note=Similar to AUG7: AUGMIN subunit 7 (Arabidopsis thaliana);Dbxref=InterPro:IPR010604,Pfam:PF06694;Ontology_term=GO:0051011;
flattened_line_2121	maker	mRNA	11344	26950	7716	+	.	ID=PHYAM_006171-RC;Parent=PHYAM_006171;Name=PHYAM_006171-RC;Alias=maker-flattened_line_2121-exonerate_est2genome-gene-0.1-mRNA-1;Note=Similar to AUG7: AUGMIN subunit 7 (Arabidopsis thaliana);_AED=0.15;_QI=263|1|1|1|0|0|10|315|330;_eAED=0.15;Dbxref=InterPro:IPR010604,Pfam:PF06694;Ontology_term=GO:0051011;
flattened_line_2121	maker	mRNA	11344	23108	5459	+	.	ID=PHYAM_006171-RB;Parent=PHYAM_006171;Name=PHYAM_006171-RB;Alias=maker-flattened_line_2121-exonerate_est2genome-gene-0.1-mRNA-2;Note=Similar to AUG7: AUGMIN subunit 7 (Arabidopsis thaliana);_AED=0.25;_QI=263|1|1|1|0|0|9|70|260;_eAED=0.25;Dbxref=InterPro:IPR010604,Pfam:PF06694;Ontology_term=GO:0051011;
flattened_line_2121	maker	mRNA	11344	17145	768	+	.	ID=PHYAM_006171-RA;Parent=PHYAM_006171;Name=PHYAM_006171-RA;Alias=maker-flattened_line_2121-exonerate_est2genome-gene-0.1-mRNA-3;Note=Similar to AUG7: AUGMIN subunit 7 (Arabidopsis thaliana);_AED=0.33;_QI=263|1|1|1|0|0|6|1|167;_eAED=0.33;Dbxref=InterPro:IPR010604,Pfam:PF06694;Ontology_term=GO:0051011;
flattened_line_2121	maker	exon	11344	11598	.	+	.	ID=PHYAM_006171-RC:exon:1968;Parent=PHYAM_006171-RC,PHYAM_006171-RB,PHYAM_006171-RA;
flattened_line_2121	maker	exon	11719	11860	.	+	.	ID=PHYAM_006171-RC:exon:1969;Parent=PHYAM_006171-RC,PHYAM_006171-RB,PHYAM_006171-RA;
flattened_line_2121	maker	exon	14738	14823	.	+	.	ID=PHYAM_006171-RC:exon:1970;Parent=PHYAM_006171-RC,PHYAM_006171-RB,PHYAM_006171-RA;
flattened_line_2121	maker	exon	15420	15481	.	+	.	ID=PHYAM_006171-RC:exon:1971;Parent=PHYAM_006171-RC,PHYAM_006171-RB,PHYAM_006171-RA;
flattened_line_2121	maker	exon	16751	16842	.	+	.	ID=PHYAM_006171-RC:exon:1972;Parent=PHYAM_006171-RC,PHYAM_006171-RB,PHYAM_006171-RA;
flattened_line_2121	maker	exon	17015	17140	.	+	.	ID=PHYAM_006171-RC:exon:1973;Parent=PHYAM_006171-RC,PHYAM_006171-RB;
flattened_line_2121	maker	exon	20019	20109	.	+	.	ID=PHYAM_006171-RC:exon:1974;Parent=PHYAM_006171-RC,PHYAM_006171-RB;
flattened_line_2121	maker	exon	22698	22805	.	+	.	ID=PHYAM_006171-RC:exon:1975;Parent=PHYAM_006171-RC,PHYAM_006171-RB;
flattened_line_2121	maker	exon	25340	25438	.	+	.	ID=PHYAM_006171-RC:exon:1976;Parent=PHYAM_006171-RC;
flattened_line_2121	maker	exon	26441	26950	.	+	.	ID=PHYAM_006171-RC:exon:1977;Parent=PHYAM_006171-RC;
flattened_line_2121	maker	exon	22955	23108	.	+	.	ID=PHYAM_006171-RB:exon:1978;Parent=PHYAM_006171-RB;
flattened_line_2121	maker	exon	17015	17145	.	+	.	ID=PHYAM_006171-RA:exon:1979;Parent=PHYAM_006171-RA;
flattened_line_2121	maker	five_prime_UTR	11344	11598	.	+	.	ID=PHYAM_006171-RC:five_prime_utr;Parent=PHYAM_006171-RC;
flattened_line_2121	maker	five_prime_UTR	11719	11726	.	+	.	ID=PHYAM_006171-RC:five_prime_utr;Parent=PHYAM_006171-RC;
flattened_line_2121	maker	CDS	11727	11860	.	+	0	ID=PHYAM_006171-RC:cds;Parent=PHYAM_006171-RC;
flattened_line_2121	maker	CDS	14738	14823	.	+	1	ID=PHYAM_006171-RC:cds;Parent=PHYAM_006171-RC;
flattened_line_2121	maker	CDS	15420	15481	.	+	2	ID=PHYAM_006171-RC:cds;Parent=PHYAM_006171-RC;
flattened_line_2121	maker	CDS	16751	16842	.	+	0	ID=PHYAM_006171-RC:cds;Parent=PHYAM_006171-RC;
flattened_line_2121	maker	CDS	17015	17140	.	+	1	ID=PHYAM_006171-RC:cds;Parent=PHYAM_006171-RC;
flattened_line_2121	maker	CDS	20019	20109	.	+	1	ID=PHYAM_006171-RC:cds;Parent=PHYAM_006171-RC;
flattened_line_2121	maker	CDS	22698	22805	.	+	0	ID=PHYAM_006171-RC:cds;Parent=PHYAM_006171-RC;
flattened_line_2121	maker	CDS	25340	25438	.	+	0	ID=PHYAM_006171-RC:cds;Parent=PHYAM_006171-RC;
flattened_line_2121	maker	CDS	26441	26635	.	+	0	ID=PHYAM_006171-RC:cds;Parent=PHYAM_006171-RC;
flattened_line_2121	maker	three_prime_UTR	26636	26950	.	+	.	ID=PHYAM_006171-RC:three_prime_utr;Parent=PHYAM_006171-RC;
flattened_line_2121	maker	five_prime_UTR	11344	11598	.	+	.	ID=PHYAM_006171-RB:five_prime_utr;Parent=PHYAM_006171-RB;
flattened_line_2121	maker	five_prime_UTR	11719	11726	.	+	.	ID=PHYAM_006171-RB:five_prime_utr;Parent=PHYAM_006171-RB;
flattened_line_2121	maker	CDS	11727	11860	.	+	0	ID=PHYAM_006171-RB:cds;Parent=PHYAM_006171-RB;
flattened_line_2121	maker	CDS	14738	14823	.	+	1	ID=PHYAM_006171-RB:cds;Parent=PHYAM_006171-RB;
flattened_line_2121	maker	CDS	15420	15481	.	+	2	ID=PHYAM_006171-RB:cds;Parent=PHYAM_006171-RB;
flattened_line_2121	maker	CDS	16751	16842	.	+	0	ID=PHYAM_006171-RB:cds;Parent=PHYAM_006171-RB;
flattened_line_2121	maker	CDS	17015	17140	.	+	1	ID=PHYAM_006171-RB:cds;Parent=PHYAM_006171-RB;
flattened_line_2121	maker	CDS	20019	20109	.	+	1	ID=PHYAM_006171-RB:cds;Parent=PHYAM_006171-RB;
flattened_line_2121	maker	CDS	22698	22805	.	+	0	ID=PHYAM_006171-RB:cds;Parent=PHYAM_006171-RB;
flattened_line_2121	maker	CDS	22955	23038	.	+	0	ID=PHYAM_006171-RB:cds;Parent=PHYAM_006171-RB;
flattened_line_2121	maker	three_prime_UTR	23039	23108	.	+	.	ID=PHYAM_006171-RB:three_prime_utr;Parent=PHYAM_006171-RB;
flattened_line_2121	maker	five_prime_UTR	11344	11598	.	+	.	ID=PHYAM_006171-RA:five_prime_utr;Parent=PHYAM_006171-RA;
flattened_line_2121	maker	five_prime_UTR	11719	11726	.	+	.	ID=PHYAM_006171-RA:five_prime_utr;Parent=PHYAM_006171-RA;
flattened_line_2121	maker	CDS	11727	11860	.	+	0	ID=PHYAM_006171-RA:cds;Parent=PHYAM_006171-RA;
flattened_line_2121	maker	CDS	14738	14823	.	+	1	ID=PHYAM_006171-RA:cds;Parent=PHYAM_006171-RA;
flattened_line_2121	maker	CDS	15420	15481	.	+	2	ID=PHYAM_006171-RA:cds;Parent=PHYAM_006171-RA;
flattened_line_2121	maker	CDS	16751	16842	.	+	0	ID=PHYAM_006171-RA:cds;Parent=PHYAM_006171-RA;
flattened_line_2121	maker	CDS	17015	17144	.	+	1	ID=PHYAM_006171-RA:cds;Parent=PHYAM_006171-RA;
flattened_line_2121	maker	three_prime_UTR	17145	17145	.	+	.	ID=PHYAM_006171-RA:three_prime_utr;Parent=PHYAM_006171-RA;
flattened_line_2121	maker	gene	35209	53741	.	+	.	ID=PHYAM_006172;Name=PHYAM_006172;Alias=maker-flattened_line_2121-exonerate_est2genome-gene-0.2;Note=Similar to KEA2: K(+) efflux antiporter 2%2C chloroplastic (Arabidopsis thaliana);Dbxref=InterPro:IPR003148,InterPro:IPR006153,Pfam:PF00999,Pfam:PF02254;Ontology_term=GO:0006812,GO:0006813,GO:0015299,GO:0016021,GO:0055085;
flattened_line_2121	maker	mRNA	35209	53514	21605	+	.	ID=PHYAM_006172-RD;Parent=PHYAM_006172;Name=PHYAM_006172-RD;Alias=maker-flattened_line_2121-exonerate_est2genome-gene-0.2-mRNA-1;Note=Similar to KEA2: K(+) efflux antiporter 2%2C chloroplastic (Arabidopsis thaliana);_AED=0.21;_QI=284|1|1|1|0|0|22|435|1220;_eAED=0.21;Dbxref=InterPro:IPR003148,InterPro:IPR006153,Pfam:PF00999,Pfam:PF02254;Ontology_term=GO:0006812,GO:0006813,GO:0015299,GO:0016021,GO:…
flattened_line_2121	maker	mRNA	35209	53514	26375	+	.	ID=PHYAM_006172-RC;Parent=PHYAM_006172;Name=PHYAM_006172-RC;Alias=maker-flattened_line_2121-exonerate_est2genome-gene-0.2-mRNA-2;Note=Similar to KEA2: K(+) efflux antiporter 2%2C chloroplastic (Arabidopsis thaliana);_AED=0.14;_QI=284|1|1|1|0|0|21|2633|805;_eAED=0.14;Dbxref=InterPro:IPR006153,Pfam:PF00999;Ontology_term=GO:0006812,GO:0015299,GO:0016021,GO:0055085;
flattened_line_2121	maker	mRNA	35209	53741	27669	+	.	ID=PHYAM_006172-RE;Parent=PHYAM_006172;Name=PHYAM_006172-RE;Alias=maker-flattened_line_2121-exonerate_est2genome-gene-0.2-mRNA-3;Note=Similar to KEA2: K(+) efflux antiporter 2%2C chloroplastic (Arabidopsis thaliana);_AED=0.13;_QI=284|1|1|1|0|0|20|2880|805;_eAED=0.13;Dbxref=InterPro:IPR006153,Pfam:PF00999;Ontology_term=GO:0006812,GO:0015299,GO:0016021,GO:0055085;
flattened_line_2121	maker	mRNA	35209	52524	24105	+	.	ID=PHYAM_006172-RB;Parent=PHYAM_006172;Name=PHYAM_006172-RB;Alias=maker-flattened_line_2121-exonerate_est2genome-gene-0.2-mRNA-4;Note=Similar to KEA2: K(+) efflux antiporter 2%2C chloroplastic (Arabidopsis thaliana);_AED=0.18;_QI=284|1|1|1|0|0|18|1165|1137;_eAED=0.18;Dbxref=InterPro:IPR003148,InterPro:IPR006153,Pfam:PF00999,Pfam:PF02254;Ontology_term=GO:0006812,GO:0006813,GO:0015299,GO:0016021,GO…
flattened_line_2121	maker	mRNA	35209	52524	28875	+	.	ID=PHYAM_006172-RA;Parent=PHYAM_006172;Name=PHYAM_006172-RA;Alias=maker-flattened_line_2121-exonerate_est2genome-gene-0.2-mRNA-5;Note=Similar to KEA2: K(+) efflux antiporter 2%2C chloroplastic (Arabidopsis thaliana);_AED=0.11;_QI=284|1|1|1|0|0|17|3114|805;_eAED=0.11;Dbxref=InterPro:IPR006153,Pfam:PF00999;Ontology_term=GO:0006812,GO:0015299,GO:0016021,GO:0055085;
flattened_line_2121	maker	mRNA	49785	53514	5534	+	.	ID=PHYAM_006172-RF;Parent=PHYAM_006172;Name=PHYAM_006172-RF;Alias=maker-flattened_line_2121-exonerate_est2genome-gene-0.2-mRNA-6;Note=Similar to KEA2: K(+) efflux antiporter 2%2C chloroplastic (Arabidopsis thaliana);_AED=0.42;_QI=51|1|1|1|0|0|8|435|215;_eAED=0.42;Dbxref=InterPro:IPR003148,Pfam:PF02254;Ontology_term=GO:0006813;
flattened_line_2121	maker	mRNA	49785	53741	6828	+	.	ID=PHYAM_006172-RG;Parent=PHYAM_006172;Name=PHYAM_006172-RG;Alias=maker-flattened_line_2121-exonerate_est2genome-gene-0.2-mRNA-7;Note=Similar to KEA2: K(+) efflux antiporter 2%2C chloroplastic (Arabidopsis thaliana);_AED=0.41;_QI=51|1|1|1|0|0|7|682|215;_eAED=0.41;Dbxref=InterPro:IPR003148,Pfam:PF02254;Ontology_term=GO:0006813;
flattened_line_2121	maker	exon	35209	35414	.	+	.	ID=PHYAM_006172-RD:exon:1980;Parent=PHYAM_006172-RD,PHYAM_006172-RC,PHYAM_006172-RE,PHYAM_006172-RB,PHYAM_006172-RA;
flattened_line_2121	maker	exon	35617	37346	.	+	.	ID=PHYAM_006172-RD:exon:1981;Parent=PHYAM_006172-RD,PHYAM_006172-RC,PHYAM_006172-RE,PHYAM_006172-RB,PHYAM_006172-RA;
flattened_line_2121	maker	exon	39977	40148	.	+	.	ID=PHYAM_006172-RD:exon:1982;Parent=PHYAM_006172-RD,PHYAM_006172-RC,PHYAM_006172-RE,PHYAM_006172-RB,PHYAM_006172-RA;
flattened_line_2121	maker	exon	40417	40507	.	+	.	ID=PHYAM_006172-RD:exon:1983;Parent=PHYAM_006172-RD,PHYAM_006172-RC,PHYAM_006172-RE,PHYAM_006172-RB,PHYAM_006172-RA;
flattened_line_2121	maker	exon	41970	42106	.	+	.	ID=PHYAM_006172-RD:exon:1984;Parent=PHYAM_006172-RD,PHYAM_006172-RC,PHYAM_006172-RE,PHYAM_006172-RB,PHYAM_006172-RA;
flattened_line_2121	maker	exon	42205	42264	.	+	.	ID=PHYAM_006172-RD:exon:1985;Parent=PHYAM_006172-RD,PHYAM_006172-RC,PHYAM_006172-RE,PHYAM_006172-RB,PHYAM_006172-RA;
flattened_line_2121	maker	exon	42372	42491	.	+	.	ID=PHYAM_006172-RD:exon:1986;Parent=PHYAM_006172-RD,PHYAM_006172-RC,PHYAM_006172-RE,PHYAM_006172-RB,PHYAM_006172-RA;
flattened_line_2121	maker	exon	43255	43323	.	+	.	ID=PHYAM_006172-RD:exon:1987;Parent=PHYAM_006172-RD,PHYAM_006172-RC,PHYAM_006172-RE,PHYAM_006172-RB,PHYAM_006172-RA;
flattened_line_2121	maker	exon	43601	43666	.	+	.	ID=PHYAM_006172-RD:exon:1988;Parent=PHYAM_006172-RD,PHYAM_006172-RB;
flattened_line_2121	maker	exon	44620	44709	.	+	.	ID=PHYAM_006172-RD:exon:1989;Parent=PHYAM_006172-RD,PHYAM_006172-RB;
flattened_line_2121	maker	exon	45520	45624	.	+	.	ID=PHYAM_006172-RD:exon:1990;Parent=PHYAM_006172-RD,PHYAM_006172-RC,PHYAM_006172-RE,PHYAM_006172-RB,PHYAM_006172-RA;
flattened_line_2121	maker	exon	46272	46400	.	+	.	ID=PHYAM_006172-RD:exon:1991;Parent=PHYAM_006172-RD,PHYAM_006172-RC,PHYAM_006172-RE,PHYAM_006172-RB,PHYAM_006172-RA;
flattened_line_2121	maker	exon	47604	47813	.	+	.	ID=PHYAM_006172-RD:exon:1992;Parent=PHYAM_006172-RD,PHYAM_006172-RC,PHYAM_006172-RE,PHYAM_006172-RB,PHYAM_006172-RA;
flattened_line_2121	maker	exon	48291	48440	.	+	.	ID=PHYAM_006172-RD:exon:1993;Parent=PHYAM_006172-RD,PHYAM_006172-RC,PHYAM_006172-RE,PHYAM_006172-RB,PHYAM_006172-RA;
flattened_line_2121	maker	exon	49872	49925	.	+	.	ID=PHYAM_006172-RD:exon:1994;Parent=PHYAM_006172-RD,PHYAM_006172-RC,PHYAM_006172-RE,PHYAM_006172-RB,PHYAM_006172-RA;
flattened_line_2121	maker	exon	50046	50104	.	+	.	ID=PHYAM_006172-RD:exon:1995;Parent=PHYAM_006172-RD,PHYAM_006172-RC,PHYAM_006172-RE,PHYAM_006172-RB,PHYAM_006172-RA,PHYAM_006172-RF,PHYAM_006172-RG;
flattened_line_2121	maker	exon	51036	51102	.	+	.	ID=PHYAM_006172-RD:exon:1996;Parent=PHYAM_006172-RD,PHYAM_006172-RC,PHYAM_006172-RE,PHYAM_006172-RB,PHYAM_006172-RA,PHYAM_006172-RF,PHYAM_006172-RG;
flattened_line_2121	maker	exon	51177	51353	.	+	.	ID=PHYAM_006172-RD:exon:1997;Parent=PHYAM_006172-RD,PHYAM_006172-RC,PHYAM_006172-RE,PHYAM_006172-RF,PHYAM_006172-RG;
flattened_line_2121	maker	exon	52168	52224	.	+	.	ID=PHYAM_006172-RD:exon:1998;Parent=PHYAM_006172-RD,PHYAM_006172-RC,PHYAM_006172-RE,PHYAM_006172-RF,PHYAM_006172-RG;
flattened_line_2121	maker	exon	52772	52846	.	+	.	ID=PHYAM_006172-RD:exon:1999;Parent=PHYAM_006172-RD,PHYAM_006172-RC,PHYAM_006172-RE,PHYAM_006172-RF,PHYAM_006172-RG;
flattened_line_2121	maker	exon	52937	53426	.	+	.	ID=PHYAM_006172-RD:exon:2000;Parent=PHYAM_006172-RD,PHYAM_006172-RC,PHYAM_006172-RF;
flattened_line_2121	maker	exon	53447	53514	.	+	.	ID=PHYAM_006172-RD:exon:2001;Parent=PHYAM_006172-RD,PHYAM_006172-RC,PHYAM_006172-RF;
flattened_line_2121	maker	exon	43601	44709	.	+	.	ID=PHYAM_006172-RC:exon:2002;Parent=PHYAM_006172-RC,PHYAM_006172-RE,PHYAM_006172-RA;
flattened_line_2121	maker	exon	52937	53741	.	+	.	ID=PHYAM_006172-RE:exon:2003;Parent=PHYAM_006172-RE,PHYAM_006172-RG;
flattened_line_2121	maker	exon	51177	52524	.	+	.	ID=PHYAM_006172-RB:exon:2004;Parent=PHYAM_006172-RB,PHYAM_006172-RA;
flattened_line_2121	maker	exon	49785	49925	.	+	.	ID=PHYAM_006172-RF:exon:2005;Parent=PHYAM_006172-RF,PHYAM_006172-RG;
flattened_line_2121	maker	five_prime_UTR	35209	35414	.	+	.	ID=PHYAM_006172-RD:five_prime_utr;Parent=PHYAM_006172-RD;
flattened_line_2121	maker	five_prime_UTR	35617	35694	.	+	.	ID=PHYAM_006172-RD:five_prime_utr;Parent=PHYAM_006172-RD;
flattened_line_2121	maker	CDS	35695	37346	.	+	0	ID=PHYAM_006172-RD:cds;Parent=PHYAM_006172-RD;
flattened_line_2121	maker	CDS	39977	40148	.	+	1	ID=PHYAM_006172-RD:cds;Parent=PHYAM_006172-RD;
flattened_line_2121	maker	CDS	40417	40507	.	+	0	ID=PHYAM_006172-RD:cds;Parent=PHYAM_006172-RD;
flattened_line_2121	maker	CDS	41970	42106	.	+	2	ID=PHYAM_006172-RD:cds;Parent=PHYAM_006172-RD;
flattened_line_2121	maker	CDS	42205	42264	.	+	0	ID=PHYAM_006172-RD:cds;Parent=PHYAM_006172-RD;
flattened_line_2121	maker	CDS	42372	42491	.	+	0	ID=PHYAM_006172-RD:cds;Parent=PHYAM_006172-RD;
flattened_line_2121	maker	CDS	43255	43323	.	+	0	ID=PHYAM_006172-RD:cds;Parent=PHYAM_006172-RD;
flattened_line_2121	maker	CDS	43601	43666	.	+	0	ID=PHYAM_006172-RD:cds;Parent=PHYAM_006172-RD;
flattened_line_2121	maker	CDS	44620	44709	.	+	0	ID=PHYAM_006172-RD:cds;Parent=PHYAM_006172-RD;
flattened_line_2121	maker	CDS	45520	45624	.	+	0	ID=PHYAM_006172-RD:cds;Parent=PHYAM_006172-RD;
flattened_line_2121	maker	CDS	46272	46400	.	+	0	ID=PHYAM_006172-RD:cds;Parent=PHYAM_006172-RD;
flattened_line_2121	maker	CDS	47604	47813	.	+	0	ID=PHYAM_006172-RD:cds;Parent=PHYAM_006172-RD;
flattened_line_2121	maker	CDS	48291	48440	.	+	0	ID=PHYAM_006172-RD:cds;Parent=PHYAM_006172-RD;
flattened_line_2121	maker	CDS	49872	49925	.	+	0	ID=PHYAM_006172-RD:cds;Parent=PHYAM_006172-RD;
flattened_line_2121	maker	CDS	50046	50104	.	+	0	ID=PHYAM_006172-RD:cds;Parent=PHYAM_006172-RD;
flattened_line_2121	maker	CDS	51036	51102	.	+	1	ID=PHYAM_006172-RD:cds;Parent=PHYAM_006172-RD;
flattened_line_2121	maker	CDS	51177	51353	.	+	0	ID=PHYAM_006172-RD:cds;Parent=PHYAM_006172-RD;
flattened_line_2121	maker	CDS	52168	52224	.	+	0	ID=PHYAM_006172-RD:cds;Parent=PHYAM_006172-RD;
flattened_line_2121	maker	CDS	52772	52846	.	+	0	ID=PHYAM_006172-RD:cds;Parent=PHYAM_006172-RD;
flattened_line_2121	maker	CDS	52937	53059	.	+	0	ID=PHYAM_006172-RD:cds;Parent=PHYAM_006172-RD;
flattened_line_2121	maker	three_prime_UTR	53060	53426	.	+	.	ID=PHYAM_006172-RD:three_prime_utr;Parent=PHYAM_006172-RD;
flattened_line_2121	maker	three_prime_UTR	53447	53514	.	+	.	ID=PHYAM_006172-RD:three_prime_utr;Parent=PHYAM_006172-RD;
flattened_line_2121	maker	five_prime_UTR	35209	35414	.	+	.	ID=PHYAM_006172-RC:five_prime_utr;Parent=PHYAM_006172-RC;
flattened_line_2121	maker	five_prime_UTR	35617	35694	.	+	.	ID=PHYAM_006172-RC:five_prime_utr;Parent=PHYAM_006172-RC;
flattened_line_2121	maker	CDS	35695	37346	.	+	0	ID=PHYAM_006172-RC:cds;Parent=PHYAM_006172-RC;
flattened_line_2121	maker	CDS	39977	40148	.	+	1	ID=PHYAM_006172-RC:cds;Parent=PHYAM_006172-RC;
flattened_line_2121	maker	CDS	40417	40507	.	+	0	ID=PHYAM_006172-RC:cds;Parent=PHYAM_006172-RC;
flattened_line_2121	maker	CDS	41970	42106	.	+	2	ID=PHYAM_006172-RC:cds;Parent=PHYAM_006172-RC;
flattened_line_2121	maker	CDS	42205	42264	.	+	0	ID=PHYAM_006172-RC:cds;Parent=PHYAM_006172-RC;
flattened_line_2121	maker	CDS	42372	42491	.	+	0	ID=PHYAM_006172-RC:cds;Parent=PHYAM_006172-RC;
flattened_line_2121	maker	CDS	43255	43323	.	+	0	ID=PHYAM_006172-RC:cds;Parent=PHYAM_006172-RC;
flattened_line_2121	maker	CDS	43601	43717	.	+	0	ID=PHYAM_006172-RC:cds;Parent=PHYAM_006172-RC;
flattened_line_2121	maker	three_prime_UTR	43718	44709	.	+	.	ID=PHYAM_006172-RC:three_prime_utr;Parent=PHYAM_006172-RC;
flattened_line_2121	maker	three_prime_UTR	45520	45624	.	+	.	ID=PHYAM_006172-RC:three_prime_utr;Parent=PHYAM_006172-RC;
flattened_line_2121	maker	three_prime_UTR	46272	46400	.	+	.	ID=PHYAM_006172-RC:three_prime_utr;Parent=PHYAM_006172-RC;
flattened_line_2121	maker	three_prime_UTR	47604	47813	.	+	.	ID=PHYAM_006172-RC:three_prime_utr;Parent=PHYAM_006172-RC;
flattened_line_2121	maker	three_prime_UTR	48291	48440	.	+	.	ID=PHYAM_006172-RC:three_prime_utr;Parent=PHYAM_006172-RC;
flattened_line_2121	maker	three_prime_UTR	49872	49925	.	+	.	ID=PHYAM_006172-RC:three_prime_utr;Parent=PHYAM_006172-RC;
flattened_line_2121	maker	three_prime_UTR	50046	50104	.	+	.	ID=PHYAM_006172-RC:three_prime_utr;Parent=PHYAM_006172-RC;
flattened_line_2121	maker	three_prime_UTR	51036	51102	.	+	.	ID=PHYAM_006172-RC:three_prime_utr;Parent=PHYAM_006172-RC;
flattened_line_2121	maker	three_prime_UTR	51177	51353	.	+	.	ID=PHYAM_006172-RC:three_prime_utr;Parent=PHYAM_006172-RC;
flattened_line_2121	maker	three_prime_UTR	52168	52224	.	+	.	ID=PHYAM_006172-RC:three_prime_utr;Parent=PHYAM_006172-RC;
flattened_line_2121	maker	three_prime_UTR	52772	52846	.	+	.	ID=PHYAM_006172-RC:three_prime_utr;Parent=PHYAM_006172-RC;
flattened_line_2121	maker	three_prime_UTR	52937	53426	.	+	.	ID=PHYAM_006172-RC:three_prime_utr;Parent=PHYAM_006172-RC;
flattened_line_2121	maker	three_prime_UTR	53447	53514	.	+	.	ID=PHYAM_006172-RC:three_prime_utr;Parent=PHYAM_006172-RC;
flattened_line_2121	maker	five_prime_UTR	35209	35414	.	+	.	ID=PHYAM_006172-RE:five_prime_utr;Parent=PHYAM_006172-RE;
flattened_line_2121	maker	five_prime_UTR	35617	35694	.	+	.	ID=PHYAM_006172-RE:five_prime_utr;Parent=PHYAM_006172-RE;
flattened_line_2121	maker	CDS	35695	37346	.	+	0	ID=PHYAM_006172-RE:cds;Parent=PHYAM_006172-RE;
flattened_line_2121	maker	CDS	39977	40148	.	+	1	ID=PHYAM_006172-RE:cds;Parent=PHYAM_006172-RE;
flattened_line_2121	maker	CDS	40417	40507	.	+	0	ID=PHYAM_006172-RE:cds;Parent=PHYAM_006172-RE;
flattened_line_2121	maker	CDS	41970	42106	.	+	2	ID=PHYAM_006172-RE:cds;Parent=PHYAM_006172-RE;
flattened_line_2121	maker	CDS	42205	42264	.	+	0	ID=PHYAM_006172-RE:cds;Parent=PHYAM_006172-RE;
flattened_line_2121	maker	CDS	42372	42491	.	+	0	ID=PHYAM_006172-RE:cds;Parent=PHYAM_006172-RE;
flattened_line_2121	maker	CDS	43255	43323	.	+	0	ID=PHYAM_006172-RE:cds;Parent=PHYAM_006172-RE;
flattened_line_2121	maker	CDS	43601	43717	.	+	0	ID=PHYAM_006172-RE:cds;Parent=PHYAM_006172-RE;
flattened_line_2121	maker	three_prime_UTR	43718	44709	.	+	.	ID=PHYAM_006172-RE:three_prime_utr;Parent=PHYAM_006172-RE;
flattened_line_2121	maker	three_prime_UTR	45520	45624	.	+	.	ID=PHYAM_006172-RE:three_prime_utr;Parent=PHYAM_006172-RE;
flattened_line_2121	maker	three_prime_UTR	46272	46400	.	+	.	ID=PHYAM_006172-RE:three_prime_utr;Parent=PHYAM_006172-RE;
flattened_line_2121	maker	three_prime_UTR	47604	47813	.	+	.	ID=PHYAM_006172-RE:three_prime_utr;Parent=PHYAM_006172-RE;
flattened_line_2121	maker	three_prime_UTR	48291	48440	.	+	.	ID=PHYAM_006172-RE:three_prime_utr;Parent=PHYAM_006172-RE;
flattened_line_2121	maker	three_prime_UTR	49872	49925	.	+	.	ID=PHYAM_006172-RE:three_prime_utr;Parent=PHYAM_006172-RE;
flattened_line_2121	maker	three_prime_UTR	50046	50104	.	+	.	ID=PHYAM_006172-RE:three_prime_utr;Parent=PHYAM_006172-RE;
flattened_line_2121	maker	three_prime_UTR	51036	51102	.	+	.	ID=PHYAM_006172-RE:three_prime_utr;Parent=PHYAM_006172-RE;
flattened_line_2121	maker	three_prime_UTR	51177	51353	.	+	.	ID=PHYAM_006172-RE:three_prime_utr;Parent=PHYAM_006172-RE;
flattened_line_2121	maker	three_prime_UTR	52168	52224	.	+	.	ID=PHYAM_006172-RE:three_prime_utr;Parent=PHYAM_006172-RE;
flattened_line_2121	maker	three_prime_UTR	52772	52846	.	+	.	ID=PHYAM_006172-RE:three_prime_utr;Parent=PHYAM_006172-RE;
flattened_line_2121	maker	three_prime_UTR	52937	53741	.	+	.	ID=PHYAM_006172-RE:three_prime_utr;Parent=PHYAM_006172-RE;
flattened_line_2121	maker	five_prime_UTR	35209	35414	.	+	.	ID=PHYAM_006172-RB:five_prime_utr;Parent=PHYAM_006172-RB;
flattened_line_2121	maker	five_prime_UTR	35617	35694	.	+	.	ID=PHYAM_006172-RB:five_prime_utr;Parent=PHYAM_006172-RB;
flattened_line_2121	maker	CDS	35695	37346	.	+	0	ID=PHYAM_006172-RB:cds;Parent=PHYAM_006172-RB;
flattened_line_2121	maker	CDS	39977	40148	.	+	1	ID=PHYAM_006172-RB:cds;Parent=PHYAM_006172-RB;
flattened_line_2121	maker	CDS	40417	40507	.	+	0	ID=PHYAM_006172-RB:cds;Parent=PHYAM_006172-RB;
flattened_line_2121	maker	CDS	41970	42106	.	+	2	ID=PHYAM_006172-RB:cds;Parent=PHYAM_006172-RB;
flattened_line_2121	maker	CDS	42205	42264	.	+	0	ID=PHYAM_006172-RB:cds;Parent=PHYAM_006172-RB;
flattened_line_2121	maker	CDS	42372	42491	.	+	0	ID=PHYAM_006172-RB:cds;Parent=PHYAM_006172-RB;
flattened_line_2121	maker	CDS	43255	43323	.	+	0	ID=PHYAM_006172-RB:cds;Parent=PHYAM_006172-RB;
flattened_line_2121	maker	CDS	43601	43666	.	+	0	ID=PHYAM_006172-RB:cds;Parent=PHYAM_006172-RB;
flattened_line_2121	maker	CDS	44620	44709	.	+	0	ID=PHYAM_006172-RB:cds;Parent=PHYAM_006172-RB;
flattened_line_2121	maker	CDS	45520	45624	.	+	0	ID=PHYAM_006172-RB:cds;Parent=PHYAM_006172-RB;
flattened_line_2121	maker	CDS	46272	46400	.	+	0	ID=PHYAM_006172-RB:cds;Parent=PHYAM_006172-RB;
flattened_line_2121	maker	CDS	47604	47813	.	+	0	ID=PHYAM_006172-RB:cds;Parent=PHYAM_006172-RB;
flattened_line_2121	maker	CDS	48291	48440	.	+	0	ID=PHYAM_006172-RB:cds;Parent=PHYAM_006172-RB;
flattened_line_2121	maker	CDS	49872	49925	.	+	0	ID=PHYAM_006172-RB:cds;Parent=PHYAM_006172-RB;
flattened_line_2121	maker	CDS	50046	50104	.	+	0	ID=PHYAM_006172-RB:cds;Parent=PHYAM_006172-RB;
flattened_line_2121	maker	CDS	51036	51102	.	+	1	ID=PHYAM_006172-RB:cds;Parent=PHYAM_006172-RB;
flattened_line_2121	maker	CDS	51177	51359	.	+	0	ID=PHYAM_006172-RB:cds;Parent=PHYAM_006172-RB;
flattened_line_2121	maker	three_prime_UTR	51360	52524	.	+	.	ID=PHYAM_006172-RB:three_prime_utr;Parent=PHYAM_006172-RB;
flattened_line_2121	maker	five_prime_UTR	35209	35414	.	+	.	ID=PHYAM_006172-RA:five_prime_utr;Parent=PHYAM_006172-RA;
flattened_line_2121	maker	five_prime_UTR	35617	35694	.	+	.	ID=PHYAM_006172-RA:five_prime_utr;Parent=PHYAM_006172-RA;
flattened_line_2121	maker	CDS	35695	37346	.	+	0	ID=PHYAM_006172-RA:cds;Parent=PHYAM_006172-RA;
flattened_line_2121	maker	CDS	39977	40148	.	+	1	ID=PHYAM_006172-RA:cds;Parent=PHYAM_006172-RA;
flattened_line_2121	maker	CDS	40417	40507	.	+	0	ID=PHYAM_006172-RA:cds;Parent=PHYAM_006172-RA;
flattened_line_2121	maker	CDS	41970	42106	.	+	2	ID=PHYAM_006172-RA:cds;Parent=PHYAM_006172-RA;
flattened_line_2121	maker	CDS	42205	42264	.	+	0	ID=PHYAM_006172-RA:cds;Parent=PHYAM_006172-RA;
flattened_line_2121	maker	CDS	42372	42491	.	+	0	ID=PHYAM_006172-RA:cds;Parent=PHYAM_006172-RA;
flattened_line_2121	maker	CDS	43255	43323	.	+	0	ID=PHYAM_006172-RA:cds;Parent=PHYAM_006172-RA;
flattened_line_2121	maker	CDS	43601	43717	.	+	0	ID=PHYAM_006172-RA:cds;Parent=PHYAM_006172-RA;
flattened_line_2121	maker	three_prime_UTR	43718	44709	.	+	.	ID=PHYAM_006172-RA:three_prime_utr;Parent=PHYAM_006172-RA;
flattened_line_2121	maker	three_prime_UTR	45520	45624	.	+	.	ID=PHYAM_006172-RA:three_prime_utr;Parent=PHYAM_006172-RA;
flattened_line_2121	maker	three_prime_UTR	46272	46400	.	+	.	ID=PHYAM_006172-RA:three_prime_utr;Parent=PHYAM_006172-RA;
flattened_line_2121	maker	three_prime_UTR	47604	47813	.	+	.	ID=PHYAM_006172-RA:three_prime_utr;Parent=PHYAM_006172-RA;
flattened_line_2121	maker	three_prime_UTR	48291	48440	.	+	.	ID=PHYAM_006172-RA:three_prime_utr;Parent=PHYAM_006172-RA;
flattened_line_2121	maker	three_prime_UTR	49872	49925	.	+	.	ID=PHYAM_006172-RA:three_prime_utr;Parent=PHYAM_006172-RA;
flattened_line_2121	maker	three_prime_UTR	50046	50104	.	+	.	ID=PHYAM_006172-RA:three_prime_utr;Parent=PHYAM_006172-RA;
flattened_line_2121	maker	three_prime_UTR	51036	51102	.	+	.	ID=PHYAM_006172-RA:three_prime_utr;Parent=PHYAM_006172-RA;
flattened_line_2121	maker	three_prime_UTR	51177	52524	.	+	.	ID=PHYAM_006172-RA:three_prime_utr;Parent=PHYAM_006172-RA;
flattened_line_2121	maker	five_prime_UTR	49785	49835	.	+	.	ID=PHYAM_006172-RF:five_prime_utr;Parent=PHYAM_006172-RF;
flattened_line_2121	maker	CDS	49836	49925	.	+	0	ID=PHYAM_006172-RF:cds;Parent=PHYAM_006172-RF;
flattened_line_2121	maker	CDS	50046	50104	.	+	0	ID=PHYAM_006172-RF:cds;Parent=PHYAM_006172-RF;
flattened_line_2121	maker	CDS	51036	51102	.	+	1	ID=PHYAM_006172-RF:cds;Parent=PHYAM_006172-RF;
flattened_line_2121	maker	CDS	51177	51353	.	+	0	ID=PHYAM_006172-RF:cds;Parent=PHYAM_006172-RF;
flattened_line_2121	maker	CDS	52168	52224	.	+	0	ID=PHYAM_006172-RF:cds;Parent=PHYAM_006172-RF;
flattened_line_2121	maker	CDS	52772	52846	.	+	0	ID=PHYAM_006172-RF:cds;Parent=PHYAM_006172-RF;
flattened_line_2121	maker	CDS	52937	53059	.	+	0	ID=PHYAM_006172-RF:cds;Parent=PHYAM_006172-RF;
flattened_line_2121	maker	three_prime_UTR	53060	53426	.	+	.	ID=PHYAM_006172-RF:three_prime_utr;Parent=PHYAM_006172-RF;
flattened_line_2121	maker	three_prime_UTR	53447	53514	.	+	.	ID=PHYAM_006172-RF:three_prime_utr;Parent=PHYAM_006172-RF;
flattened_line_2121	maker	five_prime_UTR	49785	49835	.	+	.	ID=PHYAM_006172-RG:five_prime_utr;Parent=PHYAM_006172-RG;
flattened_line_2121	maker	CDS	49836	49925	.	+	0	ID=PHYAM_006172-RG:cds;Parent=PHYAM_006172-RG;
flattened_line_2121	maker	CDS	50046	50104	.	+	0	ID=PHYAM_006172-RG:cds;Parent=PHYAM_006172-RG;
flattened_line_2121	maker	CDS	51036	51102	.	+	1	ID=PHYAM_006172-RG:cds;Parent=PHYAM_006172-RG;
flattened_line_2121	maker	CDS	51177	51353	.	+	0	ID=PHYAM_006172-RG:cds;Parent=PHYAM_006172-RG;
flattened_line_2121	maker	CDS	52168	52224	.	+	0	ID=PHYAM_006172-RG:cds;Parent=PHYAM_006172-RG;
flattened_line_2121	maker	CDS	52772	52846	.	+	0	ID=PHYAM_006172-RG:cds;Parent=PHYAM_006172-RG;
flattened_line_2121	maker	CDS	52937	53059	.	+	0	ID=PHYAM_006172-RG:cds;Parent=PHYAM_006172-RG;
flattened_line_2121	maker	three_prime_UTR	53060	53741	.	+	.	ID=PHYAM_006172-RG:three_prime_utr;Parent=PHYAM_006172-RG;
flattened_line_2121	maker	gene	55123	58577	.	+	.	ID=PHYAM_006173;Name=PHYAM_006173;Alias=maker-flattened_line_2121-exonerate_est2genome-gene-0.3;Note=Similar to ORC5: Origin of replication complex subunit 5 (Arabidopsis thaliana);Dbxref=InterPro:IPR020796,Pfam:PF13191,Pfam:PF14630;Ontology_term=GO:0000808,GO:0005634,GO:0006260;
flattened_line_2121	maker	mRNA	55123	58577	2482	+	.	ID=PHYAM_006173-RB;Parent=PHYAM_006173;Name=PHYAM_006173-RB;Alias=maker-flattened_line_2121-exonerate_est2genome-gene-0.3-mRNA-1;Note=Similar to ORC5: Origin of replication complex subunit 5 (Arabidopsis thaliana);_AED=0.09;_QI=395|1|1|1|0|0|4|458|542;_eAED=0.09;Dbxref=InterPro:IPR020796,Pfam:PF13191,Pfam:PF14630;Ontology_term=GO:0000808,GO:0005634,GO:0006260;
flattened_line_2121	maker	mRNA	55123	58577	2932	+	.	ID=PHYAM_006173-RA;Parent=PHYAM_006173;Name=PHYAM_006173-RA;Alias=maker-flattened_line_2121-exonerate_est2genome-gene-0.3-mRNA-2;Note=Similar to ORC5: Origin of replication complex subunit 5 (Arabidopsis thaliana);_AED=0.02;_QI=395|1|1|1|0|0|3|1271|421;_eAED=0.02;Dbxref=InterPro:IPR020796,Pfam:PF13191,Pfam:PF14630;Ontology_term=GO:0000808,GO:0005634,GO:0006260;
flattened_line_2121	maker	exon	55123	56350	.	+	.	ID=PHYAM_006173-RB:exon:2006;Parent=PHYAM_006173-RB,PHYAM_006173-RA;
flattened_line_2121	maker	exon	56458	56886	.	+	.	ID=PHYAM_006173-RB:exon:2007;Parent=PHYAM_006173-RB;
flattened_line_2121	maker	exon	57337	57652	.	+	.	ID=PHYAM_006173-RB:exon:2008;Parent=PHYAM_006173-RB;
flattened_line_2121	maker	exon	58069	58577	.	+	.	ID=PHYAM_006173-RB:exon:2009;Parent=PHYAM_006173-RB,PHYAM_006173-RA;
flattened_line_2121	maker	exon	56458	57652	.	+	.	ID=PHYAM_006173-RA:exon:2010;Parent=PHYAM_006173-RA;
flattened_line_2121	maker	five_prime_UTR	55123	55517	.	+	.	ID=PHYAM_006173-RB:five_prime_utr;Parent=PHYAM_006173-RB;
flattened_line_2121	maker	CDS	55518	56350	.	+	0	ID=PHYAM_006173-RB:cds;Parent=PHYAM_006173-RB;
flattened_line_2121	maker	CDS	56458	56886	.	+	1	ID=PHYAM_006173-RB:cds;Parent=PHYAM_006173-RB;
flattened_line_2121	maker	CDS	57337	57652	.	+	1	ID=PHYAM_006173-RB:cds;Parent=PHYAM_006173-RB;
flattened_line_2121	maker	CDS	58069	58119	.	+	0	ID=PHYAM_006173-RB:cds;Parent=PHYAM_006173-RB;
flattened_line_2121	maker	three_prime_UTR	58120	58577	.	+	.	ID=PHYAM_006173-RB:three_prime_utr;Parent=PHYAM_006173-RB;
flattened_line_2121	maker	five_prime_UTR	55123	55517	.	+	.	ID=PHYAM_006173-RA:five_prime_utr;Parent=PHYAM_006173-RA;
flattened_line_2121	maker	CDS	55518	56350	.	+	0	ID=PHYAM_006173-RA:cds;Parent=PHYAM_006173-RA;
flattened_line_2121	maker	CDS	56458	56890	.	+	1	ID=PHYAM_006173-RA:cds;Parent=PHYAM_006173-RA;
flattened_line_2121	maker	three_prime_UTR	56891	57652	.	+	.	ID=PHYAM_006173-RA:three_prime_utr;Parent=PHYAM_006173-RA;
flattened_line_2121	maker	three_prime_UTR	58069	58577	.	+	.	ID=PHYAM_006173-RA:three_prime_utr;Parent=PHYAM_006173-RA;
flattened_line_2121	maker	gene	1	2352	.	+	.	ID=PHYAM_006169;Name=PHYAM_006169;Alias=maker-flattened_line_2121-exonerate_protein2genome-gene-0.6;Note=Similar to CFIS2: Pre-mRNA cleavage factor Im 25 kDa subunit 2 (Arabidopsis thaliana);Dbxref=InterPro:IPR016706,Pfam:PF13869;Ontology_term=GO:0003729,GO:0005849,GO:0006378;
flattened_line_2121	maker	mRNA	1	2352	802	+	.	ID=PHYAM_006169-RA;Parent=PHYAM_006169;Name=PHYAM_006169-RA;Alias=maker-flattened_line_2121-exonerate_protein2genome-gene-0.6-mRNA-1;Note=Similar to CFIS2: Pre-mRNA cleavage factor Im 25 kDa subunit 2 (Arabidopsis thaliana);_AED=0.06;_QI=221|1|1|1|0|0|3|359|73;_eAED=0.06;Dbxref=InterPro:IPR016706,Pfam:PF13869;Ontology_term=GO:0003729,GO:0005849,GO:0006378;
flattened_line_2121	maker	exon	1	260	.	+	.	ID=PHYAM_006169-RA:exon:2011;Parent=PHYAM_006169-RA;
flattened_line_2121	maker	exon	356	466	.	+	.	ID=PHYAM_006169-RA:exon:2012;Parent=PHYAM_006169-RA;
flattened_line_2121	maker	exon	1922	2352	.	+	.	ID=PHYAM_006169-RA:exon:2013;Parent=PHYAM_006169-RA;
flattened_line_2121	maker	five_prime_UTR	1	221	.	+	.	ID=PHYAM_006169-RA:five_prime_utr;Parent=PHYAM_006169-RA;
flattened_line_2121	maker	CDS	222	260	.	+	0	ID=PHYAM_006169-RA:cds;Parent=PHYAM_006169-RA;
flattened_line_2121	maker	CDS	356	466	.	+	0	ID=PHYAM_006169-RA:cds;Parent=PHYAM_006169-RA;
flattened_line_2121	maker	CDS	1922	1993	.	+	0	ID=PHYAM_006169-RA:cds;Parent=PHYAM_006169-RA;
flattened_line_2121	maker	three_prime_UTR	1994	2352	.	+	.	ID=PHYAM_006169-RA:three_prime_utr;Parent=PHYAM_006169-RA;
flattened_line_2121	maker	gene	59995	68428	.	-	.	ID=PHYAM_006174;Name=PHYAM_006174;Alias=maker-flattened_line_2121-exonerate_est2genome-gene-0.4;Note=Similar to Phosphomannomutase (Glycine max);Dbxref=InterPro:IPR005002,Pfam:PF03332;Ontology_term=GO:0004615,GO:0005737,GO:0009298;
flattened_line_2121	maker	mRNA	59995	68428	1209	-	.	ID=PHYAM_006174-RB;Parent=PHYAM_006174;Name=PHYAM_006174-RB;Alias=maker-flattened_line_2121-exonerate_est2genome-gene-0.4-mRNA-1;Note=Similar to Phosphomannomutase (Glycine max);_AED=0.27;_QI=225|1|1|1|0|0|10|408|191;_eAED=0.27;Dbxref=InterPro:IPR005002,Pfam:PF03332;Ontology_term=GO:0004615,GO:0005737,GO:0009298;
flattened_line_2121	maker	mRNA	59995	68409	1198	-	.	ID=PHYAM_006174-RA;Parent=PHYAM_006174;Name=PHYAM_006174-RA;Alias=maker-flattened_line_2121-exonerate_est2genome-gene-0.4-mRNA-2;Note=Similar to Phosphomannomutase (Glycine max);_AED=0.27;_QI=295|1|1|1|0|0|9|408|164;_eAED=0.27;Dbxref=InterPro:IPR005002,Pfam:PF03332;Ontology_term=GO:0004615,GO:0005737,GO:0009298;
flattened_line_2121	maker	exon	68193	68409	.	-	.	ID=PHYAM_006174-RA:exon:2024;Parent=PHYAM_006174-RA;
flattened_line_2121	maker	exon	59995	60464	.	-	.	ID=PHYAM_006174-RB:exon:2023;Parent=PHYAM_006174-RB,PHYAM_006174-RA;
flattened_line_2121	maker	exon	65867	65918	.	-	.	ID=PHYAM_006174-RB:exon:2022;Parent=PHYAM_006174-RB,PHYAM_006174-RA;
flattened_line_2121	maker	exon	66508	66597	.	-	.	ID=PHYAM_006174-RB:exon:2021;Parent=PHYAM_006174-RB,PHYAM_006174-RA;
flattened_line_2121	maker	exon	66684	66779	.	-	.	ID=PHYAM_006174-RB:exon:2020;Parent=PHYAM_006174-RB,PHYAM_006174-RA;
flattened_line_2121	maker	exon	66885	66984	.	-	.	ID=PHYAM_006174-RB:exon:2019;Parent=PHYAM_006174-RB,PHYAM_006174-RA;
flattened_line_2121	maker	exon	67069	67124	.	-	.	ID=PHYAM_006174-RB:exon:2018;Parent=PHYAM_006174-RB,PHYAM_006174-RA;
flattened_line_2121	maker	exon	67420	67455	.	-	.	ID=PHYAM_006174-RB:exon:2017;Parent=PHYAM_006174-RB,PHYAM_006174-RA;
flattened_line_2121	maker	exon	67756	67836	.	-	.	ID=PHYAM_006174-RB:exon:2016;Parent=PHYAM_006174-RB,PHYAM_006174-RA;
flattened_line_2121	maker	exon	68100	68259	.	-	.	ID=PHYAM_006174-RB:exon:2015;Parent=PHYAM_006174-RB;
flattened_line_2121	maker	exon	68361	68428	.	-	.	ID=PHYAM_006174-RB:exon:2014;Parent=PHYAM_006174-RB;
flattened_line_2121	maker	five_prime_UTR	68361	68428	.	-	.	ID=PHYAM_006174-RB:five_prime_utr;Parent=PHYAM_006174-RB;
flattened_line_2121	maker	five_prime_UTR	68103	68259	.	-	.	ID=PHYAM_006174-RB:five_prime_utr;Parent=PHYAM_006174-RB;
flattened_line_2121	maker	CDS	68100	68102	.	-	0	ID=PHYAM_006174-RB:cds;Parent=PHYAM_006174-RB;
flattened_line_2121	maker	CDS	67756	67836	.	-	0	ID=PHYAM_006174-RB:cds;Parent=PHYAM_006174-RB;
flattened_line_2121	maker	CDS	67420	67455	.	-	0	ID=PHYAM_006174-RB:cds;Parent=PHYAM_006174-RB;
flattened_line_2121	maker	CDS	67069	67124	.	-	0	ID=PHYAM_006174-RB:cds;Parent=PHYAM_006174-RB;
flattened_line_2121	maker	CDS	66885	66984	.	-	1	ID=PHYAM_006174-RB:cds;Parent=PHYAM_006174-RB;
flattened_line_2121	maker	CDS	66684	66779	.	-	0	ID=PHYAM_006174-RB:cds;Parent=PHYAM_006174-RB;
flattened_line_2121	maker	CDS	66508	66597	.	-	0	ID=PHYAM_006174-RB:cds;Parent=PHYAM_006174-RB;
flattened_line_2121	maker	CDS	65867	65918	.	-	0	ID=PHYAM_006174-RB:cds;Parent=PHYAM_006174-RB;
flattened_line_2121	maker	CDS	60403	60464	.	-	2	ID=PHYAM_006174-RB:cds;Parent=PHYAM_006174-RB;
flattened_line_2121	maker	three_prime_UTR	59995	60402	.	-	.	ID=PHYAM_006174-RB:three_prime_utr;Parent=PHYAM_006174-RB;
flattened_line_2121	maker	five_prime_UTR	68193	68409	.	-	.	ID=PHYAM_006174-RA:five_prime_utr;Parent=PHYAM_006174-RA;
flattened_line_2121	maker	five_prime_UTR	67759	67836	.	-	.	ID=PHYAM_006174-RA:five_prime_utr;Parent=PHYAM_006174-RA;
flattened_line_2121	maker	CDS	67756	67758	.	-	0	ID=PHYAM_006174-RA:cds;Parent=PHYAM_006174-RA;
flattened_line_2121	maker	CDS	67420	67455	.	-	0	ID=PHYAM_006174-RA:cds;Parent=PHYAM_006174-RA;
flattened_line_2121	maker	CDS	67069	67124	.	-	0	ID=PHYAM_006174-RA:cds;Parent=PHYAM_006174-RA;
flattened_line_2121	maker	CDS	66885	66984	.	-	1	ID=PHYAM_006174-RA:cds;Parent=PHYAM_006174-RA;
flattened_line_2121	maker	CDS	66684	66779	.	-	0	ID=PHYAM_006174-RA:cds;Parent=PHYAM_006174-RA;
flattened_line_2121	maker	CDS	66508	66597	.	-	0	ID=PHYAM_006174-RA:cds;Parent=PHYAM_006174-RA;
flattened_line_2121	maker	CDS	65867	65918	.	-	0	ID=PHYAM_006174-RA:cds;Parent=PHYAM_006174-RA;
flattened_line_2121	maker	CDS	60403	60464	.	-	2	ID=PHYAM_006174-RA:cds;Parent=PHYAM_006174-RA;
flattened_line_2121	maker	three_prime_UTR	59995	60402	.	-	.	ID=PHYAM_006174-RA:three_prime_utr;Parent=PHYAM_006174-RA;
flattened_line_2121	maker	gene	72007	88328	.	-	.	ID=PHYAM_006175;Name=PHYAM_006175;Alias=maker-flattened_line_2121-exonerate_est2genome-gene-0.5;Note=Similar to NAD-dependent malic enzyme 59 kDa isoform%2C mitochondrial (Solanum tuberosum);Dbxref=InterPro:IPR012301,InterPro:IPR012302,Pfam:PF00390,Pfam:PF03949;Ontology_term=GO:0004471,GO:0051287,GO:0055114;
flattened_line_2121	maker	mRNA	72007	88328	3377	-	.	ID=PHYAM_006175-RB;Parent=PHYAM_006175;Name=PHYAM_006175-RB;Alias=maker-flattened_line_2121-exonerate_est2genome-gene-0.5-mRNA-1;Note=Similar to NAD-dependent malic enzyme 59 kDa isoform%2C mitochondrial (Solanum tuberosum);_AED=0.18;_QI=481|1|1|1|0|0|20|1012|627;_eAED=0.18;Dbxref=InterPro:IPR012301,InterPro:IPR012302,Pfam:PF00390,Pfam:PF03949;Ontology_term=GO:0004471,GO:0051287,GO:0055114;
flattened_line_2121	maker	mRNA	72007	88328	3320	-	.	ID=PHYAM_006175-RC;Parent=PHYAM_006175;Name=PHYAM_006175-RC;Alias=maker-flattened_line_2121-exonerate_est2genome-gene-0.5-mRNA-2;Note=Similar to NAD-dependent malic enzyme 59 kDa isoform%2C mitochondrial (Solanum tuberosum);_AED=0.19;_QI=481|1|1|1|0|0|19|1012|608;_eAED=0.19;Dbxref=InterPro:IPR012301,InterPro:IPR012302,Pfam:PF00390,Pfam:PF03949;Ontology_term=GO:0004471,GO:0051287,GO:0055114;
flattened_line_2121	maker	mRNA	72007	85794	2503	-	.	ID=PHYAM_006175-RA;Parent=PHYAM_006175;Name=PHYAM_006175-RA;Alias=maker-flattened_line_2121-exonerate_est2genome-gene-0.5-mRNA-3;Note=Similar to NAD-ME2: NAD-dependent malic enzyme 2%2C mitochondrial (Arabidopsis thaliana);_AED=0.27;_QI=120|1|1|1|0|0|17|1012|456;_eAED=0.27;Dbxref=InterPro:IPR012301,InterPro:IPR012302,Pfam:PF00390,Pfam:PF03949;Ontology_term=GO:0004471,GO:0051287,GO:0055114;
flattened_line_2121	maker	mRNA	79505	88328	2125	-	.	ID=PHYAM_006175-RD;Parent=PHYAM_006175;Name=PHYAM_006175-RD;Alias=maker-flattened_line_2121-exonerate_est2genome-gene-0.5-mRNA-4;Note=Similar to NAD-dependent malic enzyme 59 kDa isoform%2C mitochondrial (Solanum tuberosum);_AED=0.30;_QI=481|1|1|1|0|0|17|0|548;_eAED=0.30;Dbxref=InterPro:IPR012301,InterPro:IPR012302,Pfam:PF00390,Pfam:PF03949;Ontology_term=GO:0004471,GO:0051287,GO:0055114;
flattened_line_2121	maker	mRNA	80465	88328	2646	-	.	ID=PHYAM_006175-RF;Parent=PHYAM_006175;Name=PHYAM_006175-RF;Alias=maker-flattened_line_2121-exonerate_est2genome-gene-0.5-mRNA-5;Note=Similar to NAD-dependent malic enzyme 59 kDa isoform%2C mitochondrial (Solanum tuberosum);_AED=0.25;_QI=481|1|1|1|0|0|16|584|526;_eAED=0.25;Dbxref=InterPro:IPR012301,InterPro:IPR012302,Pfam:PF00390,Pfam:PF03949;Ontology_term=GO:0004471,GO:0051287,GO:0055114;
flattened_line_2121	maker	mRNA	80465	88328	2725	-	.	ID=PHYAM_006175-RE;Parent=PHYAM_006175;Name=PHYAM_006175-RE;Alias=maker-flattened_line_2121-exonerate_est2genome-gene-0.5-mRNA-6;Note=Similar to NAD-dependent malic enzyme 59 kDa isoform%2C mitochondrial (Solanum tuberosum);_AED=0.25;_QI=481|1|1|1|0|0|15|681|520;_eAED=0.25;Dbxref=InterPro:IPR012301,InterPro:IPR012302,Pfam:PF00390,Pfam:PF03949;Ontology_term=GO:0004471,GO:0051287,GO:0055114;
flattened_line_2121	maker	mRNA	82984	88328	1774	-	.	ID=PHYAM_006175-RG;Parent=PHYAM_006175;Name=PHYAM_006175-RG;Alias=maker-flattened_line_2121-exonerate_est2genome-gene-0.5-mRNA-7;Note=Similar to NAD-dependent malic enzyme 59 kDa isoform%2C mitochondrial (Solanum tuberosum);_AED=0.33;_QI=481|1|0.91|1|0|0|12|0|431;_eAED=0.33;Dbxref=InterPro:IPR012301,InterPro:IPR012302,Pfam:PF00390,Pfam:PF03949;Ontology_term=GO:0004471,GO:0051287,GO:0055114;
flattened_line_2121	maker	mRNA	82984	88328	1845	-	.	ID=PHYAM_006175-RH;Parent=PHYAM_006175;Name=PHYAM_006175-RH;Alias=maker-flattened_line_2121-exonerate_est2genome-gene-0.5-mRNA-8;Note=Similar to NAD-dependent malic enzyme 59 kDa isoform%2C mitochondrial (Solanum tuberosum);_AED=0.33;_QI=870|1|0.90|1|0|0|11|0|325;_eAED=0.33;Dbxref=InterPro:IPR012301,InterPro:IPR012302,Pfam:PF00390,Pfam:PF03949;Ontology_term=GO:0004471,GO:0051287,GO:0055114;
flattened_line_2121	maker	mRNA	84531	88328	6766	-	.	ID=PHYAM_006175-RI;Parent=PHYAM_006175;Name=PHYAM_006175-RI;Alias=maker-flattened_line_2121-exonerate_est2genome-gene-0.5-mRNA-9;Note=Similar to NAD-dependent malic enzyme 59 kDa isoform%2C mitochondrial (Solanum tuberosum);_AED=0.37;_QI=481|1|1|1|0|0|7|72|280;_eAED=0.37;Dbxref=InterPro:IPR012301,Pfam:PF00390;Ontology_term=GO:0004471,GO:0055114;
flattened_line_2121	maker	exon	84531	84727	.	-	.	ID=PHYAM_006175-RI:exon:2053;Parent=PHYAM_006175-RI;
flattened_line_2121	maker	exon	85882	86239	.	-	.	ID=PHYAM_006175-RH:exon:2052;Parent=PHYAM_006175-RH;
flattened_line_2121	maker	exon	82984	83052	.	-	.	ID=PHYAM_006175-RG:exon:2051;Parent=PHYAM_006175-RG,PHYAM_006175-RH;
flattened_line_2121	maker	exon	80465	81258	.	-	.	ID=PHYAM_006175-RE:exon:2050;Parent=PHYAM_006175-RE;
flattened_line_2121	maker	exon	80465	81124	.	-	.	ID=PHYAM_006175-RF:exon:2049;Parent=PHYAM_006175-RF;
flattened_line_2121	maker	exon	79505	79571	.	-	.	ID=PHYAM_006175-RD:exon:2048;Parent=PHYAM_006175-RD;
flattened_line_2121	maker	exon	85367	85533	.	-	.	ID=PHYAM_006175-RA:exon:2047;Parent=PHYAM_006175-RA;
flattened_line_2121	maker	exon	85608	85674	.	-	.	ID=PHYAM_006175-RA:exon:2046;Parent=PHYAM_006175-RA;
flattened_line_2121	maker	exon	85708	85794	.	-	.	ID=PHYAM_006175-RA:exon:2045;Parent=PHYAM_006175-RA;
flattened_line_2121	maker	exon	72007	73090	.	-	.	ID=PHYAM_006175-RB:exon:2044;Parent=PHYAM_006175-RB,PHYAM_006175-RC,PHYAM_006175-RA;
flattened_line_2121	maker	exon	78949	79063	.	-	.	ID=PHYAM_006175-RB:exon:2043;Parent=PHYAM_006175-RB,PHYAM_006175-RC,PHYAM_006175-RA;
flattened_line_2121	maker	exon	79509	79571	.	-	.	ID=PHYAM_006175-RB:exon:2042;Parent=PHYAM_006175-RB,PHYAM_006175-RC,PHYAM_006175-RA;
flattened_line_2121	maker	exon	80702	80758	.	-	.	ID=PHYAM_006175-RB:exon:2041;Parent=PHYAM_006175-RB;
flattened_line_2121	maker	exon	81053	81124	.	-	.	ID=PHYAM_006175-RB:exon:2040;Parent=PHYAM_006175-RB,PHYAM_006175-RC,PHYAM_006175-RA,PHYAM_006175-RD;
flattened_line_2121	maker	exon	81204	81258	.	-	.	ID=PHYAM_006175-RB:exon:2039;Parent=PHYAM_006175-RB,PHYAM_006175-RC,PHYAM_006175-RA,PHYAM_006175-RD,PHYAM_006175-RF;
flattened_line_2121	maker	exon	81409	81495	.	-	.	ID=PHYAM_006175-RB:exon:2038;Parent=PHYAM_006175-RB,PHYAM_006175-RC,PHYAM_006175-RA,PHYAM_006175-RD,PHYAM_006175-RF,PHYAM_006175-RE;
flattened_line_2121	maker	exon	81591	81663	.	-	.	ID=PHYAM_006175-RB:exon:2037;Parent=PHYAM_006175-RB,PHYAM_006175-RC,PHYAM_006175-RA,PHYAM_006175-RD,PHYAM_006175-RF,PHYAM_006175-RE;
flattened_line_2121	maker	exon	82987	83052	.	-	.	ID=PHYAM_006175-RB:exon:2036;Parent=PHYAM_006175-RB,PHYAM_006175-RC,PHYAM_006175-RA,PHYAM_006175-RD,PHYAM_006175-RF,PHYAM_006175-RE;
flattened_line_2121	maker	exon	83152	83259	.	-	.	ID=PHYAM_006175-RB:exon:2035;Parent=PHYAM_006175-RB,PHYAM_006175-RC,PHYAM_006175-RA,PHYAM_006175-RD,PHYAM_006175-RF,PHYAM_006175-RE,PHYAM_006175-RG,PHYAM_006175-RH;
flattened_line_2121	maker	exon	84006	84108	.	-	.	ID=PHYAM_006175-RB:exon:2034;Parent=PHYAM_006175-RB,PHYAM_006175-RC,PHYAM_006175-RA,PHYAM_006175-RD,PHYAM_006175-RF,PHYAM_006175-RE,PHYAM_006175-RG,PHYAM_006175-RH;
flattened_line_2121	maker	exon	84205	84311	.	-	.	ID=PHYAM_006175-RB:exon:2033;Parent=PHYAM_006175-RB,PHYAM_006175-RC,PHYAM_006175-RA,PHYAM_006175-RD,PHYAM_006175-RF,PHYAM_006175-RE,PHYAM_006175-RG,PHYAM_006175-RH;
flattened_line_2121	maker	exon	84466	84549	.	-	.	ID=PHYAM_006175-RB:exon:2032;Parent=PHYAM_006175-RB,PHYAM_006175-RC,PHYAM_006175-RA,PHYAM_006175-RD,PHYAM_006175-RF,PHYAM_006175-RE,PHYAM_006175-RG,PHYAM_006175-RH;
flattened_line_2121	maker	exon	84624	84727	.	-	.	ID=PHYAM_006175-RB:exon:2031;Parent=PHYAM_006175-RB,PHYAM_006175-RC,PHYAM_006175-RA,PHYAM_006175-RD,PHYAM_006175-RF,PHYAM_006175-RE,PHYAM_006175-RG,PHYAM_006175-RH;
flattened_line_2121	maker	exon	85196	85256	.	-	.	ID=PHYAM_006175-RB:exon:2030;Parent=PHYAM_006175-RB,PHYAM_006175-RC,PHYAM_006175-RA,PHYAM_006175-RD,PHYAM_006175-RF,PHYAM_006175-RE,PHYAM_006175-RG,PHYAM_006175-RH,PHYAM_006175-RI;
flattened_line_2121	maker	exon	85367	85495	.	-	.	ID=PHYAM_006175-RB:exon:2029;Parent=PHYAM_006175-RB,PHYAM_006175-RC,PHYAM_006175-RD,PHYAM_006175-RF,PHYAM_006175-RE,PHYAM_006175-RG,PHYAM_006175-RH,PHYAM_006175-RI;
flattened_line_2121	maker	exon	85882	86049	.	-	.	ID=PHYAM_006175-RB:exon:2028;Parent=PHYAM_006175-RB,PHYAM_006175-RC,PHYAM_006175-RD,PHYAM_006175-RF,PHYAM_006175-RE,PHYAM_006175-RG,PHYAM_006175-RI;
flattened_line_2121	maker	exon	86121	86239	.	-	.	ID=PHYAM_006175-RB:exon:2027;Parent=PHYAM_006175-RB,PHYAM_006175-RC,PHYAM_006175-RD,PHYAM_006175-RF,PHYAM_006175-RE,PHYAM_006175-RG,PHYAM_006175-RI;
flattened_line_2121	maker	exon	87148	87244	.	-	.	ID=PHYAM_006175-RB:exon:2026;Parent=PHYAM_006175-RB,PHYAM_006175-RC,PHYAM_006175-RD,PHYAM_006175-RF,PHYAM_006175-RE,PHYAM_006175-RG,PHYAM_006175-RH,PHYAM_006175-RI;
flattened_line_2121	maker	exon	87704	88328	.	-	.	ID=PHYAM_006175-RB:exon:2025;Parent=PHYAM_006175-RB,PHYAM_006175-RC,PHYAM_006175-RD,PHYAM_006175-RF,PHYAM_006175-RE,PHYAM_006175-RG,PHYAM_006175-RH,PHYAM_006175-RI;
flattened_line_2121	maker	five_prime_UTR	87848	88328	.	-	.	ID=PHYAM_006175-RB:five_prime_utr;Parent=PHYAM_006175-RB;
flattened_line_2121	maker	CDS	87704	87847	.	-	0	ID=PHYAM_006175-RB:cds;Parent=PHYAM_006175-RB;
flattened_line_2121	maker	CDS	87148	87244	.	-	0	ID=PHYAM_006175-RB:cds;Parent=PHYAM_006175-RB;
flattened_line_2121	maker	CDS	86121	86239	.	-	2	ID=PHYAM_006175-RB:cds;Parent=PHYAM_006175-RB;
flattened_line_2121	maker	CDS	85882	86049	.	-	0	ID=PHYAM_006175-RB:cds;Parent=PHYAM_006175-RB;
flattened_line_2121	maker	CDS	85367	85495	.	-	0	ID=PHYAM_006175-RB:cds;Parent=PHYAM_006175-RB;
flattened_line_2121	maker	CDS	85196	85256	.	-	0	ID=PHYAM_006175-RB:cds;Parent=PHYAM_006175-RB;
flattened_line_2121	maker	CDS	84624	84727	.	-	2	ID=PHYAM_006175-RB:cds;Parent=PHYAM_006175-RB;
flattened_line_2121	maker	CDS	84466	84549	.	-	0	ID=PHYAM_006175-RB:cds;Parent=PHYAM_006175-RB;
flattened_line_2121	maker	CDS	84205	84311	.	-	0	ID=PHYAM_006175-RB:cds;Parent=PHYAM_006175-RB;
flattened_line_2121	maker	CDS	84006	84108	.	-	1	ID=PHYAM_006175-RB:cds;Parent=PHYAM_006175-RB;
flattened_line_2121	maker	CDS	83152	83259	.	-	0	ID=PHYAM_006175-RB:cds;Parent=PHYAM_006175-RB;
flattened_line_2121	maker	CDS	82987	83052	.	-	0	ID=PHYAM_006175-RB:cds;Parent=PHYAM_006175-RB;
flattened_line_2121	maker	CDS	81591	81663	.	-	0	ID=PHYAM_006175-RB:cds;Parent=PHYAM_006175-RB;
flattened_line_2121	maker	CDS	81409	81495	.	-	2	ID=PHYAM_006175-RB:cds;Parent=PHYAM_006175-RB;
flattened_line_2121	maker	CDS	81204	81258	.	-	2	ID=PHYAM_006175-RB:cds;Parent=PHYAM_006175-RB;
flattened_line_2121	maker	CDS	81053	81124	.	-	1	ID=PHYAM_006175-RB:cds;Parent=PHYAM_006175-RB;
flattened_line_2121	maker	CDS	80702	80758	.	-	1	ID=PHYAM_006175-RB:cds;Parent=PHYAM_006175-RB;
flattened_line_2121	maker	CDS	79509	79571	.	-	1	ID=PHYAM_006175-RB:cds;Parent=PHYAM_006175-RB;
flattened_line_2121	maker	CDS	78949	79063	.	-	1	ID=PHYAM_006175-RB:cds;Parent=PHYAM_006175-RB;
flattened_line_2121	maker	CDS	73019	73090	.	-	0	ID=PHYAM_006175-RB:cds;Parent=PHYAM_006175-RB;
flattened_line_2121	maker	three_prime_UTR	72007	73018	.	-	.	ID=PHYAM_006175-RB:three_prime_utr;Parent=PHYAM_006175-RB;
flattened_line_2121	maker	five_prime_UTR	87848	88328	.	-	.	ID=PHYAM_006175-RC:five_prime_utr;Parent=PHYAM_006175-RC;
flattened_line_2121	maker	CDS	87704	87847	.	-	0	ID=PHYAM_006175-RC:cds;Parent=PHYAM_006175-RC;
flattened_line_2121	maker	CDS	87148	87244	.	-	0	ID=PHYAM_006175-RC:cds;Parent=PHYAM_006175-RC;
flattened_line_2121	maker	CDS	86121	86239	.	-	2	ID=PHYAM_006175-RC:cds;Parent=PHYAM_006175-RC;
flattened_line_2121	maker	CDS	85882	86049	.	-	0	ID=PHYAM_006175-RC:cds;Parent=PHYAM_006175-RC;
flattened_line_2121	maker	CDS	85367	85495	.	-	0	ID=PHYAM_006175-RC:cds;Parent=PHYAM_006175-RC;
flattened_line_2121	maker	CDS	85196	85256	.	-	0	ID=PHYAM_006175-RC:cds;Parent=PHYAM_006175-RC;
flattened_line_2121	maker	CDS	84624	84727	.	-	2	ID=PHYAM_006175-RC:cds;Parent=PHYAM_006175-RC;
flattened_line_2121	maker	CDS	84466	84549	.	-	0	ID=PHYAM_006175-RC:cds;Parent=PHYAM_006175-RC;
flattened_line_2121	maker	CDS	84205	84311	.	-	0	ID=PHYAM_006175-RC:cds;Parent=PHYAM_006175-RC;
flattened_line_2121	maker	CDS	84006	84108	.	-	1	ID=PHYAM_006175-RC:cds;Parent=PHYAM_006175-RC;
flattened_line_2121	maker	CDS	83152	83259	.	-	0	ID=PHYAM_006175-RC:cds;Parent=PHYAM_006175-RC;
flattened_line_2121	maker	CDS	82987	83052	.	-	0	ID=PHYAM_006175-RC:cds;Parent=PHYAM_006175-RC;
flattened_line_2121	maker	CDS	81591	81663	.	-	0	ID=PHYAM_006175-RC:cds;Parent=PHYAM_006175-RC;
flattened_line_2121	maker	CDS	81409	81495	.	-	2	ID=PHYAM_006175-RC:cds;Parent=PHYAM_006175-RC;
flattened_line_2121	maker	CDS	81204	81258	.	-	2	ID=PHYAM_006175-RC:cds;Parent=PHYAM_006175-RC;
flattened_line_2121	maker	CDS	81053	81124	.	-	1	ID=PHYAM_006175-RC:cds;Parent=PHYAM_006175-RC;
flattened_line_2121	maker	CDS	79509	79571	.	-	1	ID=PHYAM_006175-RC:cds;Parent=PHYAM_006175-RC;
flattened_line_2121	maker	CDS	78949	79063	.	-	1	ID=PHYAM_006175-RC:cds;Parent=PHYAM_006175-RC;
flattened_line_2121	maker	CDS	73019	73090	.	-	0	ID=PHYAM_006175-RC:cds;Parent=PHYAM_006175-RC;
flattened_line_2121	maker	three_prime_UTR	72007	73018	.	-	.	ID=PHYAM_006175-RC:three_prime_utr;Parent=PHYAM_006175-RC;
flattened_line_2121	maker	five_prime_UTR	85708	85794	.	-	.	ID=PHYAM_006175-RA:five_prime_utr;Parent=PHYAM_006175-RA;
flattened_line_2121	maker	five_prime_UTR	85642	85674	.	-	.	ID=PHYAM_006175-RA:five_prime_utr;Parent=PHYAM_006175-RA;
flattened_line_2121	maker	CDS	85608	85641	.	-	0	ID=PHYAM_006175-RA:cds;Parent=PHYAM_006175-RA;
flattened_line_2121	maker	CDS	85367	85533	.	-	2	ID=PHYAM_006175-RA:cds;Parent=PHYAM_006175-RA;
flattened_line_2121	maker	CDS	85196	85256	.	-	0	ID=PHYAM_006175-RA:cds;Parent=PHYAM_006175-RA;
flattened_line_2121	maker	CDS	84624	84727	.	-	2	ID=PHYAM_006175-RA:cds;Parent=PHYAM_006175-RA;
flattened_line_2121	maker	CDS	84466	84549	.	-	0	ID=PHYAM_006175-RA:cds;Parent=PHYAM_006175-RA;
flattened_line_2121	maker	CDS	84205	84311	.	-	0	ID=PHYAM_006175-RA:cds;Parent=PHYAM_006175-RA;
flattened_line_2121	maker	CDS	84006	84108	.	-	1	ID=PHYAM_006175-RA:cds;Parent=PHYAM_006175-RA;
flattened_line_2121	maker	CDS	83152	83259	.	-	0	ID=PHYAM_006175-RA:cds;Parent=PHYAM_006175-RA;
flattened_line_2121	maker	CDS	82987	83052	.	-	0	ID=PHYAM_006175-RA:cds;Parent=PHYAM_006175-RA;
flattened_line_2121	maker	CDS	81591	81663	.	-	0	ID=PHYAM_006175-RA:cds;Parent=PHYAM_006175-RA;
flattened_line_2121	maker	CDS	81409	81495	.	-	2	ID=PHYAM_006175-RA:cds;Parent=PHYAM_006175-RA;
flattened_line_2121	maker	CDS	81204	81258	.	-	2	ID=PHYAM_006175-RA:cds;Parent=PHYAM_006175-RA;
flattened_line_2121	maker	CDS	81053	81124	.	-	1	ID=PHYAM_006175-RA:cds;Parent=PHYAM_006175-RA;
flattened_line_2121	maker	CDS	79509	79571	.	-	1	ID=PHYAM_006175-RA:cds;Parent=PHYAM_006175-RA;
flattened_line_2121	maker	CDS	78949	79063	.	-	1	ID=PHYAM_006175-RA:cds;Parent=PHYAM_006175-RA;
flattened_line_2121	maker	CDS	73019	73090	.	-	0	ID=PHYAM_006175-RA:cds;Parent=PHYAM_006175-RA;
flattened_line_2121	maker	three_prime_UTR	72007	73018	.	-	.	ID=PHYAM_006175-RA:three_prime_utr;Parent=PHYAM_006175-RA;
flattened_line_2121	maker	five_prime_UTR	87848	88328	.	-	.	ID=PHYAM_006175-RD:five_prime_utr;Parent=PHYAM_006175-RD;
flattened_line_2121	maker	CDS	87704	87847	.	-	0	ID=PHYAM_006175-RD:cds;Parent=PHYAM_006175-RD;
flattened_line_2121	maker	CDS	87148	87244	.	-	0	ID=PHYAM_006175-RD:cds;Parent=PHYAM_006175-RD;
flattened_line_2121	maker	CDS	86121	86239	.	-	2	ID=PHYAM_006175-RD:cds;Parent=PHYAM_006175-RD;
flattened_line_2121	maker	CDS	85882	86049	.	-	0	ID=PHYAM_006175-RD:cds;Parent=PHYAM_006175-RD;
flattened_line_2121	maker	CDS	85367	85495	.	-	0	ID=PHYAM_006175-RD:cds;Parent=PHYAM_006175-RD;
flattened_line_2121	maker	CDS	85196	85256	.	-	0	ID=PHYAM_006175-RD:cds;Parent=PHYAM_006175-RD;
flattened_line_2121	maker	CDS	84624	84727	.	-	2	ID=PHYAM_006175-RD:cds;Parent=PHYAM_006175-RD;
flattened_line_2121	maker	CDS	84466	84549	.	-	0	ID=PHYAM_006175-RD:cds;Parent=PHYAM_006175-RD;
flattened_line_2121	maker	CDS	84205	84311	.	-	0	ID=PHYAM_006175-RD:cds;Parent=PHYAM_006175-RD;
flattened_line_2121	maker	CDS	84006	84108	.	-	1	ID=PHYAM_006175-RD:cds;Parent=PHYAM_006175-RD;
flattened_line_2121	maker	CDS	83152	83259	.	-	0	ID=PHYAM_006175-RD:cds;Parent=PHYAM_006175-RD;
flattened_line_2121	maker	CDS	82987	83052	.	-	0	ID=PHYAM_006175-RD:cds;Parent=PHYAM_006175-RD;
flattened_line_2121	maker	CDS	81591	81663	.	-	0	ID=PHYAM_006175-RD:cds;Parent=PHYAM_006175-RD;
flattened_line_2121	maker	CDS	81409	81495	.	-	2	ID=PHYAM_006175-RD:cds;Parent=PHYAM_006175-RD;
flattened_line_2121	maker	CDS	81204	81258	.	-	2	ID=PHYAM_006175-RD:cds;Parent=PHYAM_006175-RD;
flattened_line_2121	maker	CDS	81053	81124	.	-	1	ID=PHYAM_006175-RD:cds;Parent=PHYAM_006175-RD;
flattened_line_2121	maker	CDS	79505	79571	.	-	1	ID=PHYAM_006175-RD:cds;Parent=PHYAM_006175-RD;
flattened_line_2121	maker	five_prime_UTR	87848	88328	.	-	.	ID=PHYAM_006175-RF:five_prime_utr;Parent=PHYAM_006175-RF;
flattened_line_2121	maker	CDS	87704	87847	.	-	0	ID=PHYAM_006175-RF:cds;Parent=PHYAM_006175-RF;
flattened_line_2121	maker	CDS	87148	87244	.	-	0	ID=PHYAM_006175-RF:cds;Parent=PHYAM_006175-RF;
flattened_line_2121	maker	CDS	86121	86239	.	-	2	ID=PHYAM_006175-RF:cds;Parent=PHYAM_006175-RF;
flattened_line_2121	maker	CDS	85882	86049	.	-	0	ID=PHYAM_006175-RF:cds;Parent=PHYAM_006175-RF;
flattened_line_2121	maker	CDS	85367	85495	.	-	0	ID=PHYAM_006175-RF:cds;Parent=PHYAM_006175-RF;
flattened_line_2121	maker	CDS	85196	85256	.	-	0	ID=PHYAM_006175-RF:cds;Parent=PHYAM_006175-RF;
flattened_line_2121	maker	CDS	84624	84727	.	-	2	ID=PHYAM_006175-RF:cds;Parent=PHYAM_006175-RF;
flattened_line_2121	maker	CDS	84466	84549	.	-	0	ID=PHYAM_006175-RF:cds;Parent=PHYAM_006175-RF;
flattened_line_2121	maker	CDS	84205	84311	.	-	0	ID=PHYAM_006175-RF:cds;Parent=PHYAM_006175-RF;
flattened_line_2121	maker	CDS	84006	84108	.	-	1	ID=PHYAM_006175-RF:cds;Parent=PHYAM_006175-RF;
flattened_line_2121	maker	CDS	83152	83259	.	-	0	ID=PHYAM_006175-RF:cds;Parent=PHYAM_006175-RF;
flattened_line_2121	maker	CDS	82987	83052	.	-	0	ID=PHYAM_006175-RF:cds;Parent=PHYAM_006175-RF;
flattened_line_2121	maker	CDS	81591	81663	.	-	0	ID=PHYAM_006175-RF:cds;Parent=PHYAM_006175-RF;
flattened_line_2121	maker	CDS	81409	81495	.	-	2	ID=PHYAM_006175-RF:cds;Parent=PHYAM_006175-RF;
flattened_line_2121	maker	CDS	81204	81258	.	-	2	ID=PHYAM_006175-RF:cds;Parent=PHYAM_006175-RF;
flattened_line_2121	maker	CDS	81049	81124	.	-	1	ID=PHYAM_006175-RF:cds;Parent=PHYAM_006175-RF;
flattened_line_2121	maker	three_prime_UTR	80465	81048	.	-	.	ID=PHYAM_006175-RF:three_prime_utr;Parent=PHYAM_006175-RF;
flattened_line_2121	maker	five_prime_UTR	87848	88328	.	-	.	ID=PHYAM_006175-RE:five_prime_utr;Parent=PHYAM_006175-RE;
flattened_line_2121	maker	CDS	87704	87847	.	-	0	ID=PHYAM_006175-RE:cds;Parent=PHYAM_006175-RE;
flattened_line_2121	maker	CDS	87148	87244	.	-	0	ID=PHYAM_006175-RE:cds;Parent=PHYAM_006175-RE;
flattened_line_2121	maker	CDS	86121	86239	.	-	2	ID=PHYAM_006175-RE:cds;Parent=PHYAM_006175-RE;
flattened_line_2121	maker	CDS	85882	86049	.	-	0	ID=PHYAM_006175-RE:cds;Parent=PHYAM_006175-RE;
flattened_line_2121	maker	CDS	85367	85495	.	-	0	ID=PHYAM_006175-RE:cds;Parent=PHYAM_006175-RE;
flattened_line_2121	maker	CDS	85196	85256	.	-	0	ID=PHYAM_006175-RE:cds;Parent=PHYAM_006175-RE;
flattened_line_2121	maker	CDS	84624	84727	.	-	2	ID=PHYAM_006175-RE:cds;Parent=PHYAM_006175-RE;
flattened_line_2121	maker	CDS	84466	84549	.	-	0	ID=PHYAM_006175-RE:cds;Parent=PHYAM_006175-RE;
flattened_line_2121	maker	CDS	84205	84311	.	-	0	ID=PHYAM_006175-RE:cds;Parent=PHYAM_006175-RE;
flattened_line_2121	maker	CDS	84006	84108	.	-	1	ID=PHYAM_006175-RE:cds;Parent=PHYAM_006175-RE;
flattened_line_2121	maker	CDS	83152	83259	.	-	0	ID=PHYAM_006175-RE:cds;Parent=PHYAM_006175-RE;
flattened_line_2121	maker	CDS	82987	83052	.	-	0	ID=PHYAM_006175-RE:cds;Parent=PHYAM_006175-RE;
flattened_line_2121	maker	CDS	81591	81663	.	-	0	ID=PHYAM_006175-RE:cds;Parent=PHYAM_006175-RE;
flattened_line_2121	maker	CDS	81409	81495	.	-	2	ID=PHYAM_006175-RE:cds;Parent=PHYAM_006175-RE;
flattened_line_2121	maker	CDS	81146	81258	.	-	2	ID=PHYAM_006175-RE:cds;Parent=PHYAM_006175-RE;
flattened_line_2121	maker	three_prime_UTR	80465	81145	.	-	.	ID=PHYAM_006175-RE:three_prime_utr;Parent=PHYAM_006175-RE;
flattened_line_2121	maker	five_prime_UTR	87848	88328	.	-	.	ID=PHYAM_006175-RG:five_prime_utr;Parent=PHYAM_006175-RG;
flattened_line_2121	maker	CDS	87704	87847	.	-	0	ID=PHYAM_006175-RG:cds;Parent=PHYAM_006175-RG;
flattened_line_2121	maker	CDS	87148	87244	.	-	0	ID=PHYAM_006175-RG:cds;Parent=PHYAM_006175-RG;
flattened_line_2121	maker	CDS	86121	86239	.	-	2	ID=PHYAM_006175-RG:cds;Parent=PHYAM_006175-RG;
flattened_line_2121	maker	CDS	85882	86049	.	-	0	ID=PHYAM_006175-RG:cds;Parent=PHYAM_006175-RG;
flattened_line_2121	maker	CDS	85367	85495	.	-	0	ID=PHYAM_006175-RG:cds;Parent=PHYAM_006175-RG;
flattened_line_2121	maker	CDS	85196	85256	.	-	0	ID=PHYAM_006175-RG:cds;Parent=PHYAM_006175-RG;
flattened_line_2121	maker	CDS	84624	84727	.	-	2	ID=PHYAM_006175-RG:cds;Parent=PHYAM_006175-RG;
flattened_line_2121	maker	CDS	84466	84549	.	-	0	ID=PHYAM_006175-RG:cds;Parent=PHYAM_006175-RG;
flattened_line_2121	maker	CDS	84205	84311	.	-	0	ID=PHYAM_006175-RG:cds;Parent=PHYAM_006175-RG;
flattened_line_2121	maker	CDS	84006	84108	.	-	1	ID=PHYAM_006175-RG:cds;Parent=PHYAM_006175-RG;
flattened_line_2121	maker	CDS	83152	83259	.	-	0	ID=PHYAM_006175-RG:cds;Parent=PHYAM_006175-RG;
flattened_line_2121	maker	CDS	82984	83052	.	-	0	ID=PHYAM_006175-RG:cds;Parent=PHYAM_006175-RG;
flattened_line_2121	maker	five_prime_UTR	87704	88328	.	-	.	ID=PHYAM_006175-RH:five_prime_utr;Parent=PHYAM_006175-RH;
flattened_line_2121	maker	five_prime_UTR	87148	87244	.	-	.	ID=PHYAM_006175-RH:five_prime_utr;Parent=PHYAM_006175-RH;
flattened_line_2121	maker	five_prime_UTR	86092	86239	.	-	.	ID=PHYAM_006175-RH:five_prime_utr;Parent=PHYAM_006175-RH;
flattened_line_2121	maker	CDS	85882	86091	.	-	0	ID=PHYAM_006175-RH:cds;Parent=PHYAM_006175-RH;
flattened_line_2121	maker	CDS	85367	85495	.	-	0	ID=PHYAM_006175-RH:cds;Parent=PHYAM_006175-RH;
flattened_line_2121	maker	CDS	85196	85256	.	-	0	ID=PHYAM_006175-RH:cds;Parent=PHYAM_006175-RH;
flattened_line_2121	maker	CDS	84624	84727	.	-	2	ID=PHYAM_006175-RH:cds;Parent=PHYAM_006175-RH;
flattened_line_2121	maker	CDS	84466	84549	.	-	0	ID=PHYAM_006175-RH:cds;Parent=PHYAM_006175-RH;
flattened_line_2121	maker	CDS	84205	84311	.	-	0	ID=PHYAM_006175-RH:cds;Parent=PHYAM_006175-RH;
flattened_line_2121	maker	CDS	84006	84108	.	-	1	ID=PHYAM_006175-RH:cds;Parent=PHYAM_006175-RH;
flattened_line_2121	maker	CDS	83152	83259	.	-	0	ID=PHYAM_006175-RH:cds;Parent=PHYAM_006175-RH;
flattened_line_2121	maker	CDS	82984	83052	.	-	0	ID=PHYAM_006175-RH:cds;Parent=PHYAM_006175-RH;
flattened_line_2121	maker	five_prime_UTR	87848	88328	.	-	.	ID=PHYAM_006175-RI:five_prime_utr;Parent=PHYAM_006175-RI;
flattened_line_2121	maker	CDS	87704	87847	.	-	0	ID=PHYAM_006175-RI:cds;Parent=PHYAM_006175-RI;
flattened_line_2121	maker	CDS	87148	87244	.	-	0	ID=PHYAM_006175-RI:cds;Parent=PHYAM_006175-RI;
flattened_line_2121	maker	CDS	86121	86239	.	-	2	ID=PHYAM_006175-RI:cds;Parent=PHYAM_006175-RI;
flattened_line_2121	maker	CDS	85882	86049	.	-	0	ID=PHYAM_006175-RI:cds;Parent=PHYAM_006175-RI;
flattened_line_2121	maker	CDS	85367	85495	.	-	0	ID=PHYAM_006175-RI:cds;Parent=PHYAM_006175-RI;
flattened_line_2121	maker	CDS	85196	85256	.	-	0	ID=PHYAM_006175-RI:cds;Parent=PHYAM_006175-RI;
flattened_line_2121	maker	CDS	84603	84727	.	-	2	ID=PHYAM_006175-RI:cds;Parent=PHYAM_006175-RI;
flattened_line_2121	maker	three_prime_UTR	84531	84602	.	-	.	ID=PHYAM_006175-RI:three_prime_utr;Parent=PHYAM_006175-RI;
flattened_line_9286	maker	gene	2398	5636	.	+	.	ID=PHYAM_015930;Name=PHYAM_015930;Alias=maker-flattened_line_9286-exonerate_est2genome-gene-0.0;Note=Protein of unknown function;
flattened_line_9286	maker	mRNA	2398	5636	8742	+	.	ID=PHYAM_015930-RA;Parent=PHYAM_015930;Name=PHYAM_015930-RA;Alias=maker-flattened_line_9286-exonerate_est2genome-gene-0.0-mRNA-1;Note=Protein of unknown function;_AED=0.00;_QI=441|1|1|1|0|0|2|270|345;_eAED=0.00;
flattened_line_9286	maker	exon	2398	2971	.	+	.	ID=PHYAM_015930-RA:exon:12312;Parent=PHYAM_015930-RA;
flattened_line_9286	maker	exon	4462	5636	.	+	.	ID=PHYAM_015930-RA:exon:12313;Parent=PHYAM_015930-RA;
flattened_line_9286	maker	five_prime_UTR	2398	2838	.	+	.	ID=PHYAM_015930-RA:five_prime_utr;Parent=PHYAM_015930-RA;
flattened_line_9286	maker	CDS	2839	2971	.	+	0	ID=PHYAM_015930-RA:cds;Parent=PHYAM_015930-RA;
flattened_line_9286	maker	CDS	4462	5366	.	+	2	ID=PHYAM_015930-RA:cds;Parent=PHYAM_015930-RA;
flattened_line_9286	maker	three_prime_UTR	5367	5636	.	+	.	ID=PHYAM_015930-RA:three_prime_utr;Parent=PHYAM_015930-RA;
flattened_line_9286	maker	gene	11610	17168	.	+	.	ID=PHYAM_015931;Name=PHYAM_015931;Alias=maker-flattened_line_9286-exonerate_est2genome-gene-0.1;Note=Similar to PAP16: Probable inactive purple acid phosphatase 16 (Arabidopsis thaliana);Dbxref=InterPro:IPR004843,Pfam:PF00149;Ontology_term=GO:0016787;
flattened_line_9286	maker	mRNA	11610	17168	7669	+	.	ID=PHYAM_015931-RA;Parent=PHYAM_015931;Name=PHYAM_015931-RA;Alias=maker-flattened_line_9286-exonerate_est2genome-gene-0.1-mRNA-1;Note=Similar to PAP16: Probable inactive purple acid phosphatase 16 (Arabidopsis thaliana);_AED=0.12;_QI=126|1|1|1|0|0|5|266|383;_eAED=0.12;Dbxref=InterPro:IPR004843,Pfam:PF00149;Ontology_term=GO:0016787;
flattened_line_9286	maker	exon	11610	12003	.	+	.	ID=PHYAM_015931-RA:exon:12314;Parent=PHYAM_015931-RA;
flattened_line_9286	maker	exon	12862	13086	.	+	.	ID=PHYAM_015931-RA:exon:12315;Parent=PHYAM_015931-RA;
flattened_line_9286	maker	exon	14165	14441	.	+	.	ID=PHYAM_015931-RA:exon:12316;Parent=PHYAM_015931-RA;
flattened_line_9286	maker	exon	15436	15604	.	+	.	ID=PHYAM_015931-RA:exon:12317;Parent=PHYAM_015931-RA;
flattened_line_9286	maker	exon	16690	17168	.	+	.	ID=PHYAM_015931-RA:exon:12318;Parent=PHYAM_015931-RA;
flattened_line_9286	maker	five_prime_UTR	11610	11735	.	+	.	ID=PHYAM_015931-RA:five_prime_utr;Parent=PHYAM_015931-RA;
flattened_line_9286	maker	CDS	11736	12003	.	+	0	ID=PHYAM_015931-RA:cds;Parent=PHYAM_015931-RA;
flattened_line_9286	maker	CDS	12862	13086	.	+	2	ID=PHYAM_015931-RA:cds;Parent=PHYAM_015931-RA;
flattened_line_9286	maker	CDS	14165	14441	.	+	2	ID=PHYAM_015931-RA:cds;Parent=PHYAM_015931-RA;
flattened_line_9286	maker	CDS	15436	15604	.	+	1	ID=PHYAM_015931-RA:cds;Parent=PHYAM_015931-RA;
flattened_line_9286	maker	CDS	16690	16902	.	+	0	ID=PHYAM_015931-RA:cds;Parent=PHYAM_015931-RA;
flattened_line_9286	maker	three_prime_UTR	16903	17168	.	+	.	ID=PHYAM_015931-RA:three_prime_utr;Parent=PHYAM_015931-RA;
flattened_line_9286	maker	gene	33317	38702	.	+	.	ID=PHYAM_015932;Name=PHYAM_015932;Alias=maker-flattened_line_9286-exonerate_est2genome-gene-0.2;Note=Similar to IQD14: Protein IQ-DOMAIN 14 (Arabidopsis thaliana);Dbxref=InterPro:IPR000048,InterPro:IPR025064,Pfam:PF00612,Pfam:PF13178;Ontology_term=GO:0005515;
flattened_line_9286	maker	mRNA	33317	38702	9316	+	.	ID=PHYAM_015932-RA;Parent=PHYAM_015932;Name=PHYAM_015932-RA;Alias=maker-flattened_line_9286-exonerate_est2genome-gene-0.2-mRNA-1;Note=Similar to IQD14: Protein IQ-DOMAIN 14 (Arabidopsis thaliana);_AED=0.18;_QI=243|1|1|1|0|0|6|484|384;_eAED=0.18;Dbxref=InterPro:IPR000048,InterPro:IPR025064,Pfam:PF00612,Pfam:PF13178;Ontology_term=GO:0005515;
flattened_line_9286	maker	exon	33317	33507	.	+	.	ID=PHYAM_015932-RA:exon:12319;Parent=PHYAM_015932-RA;
flattened_line_9286	maker	exon	34381	34507	.	+	.	ID=PHYAM_015932-RA:exon:12320;Parent=PHYAM_015932-RA;
flattened_line_9286	maker	exon	34769	35050	.	+	.	ID=PHYAM_015932-RA:exon:12321;Parent=PHYAM_015932-RA;
flattened_line_9286	maker	exon	36553	36726	.	+	.	ID=PHYAM_015932-RA:exon:12322;Parent=PHYAM_015932-RA;
flattened_line_9286	maker	exon	37045	37176	.	+	.	ID=PHYAM_015932-RA:exon:12323;Parent=PHYAM_015932-RA;
flattened_line_9286	maker	exon	37727	38702	.	+	.	ID=PHYAM_015932-RA:exon:12324;Parent=PHYAM_015932-RA;
flattened_line_9286	maker	five_prime_UTR	33317	33507	.	+	.	ID=PHYAM_015932-RA:five_prime_utr;Parent=PHYAM_015932-RA;
flattened_line_9286	maker	five_prime_UTR	34381	34432	.	+	.	ID=PHYAM_015932-RA:five_prime_utr;Parent=PHYAM_015932-RA;
flattened_line_9286	maker	CDS	34433	34507	.	+	0	ID=PHYAM_015932-RA:cds;Parent=PHYAM_015932-RA;
flattened_line_9286	maker	CDS	34769	35050	.	+	0	ID=PHYAM_015932-RA:cds;Parent=PHYAM_015932-RA;
flattened_line_9286	maker	CDS	36553	36726	.	+	0	ID=PHYAM_015932-RA:cds;Parent=PHYAM_015932-RA;
flattened_line_9286	maker	CDS	37045	37176	.	+	0	ID=PHYAM_015932-RA:cds;Parent=PHYAM_015932-RA;
flattened_line_9286	maker	CDS	37727	38218	.	+	0	ID=PHYAM_015932-RA:cds;Parent=PHYAM_015932-RA;
flattened_line_9286	maker	three_prime_UTR	38219	38702	.	+	.	ID=PHYAM_015932-RA:three_prime_utr;Parent=PHYAM_015932-RA;
flattened_line_9286	maker	gene	46667	47972	.	-	.	ID=PHYAM_015933;Name=PHYAM_015933;Alias=maker-flattened_line_9286-exonerate_est2genome-gene-0.3;Note=Similar to GNS1: Glucan endo-1%2C3-beta-glucosidase%2C basic isoform (Prunus persica);Dbxref=InterPro:IPR000490,Pfam:PF00332;Ontology_term=GO:0004553,GO:0005975;
flattened_line_9286	maker	mRNA	46667	47972	5928	-	.	ID=PHYAM_015933-RA;Parent=PHYAM_015933;Name=PHYAM_015933-RA;Alias=maker-flattened_line_9286-exonerate_est2genome-gene-0.3-mRNA-1;Note=Similar to GNS1: Glucan endo-1%2C3-beta-glucosidase%2C basic isoform (Prunus persica);_AED=0.03;_QI=38|1|1|1|0|0|2|132|339;_eAED=0.03;Dbxref=InterPro:IPR000490,Pfam:PF00332;Ontology_term=GO:0004553,GO:0005975;
flattened_line_9286	maker	exon	46667	47763	.	-	.	ID=PHYAM_015933-RA:exon:12326;Parent=PHYAM_015933-RA;
flattened_line_9286	maker	exon	47880	47972	.	-	.	ID=PHYAM_015933-RA:exon:12325;Parent=PHYAM_015933-RA;
flattened_line_9286	maker	five_prime_UTR	47935	47972	.	-	.	ID=PHYAM_015933-RA:five_prime_utr;Parent=PHYAM_015933-RA;
flattened_line_9286	maker	CDS	47880	47934	.	-	0	ID=PHYAM_015933-RA:cds;Parent=PHYAM_015933-RA;
flattened_line_9286	maker	CDS	46799	47763	.	-	2	ID=PHYAM_015933-RA:cds;Parent=PHYAM_015933-RA;
flattened_line_9286	maker	three_prime_UTR	46667	46798	.	-	.	ID=PHYAM_015933-RA:three_prime_utr;Parent=PHYAM_015933-RA;
flattened_line_4010	maker	gene	23759	36425	.	+	.	ID=PHYAM_009562;Name=PHYAM_009562;Alias=maker-flattened_line_4010-exonerate_est2genome-gene-0.0;Note=Similar to ATXR7: Histone-lysine N-methyltransferase ATXR7 (Arabidopsis thaliana);Dbxref=InterPro:IPR001214,Pfam:PF00856;Ontology_term=GO:0005515;
flattened_line_4010	maker	mRNA	23759	36425	4768	+	.	ID=PHYAM_009562-RC;Parent=PHYAM_009562;Name=PHYAM_009562-RC;Alias=maker-flattened_line_4010-exonerate_est2genome-gene-0.0-mRNA-1;Note=Similar to ATXR7: Histone-lysine N-methyltransferase ATXR7 (Arabidopsis thaliana);_AED=0.19;_QI=558|1|1|1|0|0|16|466|1247;_eAED=0.19;Dbxref=InterPro:IPR001214,Pfam:PF00856;Ontology_term=GO:0005515;
flattened_line_4010	maker	mRNA	23759	36425	4702	+	.	ID=PHYAM_009562-RD;Parent=PHYAM_009562;Name=PHYAM_009562-RD;Alias=maker-flattened_line_4010-exonerate_est2genome-gene-0.0-mRNA-2;Note=Similar to ATXR7: Histone-lysine N-methyltransferase ATXR7 (Arabidopsis thaliana);_AED=0.19;_QI=558|1|1|1|0|0|15|400|1247;_eAED=0.19;Dbxref=InterPro:IPR001214,Pfam:PF00856;Ontology_term=GO:0005515;
flattened_line_4010	maker	mRNA	23759	34173	4712	+	.	ID=PHYAM_009562-RB;Parent=PHYAM_009562;Name=PHYAM_009562-RB;Alias=maker-flattened_line_4010-exonerate_est2genome-gene-0.0-mRNA-3;Note=Similar to ATXR7: Histone-lysine N-methyltransferase ATXR7 (Arabidopsis thaliana);_AED=0.19;_QI=558|1|1|1|0|0|14|410|1247;_eAED=0.19;Dbxref=InterPro:IPR001214,Pfam:PF00856;Ontology_term=GO:0005515;
flattened_line_4010	maker	mRNA	23759	36425	4945	+	.	ID=PHYAM_009562-RE;Parent=PHYAM_009562;Name=PHYAM_009562-RE;Alias=maker-flattened_line_4010-exonerate_est2genome-gene-0.0-mRNA-4;Note=Similar to ATXR7: Histone-lysine N-methyltransferase ATXR7 (Arabidopsis thaliana);_AED=0.17;_QI=2202|1|1|1|0|0|13|400|780;_eAED=0.17;Dbxref=InterPro:IPR001214,Pfam:PF00856;Ontology_term=GO:0005515;
flattened_line_4010	maker	mRNA	23759	25181	1281	+	.	ID=PHYAM_009562-RA;Parent=PHYAM_009562;Name=PHYAM_009562-RA;Alias=maker-flattened_line_4010-exonerate_est2genome-gene-0.0-mRNA-5;Note=Similar to ATXR7: Histone-lysine N-methyltransferase ATXR7 (Arabidopsis thaliana);_AED=0.42;_QI=558|1|1|1|0|0|2|78|214;_eAED=0.42;
flattened_line_4010	maker	exon	23759	24811	.	+	.	ID=PHYAM_009562-RC:exon:3586;Parent=PHYAM_009562-RC,PHYAM_009562-RD,PHYAM_009562-RB,PHYAM_009562-RE,PHYAM_009562-RA;
flattened_line_4010	maker	exon	24954	25076	.	+	.	ID=PHYAM_009562-RC:exon:3587;Parent=PHYAM_009562-RC,PHYAM_009562-RD,PHYAM_009562-RB,PHYAM_009562-RE;
flattened_line_4010	maker	exon	26374	26679	.	+	.	ID=PHYAM_009562-RC:exon:3588;Parent=PHYAM_009562-RC,PHYAM_009562-RD,PHYAM_009562-RB;
flattened_line_4010	maker	exon	26844	27194	.	+	.	ID=PHYAM_009562-RC:exon:3589;Parent=PHYAM_009562-RC,PHYAM_009562-RD,PHYAM_009562-RB;
flattened_line_4010	maker	exon	27274	27567	.	+	.	ID=PHYAM_009562-RC:exon:3590;Parent=PHYAM_009562-RC,PHYAM_009562-RD,PHYAM_009562-RB;
flattened_line_4010	maker	exon	27658	28383	.	+	.	ID=PHYAM_009562-RC:exon:3591;Parent=PHYAM_009562-RC,PHYAM_009562-RD,PHYAM_009562-RB,PHYAM_009562-RE;
flattened_line_4010	maker	exon	28578	29031	.	+	.	ID=PHYAM_009562-RC:exon:3592;Parent=PHYAM_009562-RC,PHYAM_009562-RD,PHYAM_009562-RB,PHYAM_009562-RE;
flattened_line_4010	maker	exon	29115	29258	.	+	.	ID=PHYAM_009562-RC:exon:3593;Parent=PHYAM_009562-RC,PHYAM_009562-RD,PHYAM_009562-RB,PHYAM_009562-RE;
flattened_line_4010	maker	exon	30792	31210	.	+	.	ID=PHYAM_009562-RC:exon:3594;Parent=PHYAM_009562-RC,PHYAM_009562-RD,PHYAM_009562-RB,PHYAM_009562-RE;
flattened_line_4010	maker	exon	31419	31541	.	+	.	ID=PHYAM_009562-RC:exon:3595;Parent=PHYAM_009562-RC,PHYAM_009562-RD,PHYAM_009562-RB,PHYAM_009562-RE;
flattened_line_4010	maker	exon	31783	31863	.	+	.	ID=PHYAM_009562-RC:exon:3596;Parent=PHYAM_009562-RC,PHYAM_009562-RD,PHYAM_009562-RB,PHYAM_009562-RE;
flattened_line_4010	maker	exon	32624	32677	.	+	.	ID=PHYAM_009562-RC:exon:3597;Parent=PHYAM_009562-RC,PHYAM_009562-RD,PHYAM_009562-RB,PHYAM_009562-RE;
flattened_line_4010	maker	exon	32759	32910	.	+	.	ID=PHYAM_009562-RC:exon:3598;Parent=PHYAM_009562-RC,PHYAM_009562-RD,PHYAM_009562-RB,PHYAM_009562-RE;
flattened_line_4010	maker	exon	33742	33795	.	+	.	ID=PHYAM_009562-RC:exon:3599;Parent=PHYAM_009562-RC,PHYAM_009562-RD,PHYAM_009562-RE;
flattened_line_4010	maker	exon	34314	34379	.	+	.	ID=PHYAM_009562-RC:exon:3600;Parent=PHYAM_009562-RC;
flattened_line_4010	maker	exon	36058	36425	.	+	.	ID=PHYAM_009562-RC:exon:3601;Parent=PHYAM_009562-RC,PHYAM_009562-RD,PHYAM_009562-RE;
flattened_line_4010	maker	exon	33742	34173	.	+	.	ID=PHYAM_009562-RB:exon:3602;Parent=PHYAM_009562-RB;
flattened_line_4010	maker	exon	26374	27567	.	+	.	ID=PHYAM_009562-RE:exon:3603;Parent=PHYAM_009562-RE;
flattened_line_4010	maker	exon	24954	25181	.	+	.	ID=PHYAM_009562-RA:exon:3604;Parent=PHYAM_009562-RA;
flattened_line_4010	maker	five_prime_UTR	23759	24316	.	+	.	ID=PHYAM_009562-RC:five_prime_utr;Parent=PHYAM_009562-RC;
flattened_line_4010	maker	CDS	24317	24811	.	+	0	ID=PHYAM_009562-RC:cds;Parent=PHYAM_009562-RC;
flattened_line_4010	maker	CDS	24954	25076	.	+	0	ID=PHYAM_009562-RC:cds;Parent=PHYAM_009562-RC;
flattened_line_4010	maker	CDS	26374	26679	.	+	0	ID=PHYAM_009562-RC:cds;Parent=PHYAM_009562-RC;
flattened_line_4010	maker	CDS	26844	27194	.	+	0	ID=PHYAM_009562-RC:cds;Parent=PHYAM_009562-RC;
flattened_line_4010	maker	CDS	27274	27567	.	+	0	ID=PHYAM_009562-RC:cds;Parent=PHYAM_009562-RC;
flattened_line_4010	maker	CDS	27658	28383	.	+	0	ID=PHYAM_009562-RC:cds;Parent=PHYAM_009562-RC;
flattened_line_4010	maker	CDS	28578	29031	.	+	0	ID=PHYAM_009562-RC:cds;Parent=PHYAM_009562-RC;
flattened_line_4010	maker	CDS	29115	29258	.	+	2	ID=PHYAM_009562-RC:cds;Parent=PHYAM_009562-RC;
flattened_line_4010	maker	CDS	30792	31210	.	+	2	ID=PHYAM_009562-RC:cds;Parent=PHYAM_009562-RC;
flattened_line_4010	maker	CDS	31419	31541	.	+	0	ID=PHYAM_009562-RC:cds;Parent=PHYAM_009562-RC;
flattened_line_4010	maker	CDS	31783	31863	.	+	0	ID=PHYAM_009562-RC:cds;Parent=PHYAM_009562-RC;
flattened_line_4010	maker	CDS	32624	32677	.	+	0	ID=PHYAM_009562-RC:cds;Parent=PHYAM_009562-RC;
flattened_line_4010	maker	CDS	32759	32910	.	+	0	ID=PHYAM_009562-RC:cds;Parent=PHYAM_009562-RC;
flattened_line_4010	maker	CDS	33742	33763	.	+	1	ID=PHYAM_009562-RC:cds;Parent=PHYAM_009562-RC;
flattened_line_4010	maker	three_prime_UTR	33764	33795	.	+	.	ID=PHYAM_009562-RC:three_prime_utr;Parent=PHYAM_009562-RC;
flattened_line_4010	maker	three_prime_UTR	34314	34379	.	+	.	ID=PHYAM_009562-RC:three_prime_utr;Parent=PHYAM_009562-RC;
flattened_line_4010	maker	three_prime_UTR	36058	36425	.	+	.	ID=PHYAM_009562-RC:three_prime_utr;Parent=PHYAM_009562-RC;
flattened_line_4010	maker	five_prime_UTR	23759	24316	.	+	.	ID=PHYAM_009562-RD:five_prime_utr;Parent=PHYAM_009562-RD;
flattened_line_4010	maker	CDS	24317	24811	.	+	0	ID=PHYAM_009562-RD:cds;Parent=PHYAM_009562-RD;
flattened_line_4010	maker	CDS	24954	25076	.	+	0	ID=PHYAM_009562-RD:cds;Parent=PHYAM_009562-RD;
flattened_line_4010	maker	CDS	26374	26679	.	+	0	ID=PHYAM_009562-RD:cds;Parent=PHYAM_009562-RD;
flattened_line_4010	maker	CDS	26844	27194	.	+	0	ID=PHYAM_009562-RD:cds;Parent=PHYAM_009562-RD;
flattened_line_4010	maker	CDS	27274	27567	.	+	0	ID=PHYAM_009562-RD:cds;Parent=PHYAM_009562-RD;
flattened_line_4010	maker	CDS	27658	28383	.	+	0	ID=PHYAM_009562-RD:cds;Parent=PHYAM_009562-RD;
flattened_line_4010	maker	CDS	28578	29031	.	+	0	ID=PHYAM_009562-RD:cds;Parent=PHYAM_009562-RD;
flattened_line_4010	maker	CDS	29115	29258	.	+	2	ID=PHYAM_009562-RD:cds;Parent=PHYAM_009562-RD;
flattened_line_4010	maker	CDS	30792	31210	.	+	2	ID=PHYAM_009562-RD:cds;Parent=PHYAM_009562-RD;
flattened_line_4010	maker	CDS	31419	31541	.	+	0	ID=PHYAM_009562-RD:cds;Parent=PHYAM_009562-RD;
flattened_line_4010	maker	CDS	31783	31863	.	+	0	ID=PHYAM_009562-RD:cds;Parent=PHYAM_009562-RD;
flattened_line_4010	maker	CDS	32624	32677	.	+	0	ID=PHYAM_009562-RD:cds;Parent=PHYAM_009562-RD;
flattened_line_4010	maker	CDS	32759	32910	.	+	0	ID=PHYAM_009562-RD:cds;Parent=PHYAM_009562-RD;
flattened_line_4010	maker	CDS	33742	33763	.	+	1	ID=PHYAM_009562-RD:cds;Parent=PHYAM_009562-RD;
flattened_line_4010	maker	three_prime_UTR	33764	33795	.	+	.	ID=PHYAM_009562-RD:three_prime_utr;Parent=PHYAM_009562-RD;
flattened_line_4010	maker	three_prime_UTR	36058	36425	.	+	.	ID=PHYAM_009562-RD:three_prime_utr;Parent=PHYAM_009562-RD;
flattened_line_4010	maker	five_prime_UTR	23759	24316	.	+	.	ID=PHYAM_009562-RB:five_prime_utr;Parent=PHYAM_009562-RB;
flattened_line_4010	maker	CDS	24317	24811	.	+	0	ID=PHYAM_009562-RB:cds;Parent=PHYAM_009562-RB;
flattened_line_4010	maker	CDS	24954	25076	.	+	0	ID=PHYAM_009562-RB:cds;Parent=PHYAM_009562-RB;
flattened_line_4010	maker	CDS	26374	26679	.	+	0	ID=PHYAM_009562-RB:cds;Parent=PHYAM_009562-RB;
flattened_line_4010	maker	CDS	26844	27194	.	+	0	ID=PHYAM_009562-RB:cds;Parent=PHYAM_009562-RB;
flattened_line_4010	maker	CDS	27274	27567	.	+	0	ID=PHYAM_009562-RB:cds;Parent=PHYAM_009562-RB;
flattened_line_4010	maker	CDS	27658	28383	.	+	0	ID=PHYAM_009562-RB:cds;Parent=PHYAM_009562-RB;
flattened_line_4010	maker	CDS	28578	29031	.	+	0	ID=PHYAM_009562-RB:cds;Parent=PHYAM_009562-RB;
flattened_line_4010	maker	CDS	29115	29258	.	+	2	ID=PHYAM_009562-RB:cds;Parent=PHYAM_009562-RB;
flattened_line_4010	maker	CDS	30792	31210	.	+	2	ID=PHYAM_009562-RB:cds;Parent=PHYAM_009562-RB;
flattened_line_4010	maker	CDS	31419	31541	.	+	0	ID=PHYAM_009562-RB:cds;Parent=PHYAM_009562-RB;
flattened_line_4010	maker	CDS	31783	31863	.	+	0	ID=PHYAM_009562-RB:cds;Parent=PHYAM_009562-RB;
flattened_line_4010	maker	CDS	32624	32677	.	+	0	ID=PHYAM_009562-RB:cds;Parent=PHYAM_009562-RB;
flattened_line_4010	maker	CDS	32759	32910	.	+	0	ID=PHYAM_009562-RB:cds;Parent=PHYAM_009562-RB;
flattened_line_4010	maker	CDS	33742	33763	.	+	1	ID=PHYAM_009562-RB:cds;Parent=PHYAM_009562-RB;
flattened_line_4010	maker	three_prime_UTR	33764	34173	.	+	.	ID=PHYAM_009562-RB:three_prime_utr;Parent=PHYAM_009562-RB;
flattened_line_4010	maker	five_prime_UTR	23759	24811	.	+	.	ID=PHYAM_009562-RE:five_prime_utr;Parent=PHYAM_009562-RE;
flattened_line_4010	maker	five_prime_UTR	24954	25076	.	+	.	ID=PHYAM_009562-RE:five_prime_utr;Parent=PHYAM_009562-RE;
flattened_line_4010	maker	five_prime_UTR	26374	27399	.	+	.	ID=PHYAM_009562-RE:five_prime_utr;Parent=PHYAM_009562-RE;
flattened_line_4010	maker	CDS	27400	27567	.	+	0	ID=PHYAM_009562-RE:cds;Parent=PHYAM_009562-RE;
flattened_line_4010	maker	CDS	27658	28383	.	+	0	ID=PHYAM_009562-RE:cds;Parent=PHYAM_009562-RE;
flattened_line_4010	maker	CDS	28578	29031	.	+	0	ID=PHYAM_009562-RE:cds;Parent=PHYAM_009562-RE;
flattened_line_4010	maker	CDS	29115	29258	.	+	2	ID=PHYAM_009562-RE:cds;Parent=PHYAM_009562-RE;
flattened_line_4010	maker	CDS	30792	31210	.	+	2	ID=PHYAM_009562-RE:cds;Parent=PHYAM_009562-RE;
flattened_line_4010	maker	CDS	31419	31541	.	+	0	ID=PHYAM_009562-RE:cds;Parent=PHYAM_009562-RE;
flattened_line_4010	maker	CDS	31783	31863	.	+	0	ID=PHYAM_009562-RE:cds;Parent=PHYAM_009562-RE;
flattened_line_4010	maker	CDS	32624	32677	.	+	0	ID=PHYAM_009562-RE:cds;Parent=PHYAM_009562-RE;
flattened_line_4010	maker	CDS	32759	32910	.	+	0	ID=PHYAM_009562-RE:cds;Parent=PHYAM_009562-RE;
flattened_line_4010	maker	CDS	33742	33763	.	+	1	ID=PHYAM_009562-RE:cds;Parent=PHYAM_009562-RE;
flattened_line_4010	maker	three_prime_UTR	33764	33795	.	+	.	ID=PHYAM_009562-RE:three_prime_utr;Parent=PHYAM_009562-RE;
flattened_line_4010	maker	three_prime_UTR	36058	36425	.	+	.	ID=PHYAM_009562-RE:three_prime_utr;Parent=PHYAM_009562-RE;
flattened_line_4010	maker	five_prime_UTR	23759	24316	.	+	.	ID=PHYAM_009562-RA:five_prime_utr;Parent=PHYAM_009562-RA;
flattened_line_4010	maker	CDS	24317	24811	.	+	0	ID=PHYAM_009562-RA:cds;Parent=PHYAM_009562-RA;
flattened_line_4010	maker	CDS	24954	25103	.	+	0	ID=PHYAM_009562-RA:cds;Parent=PHYAM_009562-RA;
flattened_line_4010	maker	three_prime_UTR	25104	25181	.	+	.	ID=PHYAM_009562-RA:three_prime_utr;Parent=PHYAM_009562-RA;
flattened_line_4010	maker	gene	44318	50317	.	+	.	ID=PHYAM_009563;Name=PHYAM_009563;Alias=maker-flattened_line_4010-exonerate_est2genome-gene-0.1;Note=Similar to CPK12: Calcium-dependent protein kinase 12 (Oryza sativa subsp. japonica);Dbxref=InterPro:IPR002048,Pfam:PF13499;Ontology_term=GO:0005509;
flattened_line_4010	maker	mRNA	44318	50317	1151	+	.	ID=PHYAM_009563-RA;Parent=PHYAM_009563;Name=PHYAM_009563-RA;Alias=maker-flattened_line_4010-exonerate_est2genome-gene-0.1-mRNA-1;Note=Similar to CPK12: Calcium-dependent protein kinase 12 (Oryza sativa subsp. japonica);_AED=0.33;_QI=158|1|1|1|0|0|10|483|169;_eAED=0.33;Dbxref=InterPro:IPR002048,Pfam:PF13499;Ontology_term=GO:0005509;
flattened_line_4010	maker	exon	44318	44559	.	+	.	ID=PHYAM_009563-RA:exon:3605;Parent=PHYAM_009563-RA;
flattened_line_4010	maker	exon	44677	44735	.	+	.	ID=PHYAM_009563-RA:exon:3606;Parent=PHYAM_009563-RA;
flattened_line_4010	maker	exon	44860	44900	.	+	.	ID=PHYAM_009563-RA:exon:3607;Parent=PHYAM_009563-RA;
flattened_line_4010	maker	exon	45287	45318	.	+	.	ID=PHYAM_009563-RA:exon:3608;Parent=PHYAM_009563-RA;
flattened_line_4010	maker	exon	45562	45590	.	+	.	ID=PHYAM_009563-RA:exon:3609;Parent=PHYAM_009563-RA;
flattened_line_4010	maker	exon	47190	47226	.	+	.	ID=PHYAM_009563-RA:exon:3610;Parent=PHYAM_009563-RA;
flattened_line_4010	maker	exon	47323	47379	.	+	.	ID=PHYAM_009563-RA:exon:3611;Parent=PHYAM_009563-RA;
flattened_line_4010	maker	exon	47832	47908	.	+	.	ID=PHYAM_009563-RA:exon:3612;Parent=PHYAM_009563-RA;
flattened_line_4010	maker	exon	48039	48112	.	+	.	ID=PHYAM_009563-RA:exon:3613;Parent=PHYAM_009563-RA;
flattened_line_4010	maker	exon	49815	50317	.	+	.	ID=PHYAM_009563-RA:exon:3614;Parent=PHYAM_009563-RA;
flattened_line_4010	maker	five_prime_UTR	44318	44475	.	+	.	ID=PHYAM_009563-RA:five_prime_utr;Parent=PHYAM_009563-RA;
flattened_line_4010	maker	CDS	44476	44559	.	+	0	ID=PHYAM_009563-RA:cds;Parent=PHYAM_009563-RA;
flattened_line_4010	maker	CDS	44677	44735	.	+	0	ID=PHYAM_009563-RA:cds;Parent=PHYAM_009563-RA;
flattened_line_4010	maker	CDS	44860	44900	.	+	1	ID=PHYAM_009563-RA:cds;Parent=PHYAM_009563-RA;
flattened_line_4010	maker	CDS	45287	45318	.	+	2	ID=PHYAM_009563-RA:cds;Parent=PHYAM_009563-RA;
flattened_line_4010	maker	CDS	45562	45590	.	+	0	ID=PHYAM_009563-RA:cds;Parent=PHYAM_009563-RA;
flattened_line_4010	maker	CDS	47190	47226	.	+	1	ID=PHYAM_009563-RA:cds;Parent=PHYAM_009563-RA;
flattened_line_4010	maker	CDS	47323	47379	.	+	0	ID=PHYAM_009563-RA:cds;Parent=PHYAM_009563-RA;
flattened_line_4010	maker	CDS	47832	47908	.	+	0	ID=PHYAM_009563-RA:cds;Parent=PHYAM_009563-RA;
flattened_line_4010	maker	CDS	48039	48112	.	+	1	ID=PHYAM_009563-RA:cds;Parent=PHYAM_009563-RA;
flattened_line_4010	maker	CDS	49815	49834	.	+	2	ID=PHYAM_009563-RA:cds;Parent=PHYAM_009563-RA;
flattened_line_4010	maker	three_prime_UTR	49835	50317	.	+	.	ID=PHYAM_009563-RA:three_prime_utr;Parent=PHYAM_009563-RA;
flattened_line_4010	maker	gene	57220	68408	.	+	.	ID=PHYAM_009564;Name=PHYAM_009564;Alias=maker-flattened_line_4010-exonerate_est2genome-gene-0.2;Note=Similar to DSK2B: Ubiquitin domain-containing protein DSK2b (Arabidopsis thaliana);Dbxref=InterPro:IPR000626,Pfam:PF00240;Ontology_term=GO:0005515;
flattened_line_4010	maker	mRNA	57220	68408	2328	+	.	ID=PHYAM_009564-RA;Parent=PHYAM_009564;Name=PHYAM_009564-RA;Alias=maker-flattened_line_4010-exonerate_est2genome-gene-0.2-mRNA-1;Note=Similar to DSK2B: Ubiquitin domain-containing protein DSK2b (Arabidopsis thaliana);_AED=0.24;_QI=212|1|1|1|0|0|8|670|481;_eAED=0.24;Dbxref=InterPro:IPR000626,Pfam:PF00240;Ontology_term=GO:0005515;
flattened_line_4010	maker	mRNA	57600	59707	458	+	.	ID=PHYAM_009564-RB;Parent=PHYAM_009564;Name=PHYAM_009564-RB;Alias=maker-flattened_line_4010-exonerate_est2genome-gene-0.2-mRNA-2;Note=Protein of unknown function;_AED=0.45;_QI=260|1|0.5|1|0|0|2|0|66;_eAED=0.45;
flattened_line_4010	maker	exon	57220	57672	.	+	.	ID=PHYAM_009564-RA:exon:3615;Parent=PHYAM_009564-RA;
flattened_line_4010	maker	exon	61429	62208	.	+	.	ID=PHYAM_009564-RA:exon:3616;Parent=PHYAM_009564-RA;
flattened_line_4010	maker	exon	63189	63394	.	+	.	ID=PHYAM_009564-RA:exon:3617;Parent=PHYAM_009564-RA;
flattened_line_4010	maker	exon	63477	63503	.	+	.	ID=PHYAM_009564-RA:exon:3618;Parent=PHYAM_009564-RA;
flattened_line_4010	maker	exon	64052	64201	.	+	.	ID=PHYAM_009564-RA:exon:3619;Parent=PHYAM_009564-RA;
flattened_line_4010	maker	exon	66952	66980	.	+	.	ID=PHYAM_009564-RA:exon:3620;Parent=PHYAM_009564-RA;
flattened_line_4010	maker	exon	67079	67168	.	+	.	ID=PHYAM_009564-RA:exon:3621;Parent=PHYAM_009564-RA;
flattened_line_4010	maker	exon	67816	68408	.	+	.	ID=PHYAM_009564-RA:exon:3622;Parent=PHYAM_009564-RA;
flattened_line_4010	maker	exon	57600	57979	.	+	.	ID=PHYAM_009564-RB:exon:3623;Parent=PHYAM_009564-RB;
flattened_line_4010	maker	exon	59630	59707	.	+	.	ID=PHYAM_009564-RB:exon:3624;Parent=PHYAM_009564-RB;
flattened_line_4010	maker	five_prime_UTR	57220	57431	.	+	.	ID=PHYAM_009564-RA:five_prime_utr;Parent=PHYAM_009564-RA;
flattened_line_4010	maker	CDS	57432	57672	.	+	0	ID=PHYAM_009564-RA:cds;Parent=PHYAM_009564-RA;
flattened_line_4010	maker	CDS	61429	62208	.	+	2	ID=PHYAM_009564-RA:cds;Parent=PHYAM_009564-RA;
flattened_line_4010	maker	CDS	63189	63394	.	+	2	ID=PHYAM_009564-RA:cds;Parent=PHYAM_009564-RA;
flattened_line_4010	maker	CDS	63477	63503	.	+	0	ID=PHYAM_009564-RA:cds;Parent=PHYAM_009564-RA;
flattened_line_4010	maker	CDS	64052	64201	.	+	0	ID=PHYAM_009564-RA:cds;Parent=PHYAM_009564-RA;
flattened_line_4010	maker	CDS	66952	66980	.	+	0	ID=PHYAM_009564-RA:cds;Parent=PHYAM_009564-RA;
flattened_line_4010	maker	CDS	67079	67091	.	+	1	ID=PHYAM_009564-RA:cds;Parent=PHYAM_009564-RA;
flattened_line_4010	maker	three_prime_UTR	67092	67168	.	+	.	ID=PHYAM_009564-RA:three_prime_utr;Parent=PHYAM_009564-RA;
flattened_line_4010	maker	three_prime_UTR	67816	68408	.	+	.	ID=PHYAM_009564-RA:three_prime_utr;Parent=PHYAM_009564-RA;
flattened_line_4010	maker	five_prime_UTR	57600	57859	.	+	.	ID=PHYAM_009564-RB:five_prime_utr;Parent=PHYAM_009564-RB;
flattened_line_4010	maker	CDS	57860	57979	.	+	0	ID=PHYAM_009564-RB:cds;Parent=PHYAM_009564-RB;
flattened_line_4010	maker	CDS	59630	59707	.	+	0	ID=PHYAM_009564-RB:cds;Parent=PHYAM_009564-RB;
flattened_line_4010	maker	gene	69592	76887	.	+	.	ID=PHYAM_009565;Name=PHYAM_009565;Alias=maker-flattened_line_4010-exonerate_est2genome-gene-0.3;Note=Protein of unknown function;
flattened_line_4010	maker	mRNA	69592	76887	1557	+	.	ID=PHYAM_009565-RB;Parent=PHYAM_009565;Name=PHYAM_009565-RB;Alias=maker-flattened_line_4010-exonerate_est2genome-gene-0.3-mRNA-1;Note=Protein of unknown function;_AED=0.20;_QI=412|1|1|1|0|0|5|356|262;_eAED=0.20;
flattened_line_4010	maker	mRNA	69592	76887	1463	+	.	ID=PHYAM_009565-RA;Parent=PHYAM_009565;Name=PHYAM_009565-RA;Alias=maker-flattened_line_4010-exonerate_est2genome-gene-0.3-mRNA-2;Note=Protein of unknown function;_AED=0.22;_QI=318|1|1|1|0|0|4|356|262;_eAED=0.22;
flattened_line_4010	maker	exon	69592	69853	.	+	.	ID=PHYAM_009565-RB:exon:3625;Parent=PHYAM_009565-RB,PHYAM_009565-RA;
flattened_line_4010	maker	exon	73410	73503	.	+	.	ID=PHYAM_009565-RB:exon:3626;Parent=PHYAM_009565-RB;
flattened_line_4010	maker	exon	73594	74250	.	+	.	ID=PHYAM_009565-RB:exon:3627;Parent=PHYAM_009565-RB,PHYAM_009565-RA;
flattened_line_4010	maker	exon	74644	74727	.	+	.	ID=PHYAM_009565-RB:exon:3628;Parent=PHYAM_009565-RB,PHYAM_009565-RA;
flattened_line_4010	maker	exon	76428	76887	.	+	.	ID=PHYAM_009565-RB:exon:3629;Parent=PHYAM_009565-RB,PHYAM_009565-RA;
flattened_line_4010	maker	five_prime_UTR	69592	69853	.	+	.	ID=PHYAM_009565-RB:five_prime_utr;Parent=PHYAM_009565-RB;
flattened_line_4010	maker	five_prime_UTR	73410	73503	.	+	.	ID=PHYAM_009565-RB:five_prime_utr;Parent=PHYAM_009565-RB;
flattened_line_4010	maker	five_prime_UTR	73594	73649	.	+	.	ID=PHYAM_009565-RB:five_prime_utr;Parent=PHYAM_009565-RB;
flattened_line_4010	maker	CDS	73650	74250	.	+	0	ID=PHYAM_009565-RB:cds;Parent=PHYAM_009565-RB;
flattened_line_4010	maker	CDS	74644	74727	.	+	2	ID=PHYAM_009565-RB:cds;Parent=PHYAM_009565-RB;
flattened_line_4010	maker	CDS	76428	76531	.	+	2	ID=PHYAM_009565-RB:cds;Parent=PHYAM_009565-RB;
flattened_line_4010	maker	three_prime_UTR	76532	76887	.	+	.	ID=PHYAM_009565-RB:three_prime_utr;Parent=PHYAM_009565-RB;
flattened_line_4010	maker	five_prime_UTR	69592	69853	.	+	.	ID=PHYAM_009565-RA:five_prime_utr;Parent=PHYAM_009565-RA;
flattened_line_4010	maker	five_prime_UTR	73594	73649	.	+	.	ID=PHYAM_009565-RA:five_prime_utr;Parent=PHYAM_009565-RA;
flattened_line_4010	maker	CDS	73650	74250	.	+	0	ID=PHYAM_009565-RA:cds;Parent=PHYAM_009565-RA;
flattened_line_4010	maker	CDS	74644	74727	.	+	2	ID=PHYAM_009565-RA:cds;Parent=PHYAM_009565-RA;
flattened_line_4010	maker	CDS	76428	76531	.	+	2	ID=PHYAM_009565-RA:cds;Parent=PHYAM_009565-RA;
flattened_line_4010	maker	three_prime_UTR	76532	76887	.	+	.	ID=PHYAM_009565-RA:three_prime_utr;Parent=PHYAM_009565-RA;
flattened_line_4010	maker	gene	1878	6873	.	-	.	ID=PHYAM_009561;Name=PHYAM_009561;Alias=maker-flattened_line_4010-exonerate_est2genome-gene-0.4;Note=Similar to LAZ1: Protein LAZ1 (Arabidopsis thaliana);Dbxref=InterPro:IPR005178,Pfam:PF03619;
flattened_line_4010	maker	mRNA	1878	6873	6283	-	.	ID=PHYAM_009561-RA;Parent=PHYAM_009561;Name=PHYAM_009561-RA;Alias=maker-flattened_line_4010-exonerate_est2genome-gene-0.4-mRNA-1;Note=Similar to LAZ1: Protein LAZ1 (Arabidopsis thaliana);_AED=0.24;_QI=671|1|1|1|0|0|5|28|189;_eAED=0.24;Dbxref=InterPro:IPR005178,Pfam:PF03619;
flattened_line_4010	maker	exon	1878	2150	.	-	.	ID=PHYAM_009561-RA:exon:3634;Parent=PHYAM_009561-RA;
flattened_line_4010	maker	exon	4401	4509	.	-	.	ID=PHYAM_009561-RA:exon:3633;Parent=PHYAM_009561-RA;
flattened_line_4010	maker	exon	5491	5547	.	-	.	ID=PHYAM_009561-RA:exon:3632;Parent=PHYAM_009561-RA;
flattened_line_4010	maker	exon	5670	5919	.	-	.	ID=PHYAM_009561-RA:exon:3631;Parent=PHYAM_009561-RA;
flattened_line_4010	maker	exon	6294	6873	.	-	.	ID=PHYAM_009561-RA:exon:3630;Parent=PHYAM_009561-RA;
flattened_line_4010	maker	five_prime_UTR	6294	6873	.	-	.	ID=PHYAM_009561-RA:five_prime_utr;Parent=PHYAM_009561-RA;
flattened_line_4010	maker	five_prime_UTR	5829	5919	.	-	.	ID=PHYAM_009561-RA:five_prime_utr;Parent=PHYAM_009561-RA;
flattened_line_4010	maker	CDS	5670	5828	.	-	0	ID=PHYAM_009561-RA:cds;Parent=PHYAM_009561-RA;
flattened_line_4010	maker	CDS	5491	5547	.	-	0	ID=PHYAM_009561-RA:cds;Parent=PHYAM_009561-RA;
flattened_line_4010	maker	CDS	4401	4509	.	-	0	ID=PHYAM_009561-RA:cds;Parent=PHYAM_009561-RA;
flattened_line_4010	maker	CDS	1906	2150	.	-	2	ID=PHYAM_009561-RA:cds;Parent=PHYAM_009561-RA;
flattened_line_4010	maker	three_prime_UTR	1878	1905	.	-	.	ID=PHYAM_009561-RA:three_prime_utr;Parent=PHYAM_009561-RA;
flattened_line_2846	maker	gene	7764	27042	.	+	.	ID=PHYAM_007606;Name=PHYAM_007606;Alias=maker-flattened_line_2846-exonerate_est2genome-gene-0.0;Note=Similar to At3g02760: Histidine--tRNA ligase%2C cytoplasmic (Arabidopsis thaliana);Dbxref=InterPro:IPR004154,Pfam:PF03129,Pfam:PF13393;
flattened_line_2846	maker	mRNA	7764	27042	18584	+	.	ID=PHYAM_007606-RB;Parent=PHYAM_007606;Name=PHYAM_007606-RB;Alias=maker-flattened_line_2846-exonerate_est2genome-gene-0.0-mRNA-1;Note=Similar to At3g02760: Histidine--tRNA ligase%2C cytoplasmic (Arabidopsis thaliana);_AED=0.11;_QI=124|1|1|1|0|0|9|1010|868;_eAED=0.11;Dbxref=InterPro:IPR004154,Pfam:PF03129,Pfam:PF13393;
flattened_line_2846	maker	mRNA	7764	20081	3568	+	.	ID=PHYAM_007606-RA;Parent=PHYAM_007606;Name=PHYAM_007606-RA;Alias=maker-flattened_line_2846-exonerate_est2genome-gene-0.0-mRNA-2;Note=Similar to At3g02760: Histidine--tRNA ligase%2C cytoplasmic (Arabidopsis thaliana);_AED=0.13;_QI=124|1|1|1|0|0|7|837|868;_eAED=0.13;Dbxref=InterPro:IPR004154,Pfam:PF03129,Pfam:PF13393;
flattened_line_2846	maker	mRNA	21659	27042	1050	+	.	ID=PHYAM_007606-RC;Parent=PHYAM_007606;Name=PHYAM_007606-RC;Alias=maker-flattened_line_2846-exonerate_est2genome-gene-0.0-mRNA-3;Note=Protein of unknown function;_AED=0.39;_QI=86|1|1|1|0|0|2|361|200;_eAED=0.39;
flattened_line_2846	maker	exon	7764	9192	.	+	.	ID=PHYAM_007606-RB:exon:4053;Parent=PHYAM_007606-RB,PHYAM_007606-RA;
flattened_line_2846	maker	exon	15343	15522	.	+	.	ID=PHYAM_007606-RB:exon:4054;Parent=PHYAM_007606-RB,PHYAM_007606-RA;
flattened_line_2846	maker	exon	16718	16975	.	+	.	ID=PHYAM_007606-RB:exon:4055;Parent=PHYAM_007606-RB,PHYAM_007606-RA;
flattened_line_2846	maker	exon	17195	17329	.	+	.	ID=PHYAM_007606-RB:exon:4056;Parent=PHYAM_007606-RB,PHYAM_007606-RA;
flattened_line_2846	maker	exon	18101	18382	.	+	.	ID=PHYAM_007606-RB:exon:4057;Parent=PHYAM_007606-RB,PHYAM_007606-RA;
flattened_line_2846	maker	exon	18467	18607	.	+	.	ID=PHYAM_007606-RB:exon:4058;Parent=PHYAM_007606-RB,PHYAM_007606-RA;
flattened_line_2846	maker	exon	18939	19225	.	+	.	ID=PHYAM_007606-RB:exon:4059;Parent=PHYAM_007606-RB;
flattened_line_2846	maker	exon	21680	22131	.	+	.	ID=PHYAM_007606-RB:exon:4060;Parent=PHYAM_007606-RB;
flattened_line_2846	maker	exon	26466	27042	.	+	.	ID=PHYAM_007606-RB:exon:4061;Parent=PHYAM_007606-RB,PHYAM_007606-RC;
flattened_line_2846	maker	exon	18939	20081	.	+	.	ID=PHYAM_007606-RA:exon:4062;Parent=PHYAM_007606-RA;
flattened_line_2846	maker	exon	21659	22131	.	+	.	ID=PHYAM_007606-RC:exon:4063;Parent=PHYAM_007606-RC;
flattened_line_2846	maker	five_prime_UTR	7764	7887	.	+	.	ID=PHYAM_007606-RB:five_prime_utr;Parent=PHYAM_007606-RB;
flattened_line_2846	maker	CDS	7888	9192	.	+	0	ID=PHYAM_007606-RB:cds;Parent=PHYAM_007606-RB;
flattened_line_2846	maker	CDS	15343	15522	.	+	0	ID=PHYAM_007606-RB:cds;Parent=PHYAM_007606-RB;
flattened_line_2846	maker	CDS	16718	16975	.	+	0	ID=PHYAM_007606-RB:cds;Parent=PHYAM_007606-RB;
flattened_line_2846	maker	CDS	17195	17329	.	+	0	ID=PHYAM_007606-RB:cds;Parent=PHYAM_007606-RB;
flattened_line_2846	maker	CDS	18101	18382	.	+	0	ID=PHYAM_007606-RB:cds;Parent=PHYAM_007606-RB;
flattened_line_2846	maker	CDS	18467	18607	.	+	0	ID=PHYAM_007606-RB:cds;Parent=PHYAM_007606-RB;
flattened_line_2846	maker	CDS	18939	19225	.	+	0	ID=PHYAM_007606-RB:cds;Parent=PHYAM_007606-RB;
flattened_line_2846	maker	CDS	21680	21698	.	+	1	ID=PHYAM_007606-RB:cds;Parent=PHYAM_007606-RB;
flattened_line_2846	maker	three_prime_UTR	21699	22131	.	+	.	ID=PHYAM_007606-RB:three_prime_utr;Parent=PHYAM_007606-RB;
flattened_line_2846	maker	three_prime_UTR	26466	27042	.	+	.	ID=PHYAM_007606-RB:three_prime_utr;Parent=PHYAM_007606-RB;
flattened_line_2846	maker	five_prime_UTR	7764	7887	.	+	.	ID=PHYAM_007606-RA:five_prime_utr;Parent=PHYAM_007606-RA;
flattened_line_2846	maker	CDS	7888	9192	.	+	0	ID=PHYAM_007606-RA:cds;Parent=PHYAM_007606-RA;
flattened_line_2846	maker	CDS	15343	15522	.	+	0	ID=PHYAM_007606-RA:cds;Parent=PHYAM_007606-RA;
flattened_line_2846	maker	CDS	16718	16975	.	+	0	ID=PHYAM_007606-RA:cds;Parent=PHYAM_007606-RA;
flattened_line_2846	maker	CDS	17195	17329	.	+	0	ID=PHYAM_007606-RA:cds;Parent=PHYAM_007606-RA;
flattened_line_2846	maker	CDS	18101	18382	.	+	0	ID=PHYAM_007606-RA:cds;Parent=PHYAM_007606-RA;
flattened_line_2846	maker	CDS	18467	18607	.	+	0	ID=PHYAM_007606-RA:cds;Parent=PHYAM_007606-RA;
flattened_line_2846	maker	CDS	18939	19244	.	+	0	ID=PHYAM_007606-RA:cds;Parent=PHYAM_007606-RA;
flattened_line_2846	maker	three_prime_UTR	19245	20081	.	+	.	ID=PHYAM_007606-RA:three_prime_utr;Parent=PHYAM_007606-RA;
flattened_line_2846	maker	five_prime_UTR	21659	21744	.	+	.	ID=PHYAM_007606-RC:five_prime_utr;Parent=PHYAM_007606-RC;
flattened_line_2846	maker	CDS	21745	22131	.	+	0	ID=PHYAM_007606-RC:cds;Parent=PHYAM_007606-RC;
flattened_line_2846	maker	CDS	26466	26681	.	+	0	ID=PHYAM_007606-RC:cds;Parent=PHYAM_007606-RC;
flattened_line_2846	maker	three_prime_UTR	26682	27042	.	+	.	ID=PHYAM_007606-RC:three_prime_utr;Parent=PHYAM_007606-RC;
flattened_line_2846	maker	gene	48674	65164	.	+	.	ID=PHYAM_007608;Name=PHYAM_007608;Alias=maker-flattened_line_2846-exonerate_est2genome-gene-0.1;Note=Similar to GB1: Guanine nucleotide-binding protein subunit beta-like protein (Brassica napus);Dbxref=InterPro:IPR001680,InterPro:IPR013934,Pfam:PF00400,Pfam:PF08625;Ontology_term=GO:0005515,GO:0006364,GO:0032040;
flattened_line_2846	maker	mRNA	48674	65164	3058	+	.	ID=PHYAM_007608-RA;Parent=PHYAM_007608;Name=PHYAM_007608-RA;Alias=maker-flattened_line_2846-exonerate_est2genome-gene-0.1-mRNA-1;Note=Similar to GB1: Guanine nucleotide-binding protein subunit beta-like protein (Brassica napus);_AED=0.14;_QI=178|1|1|1|0|0|15|1251|542;_eAED=0.14;Dbxref=InterPro:IPR001680,Pfam:PF00400;Ontology_term=GO:0005515;
flattened_line_2846	maker	mRNA	48674	65164	3165	+	.	ID=PHYAM_007608-RC;Parent=PHYAM_007608;Name=PHYAM_007608-RC;Alias=maker-flattened_line_2846-exonerate_est2genome-gene-0.1-mRNA-2;Note=Similar to DAW1: Dynein assembly factor with WDR repeat domains 1 (Chlamydomonas reinhardtii);_AED=0.13;_QI=178|1|1|1|0|0|14|335|883;_eAED=0.13;Dbxref=InterPro:IPR001680,InterPro:IPR013934,Pfam:PF00400,Pfam:PF08625;Ontology_term=GO:0005515,GO:0006364,GO:0032040;
flattened_line_2846	maker	mRNA	48674	65164	3541	+	.	ID=PHYAM_007608-RB;Parent=PHYAM_007608;Name=PHYAM_007608-RB;Alias=maker-flattened_line_2846-exonerate_est2genome-gene-0.1-mRNA-3;Note=Similar to GB1: Guanine nucleotide-binding protein subunit beta-like protein (Brassica napus);_AED=0.09;_QI=178|1|1|1|0|0|13|1788|524;_eAED=0.09;Dbxref=InterPro:IPR001680,Pfam:PF00400;Ontology_term=GO:0005515;
flattened_line_2846	maker	mRNA	48674	65164	3620	+	.	ID=PHYAM_007608-RD;Parent=PHYAM_007608;Name=PHYAM_007608-RD;Alias=maker-flattened_line_2846-exonerate_est2genome-gene-0.1-mRNA-4;Note=Similar to GB1: Guanine nucleotide-binding protein subunit beta-like protein (Brassica napus);_AED=0.08;_QI=178|1|1|1|0|0|12|1867|524;_eAED=0.08;Dbxref=InterPro:IPR001680,Pfam:PF00400;Ontology_term=GO:0005515;
flattened_line_2846	maker	mRNA	60967	65164	1160	+	.	ID=PHYAM_007608-RE;Parent=PHYAM_007608;Name=PHYAM_007608-RE;Alias=maker-flattened_line_2846-exonerate_est2genome-gene-0.1-mRNA-5;Note=Protein of unknown function;_AED=0.37;_QI=150|1|1|1|0|0|3|335|224;_eAED=0.37;Dbxref=InterPro:IPR013934,Pfam:PF08625;Ontology_term=GO:0006364,GO:0032040;
flattened_line_2846	maker	exon	48674	49148	.	+	.	ID=PHYAM_007608-RA:exon:4064;Parent=PHYAM_007608-RA,PHYAM_007608-RC,PHYAM_007608-RB,PHYAM_007608-RD;
flattened_line_2846	maker	exon	49724	49906	.	+	.	ID=PHYAM_007608-RA:exon:4065;Parent=PHYAM_007608-RA,PHYAM_007608-RC,PHYAM_007608-RB,PHYAM_007608-RD;
flattened_line_2846	maker	exon	50359	50508	.	+	.	ID=PHYAM_007608-RA:exon:4066;Parent=PHYAM_007608-RA,PHYAM_007608-RC,PHYAM_007608-RB,PHYAM_007608-RD;
flattened_line_2846	maker	exon	54473	54684	.	+	.	ID=PHYAM_007608-RA:exon:4067;Parent=PHYAM_007608-RA,PHYAM_007608-RC,PHYAM_007608-RB,PHYAM_007608-RD;
flattened_line_2846	maker	exon	54819	55104	.	+	.	ID=PHYAM_007608-RA:exon:4068;Parent=PHYAM_007608-RA,PHYAM_007608-RC,PHYAM_007608-RB,PHYAM_007608-RD;
flattened_line_2846	maker	exon	55534	55668	.	+	.	ID=PHYAM_007608-RA:exon:4069;Parent=PHYAM_007608-RA,PHYAM_007608-RC,PHYAM_007608-RB,PHYAM_007608-RD;
flattened_line_2846	maker	exon	55991	56109	.	+	.	ID=PHYAM_007608-RA:exon:4070;Parent=PHYAM_007608-RA,PHYAM_007608-RC,PHYAM_007608-RB,PHYAM_007608-RD;
flattened_line_2846	maker	exon	56494	56650	.	+	.	ID=PHYAM_007608-RA:exon:4071;Parent=PHYAM_007608-RA,PHYAM_007608-RC;
flattened_line_2846	maker	exon	57027	57103	.	+	.	ID=PHYAM_007608-RA:exon:4072;Parent=PHYAM_007608-RA;
flattened_line_2846	maker	exon	57211	57273	.	+	.	ID=PHYAM_007608-RA:exon:4073;Parent=PHYAM_007608-RA;
flattened_line_2846	maker	exon	57353	57429	.	+	.	ID=PHYAM_007608-RA:exon:4074;Parent=PHYAM_007608-RA,PHYAM_007608-RC,PHYAM_007608-RB;
flattened_line_2846	maker	exon	59268	59387	.	+	.	ID=PHYAM_007608-RA:exon:4075;Parent=PHYAM_007608-RA,PHYAM_007608-RC,PHYAM_007608-RB,PHYAM_007608-RD;
flattened_line_2846	maker	exon	61123	61253	.	+	.	ID=PHYAM_007608-RA:exon:4076;Parent=PHYAM_007608-RA,PHYAM_007608-RC,PHYAM_007608-RB,PHYAM_007608-RD;
flattened_line_2846	maker	exon	61404	61578	.	+	.	ID=PHYAM_007608-RA:exon:4077;Parent=PHYAM_007608-RA,PHYAM_007608-RC,PHYAM_007608-RB,PHYAM_007608-RD,PHYAM_007608-RE;
flattened_line_2846	maker	exon	64467	65164	.	+	.	ID=PHYAM_007608-RA:exon:4078;Parent=PHYAM_007608-RA,PHYAM_007608-RC,PHYAM_007608-RB,PHYAM_007608-RD,PHYAM_007608-RE;
flattened_line_2846	maker	exon	57027	57273	.	+	.	ID=PHYAM_007608-RC:exon:4079;Parent=PHYAM_007608-RC;
flattened_line_2846	maker	exon	56494	57273	.	+	.	ID=PHYAM_007608-RB:exon:4080;Parent=PHYAM_007608-RB;
flattened_line_2846	maker	exon	56494	57429	.	+	.	ID=PHYAM_007608-RD:exon:4081;Parent=PHYAM_007608-RD;
flattened_line_2846	maker	exon	60967	61253	.	+	.	ID=PHYAM_007608-RE:exon:4082;Parent=PHYAM_007608-RE;
flattened_line_2846	maker	five_prime_UTR	48674	48851	.	+	.	ID=PHYAM_007608-RA:five_prime_utr;Parent=PHYAM_007608-RA;
flattened_line_2846	maker	CDS	48852	49148	.	+	0	ID=PHYAM_007608-RA:cds;Parent=PHYAM_007608-RA;
flattened_line_2846	maker	CDS	49724	49906	.	+	0	ID=PHYAM_007608-RA:cds;Parent=PHYAM_007608-RA;
flattened_line_2846	maker	CDS	50359	50508	.	+	0	ID=PHYAM_007608-RA:cds;Parent=PHYAM_007608-RA;
flattened_line_2846	maker	CDS	54473	54684	.	+	0	ID=PHYAM_007608-RA:cds;Parent=PHYAM_007608-RA;
flattened_line_2846	maker	CDS	54819	55104	.	+	1	ID=PHYAM_007608-RA:cds;Parent=PHYAM_007608-RA;
flattened_line_2846	maker	CDS	55534	55668	.	+	0	ID=PHYAM_007608-RA:cds;Parent=PHYAM_007608-RA;
flattened_line_2846	maker	CDS	55991	56109	.	+	0	ID=PHYAM_007608-RA:cds;Parent=PHYAM_007608-RA;
flattened_line_2846	maker	CDS	56494	56650	.	+	1	ID=PHYAM_007608-RA:cds;Parent=PHYAM_007608-RA;
flattened_line_2846	maker	CDS	57027	57103	.	+	0	ID=PHYAM_007608-RA:cds;Parent=PHYAM_007608-RA;
flattened_line_2846	maker	CDS	57211	57223	.	+	1	ID=PHYAM_007608-RA:cds;Parent=PHYAM_007608-RA;
flattened_line_2846	maker	three_prime_UTR	57224	57273	.	+	.	ID=PHYAM_007608-RA:three_prime_utr;Parent=PHYAM_007608-RA;
flattened_line_2846	maker	three_prime_UTR	57353	57429	.	+	.	ID=PHYAM_007608-RA:three_prime_utr;Parent=PHYAM_007608-RA;
flattened_line_2846	maker	three_prime_UTR	59268	59387	.	+	.	ID=PHYAM_007608-RA:three_prime_utr;Parent=PHYAM_007608-RA;
flattened_line_2846	maker	three_prime_UTR	61123	61253	.	+	.	ID=PHYAM_007608-RA:three_prime_utr;Parent=PHYAM_007608-RA;
flattened_line_2846	maker	three_prime_UTR	61404	61578	.	+	.	ID=PHYAM_007608-RA:three_prime_utr;Parent=PHYAM_007608-RA;
flattened_line_2846	maker	three_prime_UTR	64467	65164	.	+	.	ID=PHYAM_007608-RA:three_prime_utr;Parent=PHYAM_007608-RA;
flattened_line_2846	maker	five_prime_UTR	48674	48851	.	+	.	ID=PHYAM_007608-RC:five_prime_utr;Parent=PHYAM_007608-RC;
flattened_line_2846	maker	CDS	48852	49148	.	+	0	ID=PHYAM_007608-RC:cds;Parent=PHYAM_007608-RC;
flattened_line_2846	maker	CDS	49724	49906	.	+	0	ID=PHYAM_007608-RC:cds;Parent=PHYAM_007608-RC;
flattened_line_2846	maker	CDS	50359	50508	.	+	0	ID=PHYAM_007608-RC:cds;Parent=PHYAM_007608-RC;
flattened_line_2846	maker	CDS	54473	54684	.	+	0	ID=PHYAM_007608-RC:cds;Parent=PHYAM_007608-RC;
flattened_line_2846	maker	CDS	54819	55104	.	+	1	ID=PHYAM_007608-RC:cds;Parent=PHYAM_007608-RC;
flattened_line_2846	maker	CDS	55534	55668	.	+	0	ID=PHYAM_007608-RC:cds;Parent=PHYAM_007608-RC;
flattened_line_2846	maker	CDS	55991	56109	.	+	0	ID=PHYAM_007608-RC:cds;Parent=PHYAM_007608-RC;
flattened_line_2846	maker	CDS	56494	56650	.	+	1	ID=PHYAM_007608-RC:cds;Parent=PHYAM_007608-RC;
flattened_line_2846	maker	CDS	57027	57273	.	+	0	ID=PHYAM_007608-RC:cds;Parent=PHYAM_007608-RC;
flattened_line_2846	maker	CDS	57353	57429	.	+	2	ID=PHYAM_007608-RC:cds;Parent=PHYAM_007608-RC;
flattened_line_2846	maker	CDS	59268	59387	.	+	0	ID=PHYAM_007608-RC:cds;Parent=PHYAM_007608-RC;
flattened_line_2846	maker	CDS	61123	61253	.	+	0	ID=PHYAM_007608-RC:cds;Parent=PHYAM_007608-RC;
flattened_line_2846	maker	CDS	61404	61578	.	+	1	ID=PHYAM_007608-RC:cds;Parent=PHYAM_007608-RC;
flattened_line_2846	maker	CDS	64467	64829	.	+	0	ID=PHYAM_007608-RC:cds;Parent=PHYAM_007608-RC;
flattened_line_2846	maker	three_prime_UTR	64830	65164	.	+	.	ID=PHYAM_007608-RC:three_prime_utr;Parent=PHYAM_007608-RC;
flattened_line_2846	maker	five_prime_UTR	48674	48851	.	+	.	ID=PHYAM_007608-RB:five_prime_utr;Parent=PHYAM_007608-RB;
flattened_line_2846	maker	CDS	48852	49148	.	+	0	ID=PHYAM_007608-RB:cds;Parent=PHYAM_007608-RB;
flattened_line_2846	maker	CDS	49724	49906	.	+	0	ID=PHYAM_007608-RB:cds;Parent=PHYAM_007608-RB;
flattened_line_2846	maker	CDS	50359	50508	.	+	0	ID=PHYAM_007608-RB:cds;Parent=PHYAM_007608-RB;
flattened_line_2846	maker	CDS	54473	54684	.	+	0	ID=PHYAM_007608-RB:cds;Parent=PHYAM_007608-RB;
flattened_line_2846	maker	CDS	54819	55104	.	+	1	ID=PHYAM_007608-RB:cds;Parent=PHYAM_007608-RB;
flattened_line_2846	maker	CDS	55534	55668	.	+	0	ID=PHYAM_007608-RB:cds;Parent=PHYAM_007608-RB;
flattened_line_2846	maker	CDS	55991	56109	.	+	0	ID=PHYAM_007608-RB:cds;Parent=PHYAM_007608-RB;
flattened_line_2846	maker	CDS	56494	56686	.	+	1	ID=PHYAM_007608-RB:cds;Parent=PHYAM_007608-RB;
flattened_line_2846	maker	three_prime_UTR	56687	57273	.	+	.	ID=PHYAM_007608-RB:three_prime_utr;Parent=PHYAM_007608-RB;
flattened_line_2846	maker	three_prime_UTR	57353	57429	.	+	.	ID=PHYAM_007608-RB:three_prime_utr;Parent=PHYAM_007608-RB;
flattened_line_2846	maker	three_prime_UTR	59268	59387	.	+	.	ID=PHYAM_007608-RB:three_prime_utr;Parent=PHYAM_007608-RB;
flattened_line_2846	maker	three_prime_UTR	61123	61253	.	+	.	ID=PHYAM_007608-RB:three_prime_utr;Parent=PHYAM_007608-RB;
flattened_line_2846	maker	three_prime_UTR	61404	61578	.	+	.	ID=PHYAM_007608-RB:three_prime_utr;Parent=PHYAM_007608-RB;
flattened_line_2846	maker	three_prime_UTR	64467	65164	.	+	.	ID=PHYAM_007608-RB:three_prime_utr;Parent=PHYAM_007608-RB;
flattened_line_2846	maker	five_prime_UTR	48674	48851	.	+	.	ID=PHYAM_007608-RD:five_prime_utr;Parent=PHYAM_007608-RD;
flattened_line_2846	maker	CDS	48852	49148	.	+	0	ID=PHYAM_007608-RD:cds;Parent=PHYAM_007608-RD;
flattened_line_2846	maker	CDS	49724	49906	.	+	0	ID=PHYAM_007608-RD:cds;Parent=PHYAM_007608-RD;
flattened_line_2846	maker	CDS	50359	50508	.	+	0	ID=PHYAM_007608-RD:cds;Parent=PHYAM_007608-RD;
flattened_line_2846	maker	CDS	54473	54684	.	+	0	ID=PHYAM_007608-RD:cds;Parent=PHYAM_007608-RD;
flattened_line_2846	maker	CDS	54819	55104	.	+	1	ID=PHYAM_007608-RD:cds;Parent=PHYAM_007608-RD;
flattened_line_2846	maker	CDS	55534	55668	.	+	0	ID=PHYAM_007608-RD:cds;Parent=PHYAM_007608-RD;
flattened_line_2846	maker	CDS	55991	56109	.	+	0	ID=PHYAM_007608-RD:cds;Parent=PHYAM_007608-RD;
flattened_line_2846	maker	CDS	56494	56686	.	+	1	ID=PHYAM_007608-RD:cds;Parent=PHYAM_007608-RD;
flattened_line_2846	maker	three_prime_UTR	56687	57429	.	+	.	ID=PHYAM_007608-RD:three_prime_utr;Parent=PHYAM_007608-RD;
flattened_line_2846	maker	three_prime_UTR	59268	59387	.	+	.	ID=PHYAM_007608-RD:three_prime_utr;Parent=PHYAM_007608-RD;
flattened_line_2846	maker	three_prime_UTR	61123	61253	.	+	.	ID=PHYAM_007608-RD:three_prime_utr;Parent=PHYAM_007608-RD;
flattened_line_2846	maker	three_prime_UTR	61404	61578	.	+	.	ID=PHYAM_007608-RD:three_prime_utr;Parent=PHYAM_007608-RD;
flattened_line_2846	maker	three_prime_UTR	64467	65164	.	+	.	ID=PHYAM_007608-RD:three_prime_utr;Parent=PHYAM_007608-RD;
flattened_line_2846	maker	five_prime_UTR	60967	61116	.	+	.	ID=PHYAM_007608-RE:five_prime_utr;Parent=PHYAM_007608-RE;
flattened_line_2846	maker	CDS	61117	61253	.	+	0	ID=PHYAM_007608-RE:cds;Parent=PHYAM_007608-RE;
flattened_line_2846	maker	CDS	61404	61578	.	+	1	ID=PHYAM_007608-RE:cds;Parent=PHYAM_007608-RE;
flattened_line_2846	maker	CDS	64467	64829	.	+	0	ID=PHYAM_007608-RE:cds;Parent=PHYAM_007608-RE;
flattened_line_2846	maker	three_prime_UTR	64830	65164	.	+	.	ID=PHYAM_007608-RE:three_prime_utr;Parent=PHYAM_007608-RE;
flattened_line_2846	maker	gene	28153	38092	.	-	.	ID=PHYAM_007607;Name=PHYAM_007607;Alias=maker-flattened_line_2846-exonerate_est2genome-gene-0.2;Note=Similar to LIP1: Small GTPase LIP1 (Arabidopsis thaliana);Dbxref=Pfam:PF08477;
flattened_line_2846	maker	mRNA	28153	38092	1657	-	.	ID=PHYAM_007607-RA;Parent=PHYAM_007607;Name=PHYAM_007607-RA;Alias=maker-flattened_line_2846-exonerate_est2genome-gene-0.2-mRNA-1;Note=Similar to LIP1: Small GTPase LIP1 (Arabidopsis thaliana);_AED=0.27;_QI=0|1|0.85|1|0|0|7|379|425;_eAED=0.27;Dbxref=Pfam:PF08477;
flattened_line_2846	maker	exon	28153	28724	.	-	.	ID=PHYAM_007607-RA:exon:4089;Parent=PHYAM_007607-RA;
flattened_line_2846	maker	exon	30281	30408	.	-	.	ID=PHYAM_007607-RA:exon:4088;Parent=PHYAM_007607-RA;
flattened_line_2846	maker	exon	30559	30612	.	-	.	ID=PHYAM_007607-RA:exon:4087;Parent=PHYAM_007607-RA;
flattened_line_2846	maker	exon	34362	34666	.	-	.	ID=PHYAM_007607-RA:exon:4086;Parent=PHYAM_007607-RA;
flattened_line_2846	maker	exon	35582	35723	.	-	.	ID=PHYAM_007607-RA:exon:4085;Parent=PHYAM_007607-RA;
flattened_line_2846	maker	exon	35932	36023	.	-	.	ID=PHYAM_007607-RA:exon:4084;Parent=PHYAM_007607-RA;
flattened_line_2846	maker	exon	37729	38092	.	-	.	ID=PHYAM_007607-RA:exon:4083;Parent=PHYAM_007607-RA;
flattened_line_2846	maker	CDS	37729	38092	.	-	0	ID=PHYAM_007607-RA:cds;Parent=PHYAM_007607-RA;
flattened_line_2846	maker	CDS	35932	36023	.	-	2	ID=PHYAM_007607-RA:cds;Parent=PHYAM_007607-RA;
flattened_line_2846	maker	CDS	35582	35723	.	-	0	ID=PHYAM_007607-RA:cds;Parent=PHYAM_007607-RA;
flattened_line_2846	maker	CDS	34362	34666	.	-	2	ID=PHYAM_007607-RA:cds;Parent=PHYAM_007607-RA;
flattened_line_2846	maker	CDS	30559	30612	.	-	0	ID=PHYAM_007607-RA:cds;Parent=PHYAM_007607-RA;
flattened_line_2846	maker	CDS	30281	30408	.	-	0	ID=PHYAM_007607-RA:cds;Parent=PHYAM_007607-RA;
flattened_line_2846	maker	CDS	28532	28724	.	-	1	ID=PHYAM_007607-RA:cds;Parent=PHYAM_007607-RA;
flattened_line_2846	maker	three_prime_UTR	28153	28531	.	-	.	ID=PHYAM_007607-RA:three_prime_utr;Parent=PHYAM_007607-RA;
flattened_line_2846	maker	gene	75743	77785	.	-	.	ID=PHYAM_007609;Name=PHYAM_007609;Alias=maker-flattened_line_2846-exonerate_est2genome-gene-0.3;Note=Similar to TIC32: Short-chain dehydrogenase TIC 32%2C chloroplastic (Arabidopsis thaliana);Dbxref=InterPro:IPR002347,Pfam:PF00106;
flattened_line_2846	maker	mRNA	75743	77785	2951	-	.	ID=PHYAM_007609-RA;Parent=PHYAM_007609;Name=PHYAM_007609-RA;Alias=maker-flattened_line_2846-exonerate_est2genome-gene-0.3-mRNA-1;Note=Similar to TIC32: Short-chain dehydrogenase TIC 32%2C chloroplastic (Arabidopsis thaliana);_AED=0.44;_QI=81|1|1|1|0|0|4|100|160;_eAED=0.44;Dbxref=InterPro:IPR002347,Pfam:PF00106;
flattened_line_2846	maker	exon	75743	76000	.	-	.	ID=PHYAM_007609-RA:exon:4093;Parent=PHYAM_007609-RA;
flattened_line_2846	maker	exon	76695	76813	.	-	.	ID=PHYAM_007609-RA:exon:4092;Parent=PHYAM_007609-RA;
flattened_line_2846	maker	exon	77411	77619	.	-	.	ID=PHYAM_007609-RA:exon:4091;Parent=PHYAM_007609-RA;
flattened_line_2846	maker	exon	77708	77785	.	-	.	ID=PHYAM_007609-RA:exon:4090;Parent=PHYAM_007609-RA;
flattened_line_2846	maker	five_prime_UTR	77708	77785	.	-	.	ID=PHYAM_007609-RA:five_prime_utr;Parent=PHYAM_007609-RA;
flattened_line_2846	maker	five_prime_UTR	77617	77619	.	-	.	ID=PHYAM_007609-RA:five_prime_utr;Parent=PHYAM_007609-RA;
flattened_line_2846	maker	CDS	77411	77616	.	-	0	ID=PHYAM_007609-RA:cds;Parent=PHYAM_007609-RA;
flattened_line_2846	maker	CDS	76695	76813	.	-	1	ID=PHYAM_007609-RA:cds;Parent=PHYAM_007609-RA;
flattened_line_2846	maker	CDS	75843	76000	.	-	2	ID=PHYAM_007609-RA:cds;Parent=PHYAM_007609-RA;
flattened_line_2846	maker	three_prime_UTR	75743	75842	.	-	.	ID=PHYAM_007609-RA:three_prime_utr;Parent=PHYAM_007609-RA;
flattened_line_1255	maker	gene	112081	112878	.	-	.	ID=PHYAM_004248;Name=PHYAM_004248;Alias=maker-flattened_line_1255-exonerate_est2genome-gene-0.0;Note=Protein of unknown function;
flattened_line_1255	maker	mRNA	112081	112878	2459	-	.	ID=PHYAM_004248-RA;Parent=PHYAM_004248;Name=PHYAM_004248-RA;Alias=maker-flattened_line_1255-exonerate_est2genome-gene-0.0-mRNA-1;Note=Protein of unknown function;_AED=0.00;_QI=132|1|1|1|0|0|2|57|147;_eAED=0.00;
flattened_line_1255	maker	exon	112081	112546	.	-	.	ID=PHYAM_004248-RA:exon:2215;Parent=PHYAM_004248-RA;
flattened_line_1255	maker	exon	112712	112878	.	-	.	ID=PHYAM_004248-RA:exon:2214;Parent=PHYAM_004248-RA;
flattened_line_1255	maker	five_prime_UTR	112747	112878	.	-	.	ID=PHYAM_004248-RA:five_prime_utr;Parent=PHYAM_004248-RA;
flattened_line_1255	maker	CDS	112712	112746	.	-	0	ID=PHYAM_004248-RA:cds;Parent=PHYAM_004248-RA;
flattened_line_1255	maker	CDS	112138	112546	.	-	1	ID=PHYAM_004248-RA:cds;Parent=PHYAM_004248-RA;
flattened_line_1255	maker	three_prime_UTR	112081	112137	.	-	.	ID=PHYAM_004248-RA:three_prime_utr;Parent=PHYAM_004248-RA;
flattened_line_1443	maker	gene	66475	68527	.	-	.	ID=PHYAM_004686;Name=PHYAM_004686;Alias=maker-flattened_line_1443-exonerate_est2genome-gene-0.0;Note=Similar to HUA1: Zinc finger CCCH domain-containing protein 37 (Arabidopsis thaliana);Dbxref=InterPro:IPR000571,Pfam:PF00642;Ontology_term=GO:0046872;
flattened_line_1443	maker	mRNA	66475	68527	720	-	.	ID=PHYAM_004686-RA;Parent=PHYAM_004686;Name=PHYAM_004686-RA;Alias=maker-flattened_line_1443-exonerate_est2genome-gene-0.0-mRNA-1;Note=Similar to HUA1: Zinc finger CCCH domain-containing protein 37 (Arabidopsis thaliana);_AED=0.00;_QI=0|1|1|1|0|0|2|0|240;_eAED=0.00;Dbxref=InterPro:IPR000571,Pfam:PF00642;Ontology_term=GO:0046872;
flattened_line_1443	maker	exon	66475	66719	.	-	.	ID=PHYAM_004686-RA:exon:3444;Parent=PHYAM_004686-RA;
flattened_line_1443	maker	exon	68053	68527	.	-	.	ID=PHYAM_004686-RA:exon:3443;Parent=PHYAM_004686-RA;
flattened_line_1443	maker	CDS	68053	68527	.	-	0	ID=PHYAM_004686-RA:cds;Parent=PHYAM_004686-RA;
flattened_line_1443	maker	CDS	66475	66719	.	-	2	ID=PHYAM_004686-RA:cds;Parent=PHYAM_004686-RA;
flattened_line_1443	maker	gene	54160	55720	.	-	.	ID=PHYAM_004685;Name=PHYAM_004685;Alias=maker-flattened_line_1443-exonerate_protein2genome-gene-0.2;Note=Similar to HUA1: Zinc finger CCCH domain-containing protein 37 (Arabidopsis thaliana);Dbxref=InterPro:IPR000571,Pfam:PF00642;Ontology_term=GO:0046872;
flattened_line_1443	maker	mRNA	54160	55720	1303	-	.	ID=PHYAM_004685-RA;Parent=PHYAM_004685;Name=PHYAM_004685-RA;Alias=maker-flattened_line_1443-exonerate_protein2genome-gene-0.2-mRNA-1;Note=Similar to HUA1: Zinc finger CCCH domain-containing protein 37 (Arabidopsis thaliana);_AED=0.01;_QI=0|1|0.75|1|0|0|4|856|148;_eAED=0.01;Dbxref=InterPro:IPR000571,Pfam:PF00642;Ontology_term=GO:0046872;
flattened_line_1443	maker	exon	54160	55276	.	-	.	ID=PHYAM_004685-RA:exon:3448;Parent=PHYAM_004685-RA;
flattened_line_1443	maker	exon	55363	55419	.	-	.	ID=PHYAM_004685-RA:exon:3447;Parent=PHYAM_004685-RA;
flattened_line_1443	maker	exon	55515	55580	.	-	.	ID=PHYAM_004685-RA:exon:3446;Parent=PHYAM_004685-RA;
flattened_line_1443	maker	exon	55658	55720	.	-	.	ID=PHYAM_004685-RA:exon:3445;Parent=PHYAM_004685-RA;
flattened_line_1443	maker	CDS	55658	55720	.	-	0	ID=PHYAM_004685-RA:cds;Parent=PHYAM_004685-RA;
flattened_line_1443	maker	CDS	55515	55580	.	-	0	ID=PHYAM_004685-RA:cds;Parent=PHYAM_004685-RA;
flattened_line_1443	maker	CDS	55363	55419	.	-	0	ID=PHYAM_004685-RA:cds;Parent=PHYAM_004685-RA;
flattened_line_1443	maker	CDS	55016	55276	.	-	0	ID=PHYAM_004685-RA:cds;Parent=PHYAM_004685-RA;
flattened_line_1443	maker	three_prime_UTR	54160	55015	.	-	.	ID=PHYAM_004685-RA:three_prime_utr;Parent=PHYAM_004685-RA;
flattened_line_1443	maker	gene	18849	19022	.	-	.	ID=PHYAM_004684;Name=PHYAM_004684;Alias=maker-flattened_line_1443-exonerate_protein2genome-gene-0.1;Note=Similar to HUA1: Zinc finger CCCH domain-containing protein 37 (Arabidopsis thaliana);Dbxref=InterPro:IPR000571,Pfam:PF00642;Ontology_term=GO:0046872;
flattened_line_1443	maker	mRNA	18849	19022	174	-	.	ID=PHYAM_004684-RA;Parent=PHYAM_004684;Name=PHYAM_004684-RA;Alias=maker-flattened_line_1443-exonerate_protein2genome-gene-0.1-mRNA-1;Note=Similar to HUA1: Zinc finger CCCH domain-containing protein 37 (Arabidopsis thaliana);_AED=0.45;_QI=0|-1|0|1|-1|0|1|0|57;_eAED=0.52;Dbxref=InterPro:IPR000571,Pfam:PF00642;Ontology_term=GO:0046872;
flattened_line_1443	maker	exon	18849	19022	.	-	.	ID=PHYAM_004684-RA:exon:3449;Parent=PHYAM_004684-RA;
flattened_line_1443	maker	CDS	18849	19022	.	-	0	ID=PHYAM_004684-RA:cds;Parent=PHYAM_004684-RA;
flattened_line_1822	maker	gene	44367	55767	.	+	.	ID=PHYAM_005567;Name=PHYAM_005567;Alias=maker-flattened_line_1822-exonerate_est2genome-gene-0.0;Note=Similar to RST1: Protein RST1 (Arabidopsis thaliana);Dbxref=InterPro:IPR022542,Pfam:PF12530;
flattened_line_1822	maker	mRNA	44367	55767	1060	+	.	ID=PHYAM_005567-RA;Parent=PHYAM_005567;Name=PHYAM_005567-RA;Alias=maker-flattened_line_1822-exonerate_est2genome-gene-0.0-mRNA-1;Note=Similar to RST1: Protein RST1 (Arabidopsis thaliana);_AED=0.00;_QI=22|1|0.75|1|0|0|4|0|346;_eAED=0.00;Dbxref=InterPro:IPR022542,Pfam:PF12530;
flattened_line_1822	maker	exon	44367	44781	.	+	.	ID=PHYAM_005567-RA:exon:2730;Parent=PHYAM_005567-RA;
flattened_line_1822	maker	exon	48326	48610	.	+	.	ID=PHYAM_005567-RA:exon:2731;Parent=PHYAM_005567-RA;
flattened_line_1822	maker	exon	48734	48817	.	+	.	ID=PHYAM_005567-RA:exon:2732;Parent=PHYAM_005567-RA;
flattened_line_1822	maker	exon	55492	55767	.	+	.	ID=PHYAM_005567-RA:exon:2733;Parent=PHYAM_005567-RA;
flattened_line_1822	maker	five_prime_UTR	44367	44388	.	+	.	ID=PHYAM_005567-RA:five_prime_utr;Parent=PHYAM_005567-RA;
flattened_line_1822	maker	CDS	44389	44781	.	+	0	ID=PHYAM_005567-RA:cds;Parent=PHYAM_005567-RA;
flattened_line_1822	maker	CDS	48326	48610	.	+	0	ID=PHYAM_005567-RA:cds;Parent=PHYAM_005567-RA;
flattened_line_1822	maker	CDS	48734	48817	.	+	0	ID=PHYAM_005567-RA:cds;Parent=PHYAM_005567-RA;
flattened_line_1822	maker	CDS	55492	55767	.	+	0	ID=PHYAM_005567-RA:cds;Parent=PHYAM_005567-RA;
flattened_line_1822	maker	gene	69385	85495	.	+	.	ID=PHYAM_005568;Name=PHYAM_005568;Alias=maker-flattened_line_1822-exonerate_est2genome-gene-0.1;Note=Similar to RST1: Protein RST1 (Arabidopsis thaliana);Dbxref=InterPro:IPR022542,Pfam:PF12530;
flattened_line_1822	maker	mRNA	69385	85495	4979	+	.	ID=PHYAM_005568-RA;Parent=PHYAM_005568;Name=PHYAM_005568-RA;Alias=maker-flattened_line_1822-exonerate_est2genome-gene-0.1-mRNA-1;Note=Similar to RST1: Protein RST1 (Arabidopsis thaliana);_AED=0.00;_QI=27|1|1|1|0|0|7|5|350;_eAED=0.00;Dbxref=InterPro:IPR022542,Pfam:PF12530;
flattened_line_1822	maker	exon	85380	85495	.	+	.	ID=PHYAM_005568-RA:exon:2734;Parent=PHYAM_005568-RA;
flattened_line_1822	maker	exon	85123	85254	.	+	.	ID=PHYAM_005568-RA:exon:2735;Parent=PHYAM_005568-RA;
flattened_line_1822	maker	exon	80587	80662	.	+	.	ID=PHYAM_005568-RA:exon:2736;Parent=PHYAM_005568-RA;
flattened_line_1822	maker	exon	72368	72468	.	+	.	ID=PHYAM_005568-RA:exon:2737;Parent=PHYAM_005568-RA;
flattened_line_1822	maker	exon	72080	72267	.	+	.	ID=PHYAM_005568-RA:exon:2738;Parent=PHYAM_005568-RA;
flattened_line_1822	maker	exon	71794	71968	.	+	.	ID=PHYAM_005568-RA:exon:2739;Parent=PHYAM_005568-RA;
flattened_line_1822	maker	exon	69385	69681	.	+	.	ID=PHYAM_005568-RA:exon:2740;Parent=PHYAM_005568-RA;
flattened_line_1822	maker	five_prime_UTR	69385	69411	.	+	.	ID=PHYAM_005568-RA:five_prime_utr;Parent=PHYAM_005568-RA;
flattened_line_1822	maker	CDS	69412	69681	.	+	0	ID=PHYAM_005568-RA:cds;Parent=PHYAM_005568-RA;
flattened_line_1822	maker	CDS	71794	71968	.	+	0	ID=PHYAM_005568-RA:cds;Parent=PHYAM_005568-RA;
flattened_line_1822	maker	CDS	72080	72267	.	+	2	ID=PHYAM_005568-RA:cds;Parent=PHYAM_005568-RA;
flattened_line_1822	maker	CDS	72368	72468	.	+	0	ID=PHYAM_005568-RA:cds;Parent=PHYAM_005568-RA;
flattened_line_1822	maker	CDS	80587	80662	.	+	1	ID=PHYAM_005568-RA:cds;Parent=PHYAM_005568-RA;
flattened_line_1822	maker	CDS	85123	85254	.	+	0	ID=PHYAM_005568-RA:cds;Parent=PHYAM_005568-RA;
flattened_line_1822	maker	CDS	85380	85490	.	+	0	ID=PHYAM_005568-RA:cds;Parent=PHYAM_005568-RA;
flattened_line_1822	maker	three_prime_UTR	85491	85495	.	+	.	ID=PHYAM_005568-RA:three_prime_utr;Parent=PHYAM_005568-RA;
flattened_line_20623	maker	gene	12363	29303	.	+	.	ID=PHYAM_023513;Name=PHYAM_023513;Alias=maker-flattened_line_20623-exonerate_est2genome-gene-0.0;Note=Similar to At1g53440: Probable LRR receptor-like serine/threonine-protein kinase At1g53440 (Arabidopsis thaliana);Dbxref=InterPro:IPR000719,InterPro:IPR001611,InterPro:IPR021720,Pfam:PF00069,Pfam:PF11721,Pfam:PF13855;Ontology_term=GO:0004672,GO:0005515,GO:0005524,GO:0006468;
flattened_line_20623	maker	mRNA	12363	29303	3373	+	.	ID=PHYAM_023513-RB;Parent=PHYAM_023513;Name=PHYAM_023513-RB;Alias=maker-flattened_line_20623-exonerate_est2genome-gene-0.0-mRNA-1;Note=Similar to At1g53440: Probable LRR receptor-like serine/threonine-protein kinase At1g53440 (Arabidopsis thaliana);_AED=0.16;_QI=1339|1|1|1|0|0|22|123|636;_eAED=0.16;Dbxref=InterPro:IPR000719,InterPro:IPR001611,InterPro:IPR021720,Pfam:PF00069,Pfam:PF11721,Pfam:PF13…
flattened_line_20623	maker	mRNA	12363	29303	3363	+	.	ID=PHYAM_023513-RA;Parent=PHYAM_023513;Name=PHYAM_023513-RA;Alias=maker-flattened_line_20623-exonerate_est2genome-gene-0.0-mRNA-2;Note=Similar to At1g53440: Probable LRR receptor-like serine/threonine-protein kinase At1g53440 (Arabidopsis thaliana);_AED=0.16;_QI=1647|1|1|1|0|0|21|123|530;_eAED=0.16;Dbxref=InterPro:IPR000719,InterPro:IPR021720,Pfam:PF00069,Pfam:PF11721;Ontology_term=GO:0004672,GO:…
flattened_line_20623	maker	mRNA	22821	29303	2436	+	.	ID=PHYAM_023513-RC;Parent=PHYAM_023513;Name=PHYAM_023513-RC;Alias=maker-flattened_line_20623-exonerate_est2genome-gene-0.0-mRNA-3;Note=Similar to At1g53440: Probable LRR receptor-like serine/threonine-protein kinase At1g53440 (Arabidopsis thaliana);_AED=0.25;_QI=552|1|1|1|0|0|19|123|586;_eAED=0.25;Dbxref=InterPro:IPR000719,InterPro:IPR001611,InterPro:IPR021720,Pfam:PF00069,Pfam:PF11721,Pfam:PF138…
flattened_line_20623	maker	mRNA	23579	29303	2004	+	.	ID=PHYAM_023513-RD;Parent=PHYAM_023513;Name=PHYAM_023513-RD;Alias=maker-flattened_line_20623-exonerate_est2genome-gene-0.0-mRNA-4;Note=Similar to At1g53440: Probable LRR receptor-like serine/threonine-protein kinase At1g53440 (Arabidopsis thaliana);_AED=0.30;_QI=0|1|0.93|1|0|0|15|123|626;_eAED=0.30;Dbxref=InterPro:IPR000719,InterPro:IPR001611,InterPro:IPR021720,Pfam:PF00069,Pfam:PF11721,Pfam:PF13…
flattened_line_20623	maker	mRNA	26085	29303	1001	+	.	ID=PHYAM_023513-RE;Parent=PHYAM_023513;Name=PHYAM_023513-RE;Alias=maker-flattened_line_20623-exonerate_est2genome-gene-0.0-mRNA-5;Note=Similar to At1g53430: Probable LRR receptor-like serine/threonine-protein kinase At1g53430 (Arabidopsis thaliana);_AED=0.40;_QI=143|1|1|1|0|0|4|123|244;_eAED=0.40;Dbxref=InterPro:IPR000719,Pfam:PF00069;Ontology_term=GO:0004672,GO:0005524,GO:0006468;
flattened_line_20623	maker	exon	12363	13240	.	+	.	ID=PHYAM_023513-RB:exon:14728;Parent=PHYAM_023513-RB,PHYAM_023513-RA;
flattened_line_20623	maker	exon	21048	21225	.	+	.	ID=PHYAM_023513-RB:exon:14729;Parent=PHYAM_023513-RB,PHYAM_023513-RA;
flattened_line_20623	maker	exon	22811	22882	.	+	.	ID=PHYAM_023513-RB:exon:14730;Parent=PHYAM_023513-RB,PHYAM_023513-RA;
flattened_line_20623	maker	exon	22972	23040	.	+	.	ID=PHYAM_023513-RB:exon:14731;Parent=PHYAM_023513-RB,PHYAM_023513-RA;
flattened_line_20623	maker	exon	23130	23201	.	+	.	ID=PHYAM_023513-RB:exon:14732;Parent=PHYAM_023513-RB,PHYAM_023513-RA,PHYAM_023513-RC;
flattened_line_20623	maker	exon	23278	23349	.	+	.	ID=PHYAM_023513-RB:exon:14733;Parent=PHYAM_023513-RB,PHYAM_023513-RA;
flattened_line_20623	maker	exon	23479	23550	.	+	.	ID=PHYAM_023513-RB:exon:14734;Parent=PHYAM_023513-RB,PHYAM_023513-RA,PHYAM_023513-RC;
flattened_line_20623	maker	exon	23623	23694	.	+	.	ID=PHYAM_023513-RB:exon:14735;Parent=PHYAM_023513-RB,PHYAM_023513-RA,PHYAM_023513-RC;
flattened_line_20623	maker	exon	23794	23865	.	+	.	ID=PHYAM_023513-RB:exon:14736;Parent=PHYAM_023513-RB,PHYAM_023513-RA,PHYAM_023513-RC,PHYAM_023513-RD;
flattened_line_20623	maker	exon	23979	24050	.	+	.	ID=PHYAM_023513-RB:exon:14737;Parent=PHYAM_023513-RB,PHYAM_023513-RA,PHYAM_023513-RC,PHYAM_023513-RD;
flattened_line_20623	maker	exon	24137	24208	.	+	.	ID=PHYAM_023513-RB:exon:14738;Parent=PHYAM_023513-RB,PHYAM_023513-RC,PHYAM_023513-RD;
flattened_line_20623	maker	exon	24335	24406	.	+	.	ID=PHYAM_023513-RB:exon:14739;Parent=PHYAM_023513-RB,PHYAM_023513-RC,PHYAM_023513-RD;
flattened_line_20623	maker	exon	24537	24602	.	+	.	ID=PHYAM_023513-RB:exon:14740;Parent=PHYAM_023513-RB,PHYAM_023513-RA,PHYAM_023513-RC,PHYAM_023513-RD;
flattened_line_20623	maker	exon	24696	24755	.	+	.	ID=PHYAM_023513-RB:exon:14741;Parent=PHYAM_023513-RB,PHYAM_023513-RA,PHYAM_023513-RC,PHYAM_023513-RD;
flattened_line_20623	maker	exon	24850	24888	.	+	.	ID=PHYAM_023513-RB:exon:14742;Parent=PHYAM_023513-RB,PHYAM_023513-RA,PHYAM_023513-RC,PHYAM_023513-RD;
flattened_line_20623	maker	exon	25009	25058	.	+	.	ID=PHYAM_023513-RB:exon:14743;Parent=PHYAM_023513-RB,PHYAM_023513-RA,PHYAM_023513-RC,PHYAM_023513-RD;
flattened_line_20623	maker	exon	25456	25817	.	+	.	ID=PHYAM_023513-RB:exon:14744;Parent=PHYAM_023513-RB,PHYAM_023513-RA,PHYAM_023513-RC,PHYAM_023513-RD;
flattened_line_20623	maker	exon	25976	26174	.	+	.	ID=PHYAM_023513-RB:exon:14745;Parent=PHYAM_023513-RB,PHYAM_023513-RA,PHYAM_023513-RC,PHYAM_023513-RD;
flattened_line_20623	maker	exon	26262	26396	.	+	.	ID=PHYAM_023513-RB:exon:14746;Parent=PHYAM_023513-RB,PHYAM_023513-RA,PHYAM_023513-RC,PHYAM_023513-RD;
flattened_line_20623	maker	exon	28323	28435	.	+	.	ID=PHYAM_023513-RB:exon:14747;Parent=PHYAM_023513-RB,PHYAM_023513-RA,PHYAM_023513-RC,PHYAM_023513-RD,PHYAM_023513-RE;
flattened_line_20623	maker	exon	28633	28843	.	+	.	ID=PHYAM_023513-RB:exon:14748;Parent=PHYAM_023513-RB,PHYAM_023513-RA,PHYAM_023513-RC,PHYAM_023513-RD,PHYAM_023513-RE;
flattened_line_20623	maker	exon	28939	29303	.	+	.	ID=PHYAM_023513-RB:exon:14749;Parent=PHYAM_023513-RB,PHYAM_023513-RA,PHYAM_023513-RC,PHYAM_023513-RD,PHYAM_023513-RE;
flattened_line_20623	maker	exon	24273	24406	.	+	.	ID=PHYAM_023513-RA:exon:14750;Parent=PHYAM_023513-RA;
flattened_line_20623	maker	exon	22821	23040	.	+	.	ID=PHYAM_023513-RC:exon:14751;Parent=PHYAM_023513-RC;
flattened_line_20623	maker	exon	23278	23389	.	+	.	ID=PHYAM_023513-RC:exon:14752;Parent=PHYAM_023513-RC;
flattened_line_20623	maker	exon	23579	23694	.	+	.	ID=PHYAM_023513-RD:exon:14753;Parent=PHYAM_023513-RD;
flattened_line_20623	maker	exon	26085	26396	.	+	.	ID=PHYAM_023513-RE:exon:14754;Parent=PHYAM_023513-RE;
flattened_line_20623	maker	five_prime_UTR	12363	13240	.	+	.	ID=PHYAM_023513-RB:five_prime_utr;Parent=PHYAM_023513-RB;
flattened_line_20623	maker	five_prime_UTR	21048	21225	.	+	.	ID=PHYAM_023513-RB:five_prime_utr;Parent=PHYAM_023513-RB;
flattened_line_20623	maker	five_prime_UTR	22811	22882	.	+	.	ID=PHYAM_023513-RB:five_prime_utr;Parent=PHYAM_023513-RB;
flattened_line_20623	maker	five_prime_UTR	22972	23040	.	+	.	ID=PHYAM_023513-RB:five_prime_utr;Parent=PHYAM_023513-RB;
flattened_line_20623	maker	five_prime_UTR	23130	23201	.	+	.	ID=PHYAM_023513-RB:five_prime_utr;Parent=PHYAM_023513-RB;
flattened_line_20623	maker	five_prime_UTR	23278	23347	.	+	.	ID=PHYAM_023513-RB:five_prime_utr;Parent=PHYAM_023513-RB;
flattened_line_20623	maker	CDS	23348	23349	.	+	0	ID=PHYAM_023513-RB:cds;Parent=PHYAM_023513-RB;
flattened_line_20623	maker	CDS	23479	23550	.	+	1	ID=PHYAM_023513-RB:cds;Parent=PHYAM_023513-RB;
flattened_line_20623	maker	CDS	23623	23694	.	+	1	ID=PHYAM_023513-RB:cds;Parent=PHYAM_023513-RB;
flattened_line_20623	maker	CDS	23794	23865	.	+	1	ID=PHYAM_023513-RB:cds;Parent=PHYAM_023513-RB;
flattened_line_20623	maker	CDS	23979	24050	.	+	1	ID=PHYAM_023513-RB:cds;Parent=PHYAM_023513-RB;
flattened_line_20623	maker	CDS	24137	24208	.	+	1	ID=PHYAM_023513-RB:cds;Parent=PHYAM_023513-RB;
flattened_line_20623	maker	CDS	24335	24406	.	+	1	ID=PHYAM_023513-RB:cds;Parent=PHYAM_023513-RB;
flattened_line_20623	maker	CDS	24537	24602	.	+	1	ID=PHYAM_023513-RB:cds;Parent=PHYAM_023513-RB;
flattened_line_20623	maker	CDS	24696	24755	.	+	1	ID=PHYAM_023513-RB:cds;Parent=PHYAM_023513-RB;
flattened_line_20623	maker	CDS	24850	24888	.	+	1	ID=PHYAM_023513-RB:cds;Parent=PHYAM_023513-RB;
flattened_line_20623	maker	CDS	25009	25058	.	+	1	ID=PHYAM_023513-RB:cds;Parent=PHYAM_023513-RB;
flattened_line_20623	maker	CDS	25456	25817	.	+	2	ID=PHYAM_023513-RB:cds;Parent=PHYAM_023513-RB;
flattened_line_20623	maker	CDS	25976	26174	.	+	0	ID=PHYAM_023513-RB:cds;Parent=PHYAM_023513-RB;
flattened_line_20623	maker	CDS	26262	26396	.	+	2	ID=PHYAM_023513-RB:cds;Parent=PHYAM_023513-RB;
flattened_line_20623	maker	CDS	28323	28435	.	+	2	ID=PHYAM_023513-RB:cds;Parent=PHYAM_023513-RB;
flattened_line_20623	maker	CDS	28633	28843	.	+	0	ID=PHYAM_023513-RB:cds;Parent=PHYAM_023513-RB;
flattened_line_20623	maker	CDS	28939	29180	.	+	2	ID=PHYAM_023513-RB:cds;Parent=PHYAM_023513-RB;
flattened_line_20623	maker	three_prime_UTR	29181	29303	.	+	.	ID=PHYAM_023513-RB:three_prime_utr;Parent=PHYAM_023513-RB;
flattened_line_20623	maker	five_prime_UTR	12363	13240	.	+	.	ID=PHYAM_023513-RA:five_prime_utr;Parent=PHYAM_023513-RA;
flattened_line_20623	maker	five_prime_UTR	21048	21225	.	+	.	ID=PHYAM_023513-RA:five_prime_utr;Parent=PHYAM_023513-RA;
flattened_line_20623	maker	five_prime_UTR	22811	22882	.	+	.	ID=PHYAM_023513-RA:five_prime_utr;Parent=PHYAM_023513-RA;
flattened_line_20623	maker	five_prime_UTR	22972	23040	.	+	.	ID=PHYAM_023513-RA:five_prime_utr;Parent=PHYAM_023513-RA;
flattened_line_20623	maker	five_prime_UTR	23130	23201	.	+	.	ID=PHYAM_023513-RA:five_prime_utr;Parent=PHYAM_023513-RA;
flattened_line_20623	maker	five_prime_UTR	23278	23349	.	+	.	ID=PHYAM_023513-RA:five_prime_utr;Parent=PHYAM_023513-RA;
flattened_line_20623	maker	five_prime_UTR	23479	23550	.	+	.	ID=PHYAM_023513-RA:five_prime_utr;Parent=PHYAM_023513-RA;
flattened_line_20623	maker	five_prime_UTR	23623	23694	.	+	.	ID=PHYAM_023513-RA:five_prime_utr;Parent=PHYAM_023513-RA;
flattened_line_20623	maker	five_prime_UTR	23794	23865	.	+	.	ID=PHYAM_023513-RA:five_prime_utr;Parent=PHYAM_023513-RA;
flattened_line_20623	maker	five_prime_UTR	23979	24050	.	+	.	ID=PHYAM_023513-RA:five_prime_utr;Parent=PHYAM_023513-RA;
flattened_line_20623	maker	five_prime_UTR	24273	24290	.	+	.	ID=PHYAM_023513-RA:five_prime_utr;Parent=PHYAM_023513-RA;
flattened_line_20623	maker	CDS	24291	24406	.	+	0	ID=PHYAM_023513-RA:cds;Parent=PHYAM_023513-RA;
flattened_line_20623	maker	CDS	24537	24602	.	+	1	ID=PHYAM_023513-RA:cds;Parent=PHYAM_023513-RA;
flattened_line_20623	maker	CDS	24696	24755	.	+	1	ID=PHYAM_023513-RA:cds;Parent=PHYAM_023513-RA;
flattened_line_20623	maker	CDS	24850	24888	.	+	1	ID=PHYAM_023513-RA:cds;Parent=PHYAM_023513-RA;
flattened_line_20623	maker	CDS	25009	25058	.	+	1	ID=PHYAM_023513-RA:cds;Parent=PHYAM_023513-RA;
flattened_line_20623	maker	CDS	25456	25817	.	+	2	ID=PHYAM_023513-RA:cds;Parent=PHYAM_023513-RA;
flattened_line_20623	maker	CDS	25976	26174	.	+	0	ID=PHYAM_023513-RA:cds;Parent=PHYAM_023513-RA;
flattened_line_20623	maker	CDS	26262	26396	.	+	2	ID=PHYAM_023513-RA:cds;Parent=PHYAM_023513-RA;
flattened_line_20623	maker	CDS	28323	28435	.	+	2	ID=PHYAM_023513-RA:cds;Parent=PHYAM_023513-RA;
flattened_line_20623	maker	CDS	28633	28843	.	+	0	ID=PHYAM_023513-RA:cds;Parent=PHYAM_023513-RA;
flattened_line_20623	maker	CDS	28939	29180	.	+	2	ID=PHYAM_023513-RA:cds;Parent=PHYAM_023513-RA;
flattened_line_20623	maker	three_prime_UTR	29181	29303	.	+	.	ID=PHYAM_023513-RA:three_prime_utr;Parent=PHYAM_023513-RA;
flattened_line_20623	maker	five_prime_UTR	22821	23040	.	+	.	ID=PHYAM_023513-RC:five_prime_utr;Parent=PHYAM_023513-RC;
flattened_line_20623	maker	five_prime_UTR	23130	23201	.	+	.	ID=PHYAM_023513-RC:five_prime_utr;Parent=PHYAM_023513-RC;
flattened_line_20623	maker	five_prime_UTR	23278	23389	.	+	.	ID=PHYAM_023513-RC:five_prime_utr;Parent=PHYAM_023513-RC;
flattened_line_20623	maker	five_prime_UTR	23479	23550	.	+	.	ID=PHYAM_023513-RC:five_prime_utr;Parent=PHYAM_023513-RC;
flattened_line_20623	maker	five_prime_UTR	23623	23694	.	+	.	ID=PHYAM_023513-RC:five_prime_utr;Parent=PHYAM_023513-RC;
flattened_line_20623	maker	five_prime_UTR	23794	23797	.	+	.	ID=PHYAM_023513-RC:five_prime_utr;Parent=PHYAM_023513-RC;
flattened_line_20623	maker	CDS	23798	23865	.	+	0	ID=PHYAM_023513-RC:cds;Parent=PHYAM_023513-RC;
flattened_line_20623	maker	CDS	23979	24050	.	+	1	ID=PHYAM_023513-RC:cds;Parent=PHYAM_023513-RC;
flattened_line_20623	maker	CDS	24137	24208	.	+	1	ID=PHYAM_023513-RC:cds;Parent=PHYAM_023513-RC;
flattened_line_20623	maker	CDS	24335	24406	.	+	1	ID=PHYAM_023513-RC:cds;Parent=PHYAM_023513-RC;
flattened_line_20623	maker	CDS	24537	24602	.	+	1	ID=PHYAM_023513-RC:cds;Parent=PHYAM_023513-RC;
flattened_line_20623	maker	CDS	24696	24755	.	+	1	ID=PHYAM_023513-RC:cds;Parent=PHYAM_023513-RC;
flattened_line_20623	maker	CDS	24850	24888	.	+	1	ID=PHYAM_023513-RC:cds;Parent=PHYAM_023513-RC;
flattened_line_20623	maker	CDS	25009	25058	.	+	1	ID=PHYAM_023513-RC:cds;Parent=PHYAM_023513-RC;
flattened_line_20623	maker	CDS	25456	25817	.	+	2	ID=PHYAM_023513-RC:cds;Parent=PHYAM_023513-RC;
flattened_line_20623	maker	CDS	25976	26174	.	+	0	ID=PHYAM_023513-RC:cds;Parent=PHYAM_023513-RC;
flattened_line_20623	maker	CDS	26262	26396	.	+	2	ID=PHYAM_023513-RC:cds;Parent=PHYAM_023513-RC;
flattened_line_20623	maker	CDS	28323	28435	.	+	2	ID=PHYAM_023513-RC:cds;Parent=PHYAM_023513-RC;
flattened_line_20623	maker	CDS	28633	28843	.	+	0	ID=PHYAM_023513-RC:cds;Parent=PHYAM_023513-RC;
flattened_line_20623	maker	CDS	28939	29180	.	+	2	ID=PHYAM_023513-RC:cds;Parent=PHYAM_023513-RC;
flattened_line_20623	maker	three_prime_UTR	29181	29303	.	+	.	ID=PHYAM_023513-RC:three_prime_utr;Parent=PHYAM_023513-RC;
flattened_line_20623	maker	CDS	23579	23694	.	+	0	ID=PHYAM_023513-RD:cds;Parent=PHYAM_023513-RD;
flattened_line_20623	maker	CDS	23794	23865	.	+	1	ID=PHYAM_023513-RD:cds;Parent=PHYAM_023513-RD;
flattened_line_20623	maker	CDS	23979	24050	.	+	1	ID=PHYAM_023513-RD:cds;Parent=PHYAM_023513-RD;
flattened_line_20623	maker	CDS	24137	24208	.	+	1	ID=PHYAM_023513-RD:cds;Parent=PHYAM_023513-RD;
flattened_line_20623	maker	CDS	24335	24406	.	+	1	ID=PHYAM_023513-RD:cds;Parent=PHYAM_023513-RD;
flattened_line_20623	maker	CDS	24537	24602	.	+	1	ID=PHYAM_023513-RD:cds;Parent=PHYAM_023513-RD;
flattened_line_20623	maker	CDS	24696	24755	.	+	1	ID=PHYAM_023513-RD:cds;Parent=PHYAM_023513-RD;
flattened_line_20623	maker	CDS	24850	24888	.	+	1	ID=PHYAM_023513-RD:cds;Parent=PHYAM_023513-RD;
flattened_line_20623	maker	CDS	25009	25058	.	+	1	ID=PHYAM_023513-RD:cds;Parent=PHYAM_023513-RD;
flattened_line_20623	maker	CDS	25456	25817	.	+	2	ID=PHYAM_023513-RD:cds;Parent=PHYAM_023513-RD;
flattened_line_20623	maker	CDS	25976	26174	.	+	0	ID=PHYAM_023513-RD:cds;Parent=PHYAM_023513-RD;
flattened_line_20623	maker	CDS	26262	26396	.	+	2	ID=PHYAM_023513-RD:cds;Parent=PHYAM_023513-RD;
flattened_line_20623	maker	CDS	28323	28435	.	+	2	ID=PHYAM_023513-RD:cds;Parent=PHYAM_023513-RD;
flattened_line_20623	maker	CDS	28633	28843	.	+	0	ID=PHYAM_023513-RD:cds;Parent=PHYAM_023513-RD;
flattened_line_20623	maker	CDS	28939	29180	.	+	2	ID=PHYAM_023513-RD:cds;Parent=PHYAM_023513-RD;
flattened_line_20623	maker	three_prime_UTR	29181	29303	.	+	.	ID=PHYAM_023513-RD:three_prime_utr;Parent=PHYAM_023513-RD;
flattened_line_20623	maker	five_prime_UTR	26085	26227	.	+	.	ID=PHYAM_023513-RE:five_prime_utr;Parent=PHYAM_023513-RE;
flattened_line_20623	maker	CDS	26228	26396	.	+	0	ID=PHYAM_023513-RE:cds;Parent=PHYAM_023513-RE;
flattened_line_20623	maker	CDS	28323	28435	.	+	2	ID=PHYAM_023513-RE:cds;Parent=PHYAM_023513-RE;
flattened_line_20623	maker	CDS	28633	28843	.	+	0	ID=PHYAM_023513-RE:cds;Parent=PHYAM_023513-RE;
flattened_line_20623	maker	CDS	28939	29180	.	+	2	ID=PHYAM_023513-RE:cds;Parent=PHYAM_023513-RE;
flattened_line_20623	maker	three_prime_UTR	29181	29303	.	+	.	ID=PHYAM_023513-RE:three_prime_utr;Parent=PHYAM_023513-RE;
flattened_line_41171	maker	gene	9494	10114	.	-	.	ID=PHYAM_029334;Name=PHYAM_029334;Alias=maker-flattened_line_41171-exonerate_protein2genome-gene-0.0;Note=Similar to VIP3: WD repeat-containing protein VIP3 (Arabidopsis thaliana);Dbxref=InterPro:IPR001680,InterPro:IPR024977,Pfam:PF00400,Pfam:PF12894;Ontology_term=GO:0005515;
flattened_line_41171	maker	mRNA	9494	10114	621	-	.	ID=PHYAM_029334-RA;Parent=PHYAM_029334;Name=PHYAM_029334-RA;Alias=maker-flattened_line_41171-exonerate_protein2genome-gene-0.0-mRNA-1;Note=Similar to VIP3: WD repeat-containing protein VIP3 (Arabidopsis thaliana);_AED=0.02;_QI=0|-1|0|1|-1|0|1|0|206;_eAED=0.02;Dbxref=InterPro:IPR001680,InterPro:IPR024977,Pfam:PF00400,Pfam:PF12894;Ontology_term=GO:0005515;
flattened_line_41171	maker	exon	9494	10114	.	-	.	ID=PHYAM_029334-RA:exon:13658;Parent=PHYAM_029334-RA;
flattened_line_41171	maker	CDS	9494	10114	.	-	0	ID=PHYAM_029334-RA:cds;Parent=PHYAM_029334-RA;
flattened_line_4166	maker	gene	11393	23773	.	+	.	ID=PHYAM_009813;Name=PHYAM_009813;Alias=maker-flattened_line_4166-exonerate_est2genome-gene-0.0;Note=Similar to FBX5: Protein ARABIDILLO 1 (Arabidopsis thaliana);Dbxref=InterPro:IPR000225,InterPro:IPR001810,Pfam:PF00514,Pfam:PF12937;Ontology_term=GO:0005515;
flattened_line_4166	maker	mRNA	11393	22321	2926	+	.	ID=PHYAM_009813-RC;Parent=PHYAM_009813;Name=PHYAM_009813-RC;Alias=maker-flattened_line_4166-exonerate_est2genome-gene-0.0-mRNA-1;Note=Similar to FBX5: Protein ARABIDILLO 1 (Arabidopsis thaliana);_AED=0.08;_QI=177|1|1|1|0|0|10|397|783;_eAED=0.08;Dbxref=InterPro:IPR000225,InterPro:IPR001810,Pfam:PF00514,Pfam:PF12937;Ontology_term=GO:0005515;
flattened_line_4166	maker	mRNA	11393	20901	2722	+	.	ID=PHYAM_009813-RA;Parent=PHYAM_009813;Name=PHYAM_009813-RA;Alias=maker-flattened_line_4166-exonerate_est2genome-gene-0.0-mRNA-2;Note=Similar to FBX5: Protein ARABIDILLO 1 (Arabidopsis thaliana);_AED=0.11;_QI=177|1|1|1|0|0|10|184|786;_eAED=0.11;Dbxref=InterPro:IPR000225,InterPro:IPR001810,Pfam:PF00514,Pfam:PF12937;Ontology_term=GO:0005515;
flattened_line_4166	maker	mRNA	11393	23773	13378	+	.	ID=PHYAM_009813-RD;Parent=PHYAM_009813;Name=PHYAM_009813-RD;Alias=maker-flattened_line_4166-exonerate_est2genome-gene-0.0-mRNA-3;Note=Similar to FBX5: Protein ARABIDILLO 1 (Arabidopsis thaliana);_AED=0.12;_QI=177|1|1|1|0|0|10|137|792;_eAED=0.12;Dbxref=InterPro:IPR000225,InterPro:IPR001810,Pfam:PF00514,Pfam:PF12937;Ontology_term=GO:0005515;
flattened_line_4166	maker	mRNA	11393	22321	3052	+	.	ID=PHYAM_009813-RB;Parent=PHYAM_009813;Name=PHYAM_009813-RB;Alias=maker-flattened_line_4166-exonerate_est2genome-gene-0.0-mRNA-4;Note=Similar to FBX5: Protein ARABIDILLO 1 (Arabidopsis thaliana);_AED=0.07;_QI=177|1|0.88|1|0|0|9|1213|553;_eAED=0.07;Dbxref=InterPro:IPR001810,Pfam:PF12937;Ontology_term=GO:0005515;
flattened_line_4166	maker	mRNA	13767	22321	5014	+	.	ID=PHYAM_009813-RE;Parent=PHYAM_009813;Name=PHYAM_009813-RE;Alias=maker-flattened_line_4166-exonerate_est2genome-gene-0.0-mRNA-5;Note=Similar to FBX5: Protein ARABIDILLO 1 (Arabidopsis thaliana);_AED=0.31;_QI=260|1|1|1|0|0|7|397|216;_eAED=0.31;Dbxref=InterPro:IPR000225,Pfam:PF00514;Ontology_term=GO:0005515;
flattened_line_4166	maker	exon	11393	12979	.	+	.	ID=PHYAM_009813-RC:exon:5319;Parent=PHYAM_009813-RC,PHYAM_009813-RA,PHYAM_009813-RD,PHYAM_009813-RB;
flattened_line_4166	maker	exon	13515	13673	.	+	.	ID=PHYAM_009813-RC:exon:5320;Parent=PHYAM_009813-RC,PHYAM_009813-RA,PHYAM_009813-RD,PHYAM_009813-RB;
flattened_line_4166	maker	exon	13769	13849	.	+	.	ID=PHYAM_009813-RC:exon:5321;Parent=PHYAM_009813-RC,PHYAM_009813-RA,PHYAM_009813-RD;
flattened_line_4166	maker	exon	13976	14107	.	+	.	ID=PHYAM_009813-RC:exon:5322;Parent=PHYAM_009813-RC,PHYAM_009813-RA,PHYAM_009813-RD;
flattened_line_4166	maker	exon	14642	14769	.	+	.	ID=PHYAM_009813-RC:exon:5323;Parent=PHYAM_009813-RC,PHYAM_009813-RA,PHYAM_009813-RD,PHYAM_009813-RB,PHYAM_009813-RE;
flattened_line_4166	maker	exon	15224	15311	.	+	.	ID=PHYAM_009813-RC:exon:5324;Parent=PHYAM_009813-RC,PHYAM_009813-RA,PHYAM_009813-RD,PHYAM_009813-RB,PHYAM_009813-RE;
flattened_line_4166	maker	exon	17208	17302	.	+	.	ID=PHYAM_009813-RC:exon:5325;Parent=PHYAM_009813-RC,PHYAM_009813-RA,PHYAM_009813-RD,PHYAM_009813-RB,PHYAM_009813-RE;
flattened_line_4166	maker	exon	19488	19551	.	+	.	ID=PHYAM_009813-RC:exon:5326;Parent=PHYAM_009813-RC,PHYAM_009813-RA,PHYAM_009813-RD,PHYAM_009813-RB,PHYAM_009813-RE;
flattened_line_4166	maker	exon	20182	20357	.	+	.	ID=PHYAM_009813-RC:exon:5327;Parent=PHYAM_009813-RC,PHYAM_009813-RA,PHYAM_009813-RD,PHYAM_009813-RB,PHYAM_009813-RE;
flattened_line_4166	maker	exon	21906	22321	.	+	.	ID=PHYAM_009813-RC:exon:5328;Parent=PHYAM_009813-RC,PHYAM_009813-RB,PHYAM_009813-RE;
flattened_line_4166	maker	exon	20690	20901	.	+	.	ID=PHYAM_009813-RA:exon:5329;Parent=PHYAM_009813-RA;
flattened_line_4166	maker	exon	23591	23773	.	+	.	ID=PHYAM_009813-RD:exon:5330;Parent=PHYAM_009813-RD;
flattened_line_4166	maker	exon	13769	14107	.	+	.	ID=PHYAM_009813-RB:exon:5331;Parent=PHYAM_009813-RB;
flattened_line_4166	maker	exon	13767	14107	.	+	.	ID=PHYAM_009813-RE:exon:5332;Parent=PHYAM_009813-RE;
flattened_line_4166	maker	five_prime_UTR	11393	11569	.	+	.	ID=PHYAM_009813-RC:five_prime_utr;Parent=PHYAM_009813-RC;
flattened_line_4166	maker	CDS	11570	12979	.	+	0	ID=PHYAM_009813-RC:cds;Parent=PHYAM_009813-RC;
flattened_line_4166	maker	CDS	13515	13673	.	+	0	ID=PHYAM_009813-RC:cds;Parent=PHYAM_009813-RC;
flattened_line_4166	maker	CDS	13769	13849	.	+	0	ID=PHYAM_009813-RC:cds;Parent=PHYAM_009813-RC;
flattened_line_4166	maker	CDS	13976	14107	.	+	0	ID=PHYAM_009813-RC:cds;Parent=PHYAM_009813-RC;
flattened_line_4166	maker	CDS	14642	14769	.	+	0	ID=PHYAM_009813-RC:cds;Parent=PHYAM_009813-RC;
flattened_line_4166	maker	CDS	15224	15311	.	+	1	ID=PHYAM_009813-RC:cds;Parent=PHYAM_009813-RC;
flattened_line_4166	maker	CDS	17208	17302	.	+	0	ID=PHYAM_009813-RC:cds;Parent=PHYAM_009813-RC;
flattened_line_4166	maker	CDS	19488	19551	.	+	1	ID=PHYAM_009813-RC:cds;Parent=PHYAM_009813-RC;
flattened_line_4166	maker	CDS	20182	20357	.	+	0	ID=PHYAM_009813-RC:cds;Parent=PHYAM_009813-RC;
flattened_line_4166	maker	CDS	21906	21924	.	+	1	ID=PHYAM_009813-RC:cds;Parent=PHYAM_009813-RC;
flattened_line_4166	maker	three_prime_UTR	21925	22321	.	+	.	ID=PHYAM_009813-RC:three_prime_utr;Parent=PHYAM_009813-RC;
flattened_line_4166	maker	five_prime_UTR	11393	11569	.	+	.	ID=PHYAM_009813-RA:five_prime_utr;Parent=PHYAM_009813-RA;
flattened_line_4166	maker	CDS	11570	12979	.	+	0	ID=PHYAM_009813-RA:cds;Parent=PHYAM_009813-RA;
flattened_line_4166	maker	CDS	13515	13673	.	+	0	ID=PHYAM_009813-RA:cds;Parent=PHYAM_009813-RA;
flattened_line_4166	maker	CDS	13769	13849	.	+	0	ID=PHYAM_009813-RA:cds;Parent=PHYAM_009813-RA;
flattened_line_4166	maker	CDS	13976	14107	.	+	0	ID=PHYAM_009813-RA:cds;Parent=PHYAM_009813-RA;
flattened_line_4166	maker	CDS	14642	14769	.	+	0	ID=PHYAM_009813-RA:cds;Parent=PHYAM_009813-RA;
flattened_line_4166	maker	CDS	15224	15311	.	+	1	ID=PHYAM_009813-RA:cds;Parent=PHYAM_009813-RA;
flattened_line_4166	maker	CDS	17208	17302	.	+	0	ID=PHYAM_009813-RA:cds;Parent=PHYAM_009813-RA;
flattened_line_4166	maker	CDS	19488	19551	.	+	1	ID=PHYAM_009813-RA:cds;Parent=PHYAM_009813-RA;
flattened_line_4166	maker	CDS	20182	20357	.	+	0	ID=PHYAM_009813-RA:cds;Parent=PHYAM_009813-RA;
flattened_line_4166	maker	CDS	20690	20717	.	+	1	ID=PHYAM_009813-RA:cds;Parent=PHYAM_009813-RA;
flattened_line_4166	maker	three_prime_UTR	20718	20901	.	+	.	ID=PHYAM_009813-RA:three_prime_utr;Parent=PHYAM_009813-RA;
flattened_line_4166	maker	five_prime_UTR	11393	11569	.	+	.	ID=PHYAM_009813-RD:five_prime_utr;Parent=PHYAM_009813-RD;
flattened_line_4166	maker	CDS	11570	12979	.	+	0	ID=PHYAM_009813-RD:cds;Parent=PHYAM_009813-RD;
flattened_line_4166	maker	CDS	13515	13673	.	+	0	ID=PHYAM_009813-RD:cds;Parent=PHYAM_009813-RD;
flattened_line_4166	maker	CDS	13769	13849	.	+	0	ID=PHYAM_009813-RD:cds;Parent=PHYAM_009813-RD;
flattened_line_4166	maker	CDS	13976	14107	.	+	0	ID=PHYAM_009813-RD:cds;Parent=PHYAM_009813-RD;
flattened_line_4166	maker	CDS	14642	14769	.	+	0	ID=PHYAM_009813-RD:cds;Parent=PHYAM_009813-RD;
flattened_line_4166	maker	CDS	15224	15311	.	+	1	ID=PHYAM_009813-RD:cds;Parent=PHYAM_009813-RD;
flattened_line_4166	maker	CDS	17208	17302	.	+	0	ID=PHYAM_009813-RD:cds;Parent=PHYAM_009813-RD;
flattened_line_4166	maker	CDS	19488	19551	.	+	1	ID=PHYAM_009813-RD:cds;Parent=PHYAM_009813-RD;
flattened_line_4166	maker	CDS	20182	20357	.	+	0	ID=PHYAM_009813-RD:cds;Parent=PHYAM_009813-RD;
flattened_line_4166	maker	CDS	23591	23636	.	+	1	ID=PHYAM_009813-RD:cds;Parent=PHYAM_009813-RD;
flattened_line_4166	maker	three_prime_UTR	23637	23773	.	+	.	ID=PHYAM_009813-RD:three_prime_utr;Parent=PHYAM_009813-RD;
flattened_line_4166	maker	five_prime_UTR	11393	11569	.	+	.	ID=PHYAM_009813-RB:five_prime_utr;Parent=PHYAM_009813-RB;
flattened_line_4166	maker	CDS	11570	12979	.	+	0	ID=PHYAM_009813-RB:cds;Parent=PHYAM_009813-RB;
flattened_line_4166	maker	CDS	13515	13673	.	+	0	ID=PHYAM_009813-RB:cds;Parent=PHYAM_009813-RB;
flattened_line_4166	maker	CDS	13769	13861	.	+	0	ID=PHYAM_009813-RB:cds;Parent=PHYAM_009813-RB;
flattened_line_4166	maker	three_prime_UTR	13862	14107	.	+	.	ID=PHYAM_009813-RB:three_prime_utr;Parent=PHYAM_009813-RB;
flattened_line_4166	maker	three_prime_UTR	14642	14769	.	+	.	ID=PHYAM_009813-RB:three_prime_utr;Parent=PHYAM_009813-RB;
flattened_line_4166	maker	three_prime_UTR	15224	15311	.	+	.	ID=PHYAM_009813-RB:three_prime_utr;Parent=PHYAM_009813-RB;
flattened_line_4166	maker	three_prime_UTR	17208	17302	.	+	.	ID=PHYAM_009813-RB:three_prime_utr;Parent=PHYAM_009813-RB;
flattened_line_4166	maker	three_prime_UTR	19488	19551	.	+	.	ID=PHYAM_009813-RB:three_prime_utr;Parent=PHYAM_009813-RB;
flattened_line_4166	maker	three_prime_UTR	20182	20357	.	+	.	ID=PHYAM_009813-RB:three_prime_utr;Parent=PHYAM_009813-RB;
flattened_line_4166	maker	three_prime_UTR	21906	22321	.	+	.	ID=PHYAM_009813-RB:three_prime_utr;Parent=PHYAM_009813-RB;
flattened_line_4166	maker	five_prime_UTR	13767	14026	.	+	.	ID=PHYAM_009813-RE:five_prime_utr;Parent=PHYAM_009813-RE;
flattened_line_4166	maker	CDS	14027	14107	.	+	0	ID=PHYAM_009813-RE:cds;Parent=PHYAM_009813-RE;
flattened_line_4166	maker	CDS	14642	14769	.	+	0	ID=PHYAM_009813-RE:cds;Parent=PHYAM_009813-RE;
flattened_line_4166	maker	CDS	15224	15311	.	+	1	ID=PHYAM_009813-RE:cds;Parent=PHYAM_009813-RE;
flattened_line_4166	maker	CDS	17208	17302	.	+	0	ID=PHYAM_009813-RE:cds;Parent=PHYAM_009813-RE;
flattened_line_4166	maker	CDS	19488	19551	.	+	1	ID=PHYAM_009813-RE:cds;Parent=PHYAM_009813-RE;
flattened_line_4166	maker	CDS	20182	20357	.	+	0	ID=PHYAM_009813-RE:cds;Parent=PHYAM_009813-RE;
flattened_line_4166	maker	CDS	21906	21924	.	+	1	ID=PHYAM_009813-RE:cds;Parent=PHYAM_009813-RE;
flattened_line_4166	maker	three_prime_UTR	21925	22321	.	+	.	ID=PHYAM_009813-RE:three_prime_utr;Parent=PHYAM_009813-RE;
flattened_line_4166	maker	gene	37235	40558	.	+	.	ID=PHYAM_009814;Name=PHYAM_009814;Alias=maker-flattened_line_4166-exonerate_est2genome-gene-0.1;Note=Similar to FBX5: Protein ARABIDILLO 1 (Arabidopsis thaliana);
flattened_line_4166	maker	mRNA	37235	40558	1090	+	.	ID=PHYAM_009814-RB;Parent=PHYAM_009814;Name=PHYAM_009814-RB;Alias=maker-flattened_line_4166-exonerate_est2genome-gene-0.1-mRNA-1;Note=Similar to FBX5: Protein ARABIDILLO 1 (Arabidopsis thaliana);_AED=0.07;_QI=109|1|1|1|0|0|4|504|158;_eAED=0.07;
flattened_line_4166	maker	mRNA	37235	37648	1612	+	.	ID=PHYAM_009814-RA;Parent=PHYAM_009814;Name=PHYAM_009814-RA;Alias=maker-flattened_line_4166-exonerate_est2genome-gene-0.1-mRNA-2;Note=Similar to FBX5: Protein ARABIDILLO 1 (Arabidopsis thaliana);_AED=0.36;_QI=109|1|1|1|0|0|2|13|72;_eAED=0.36;
flattened_line_4166	maker	exon	37235	37359	.	+	.	ID=PHYAM_009814-RB:exon:5333;Parent=PHYAM_009814-RB,PHYAM_009814-RA;
flattened_line_4166	maker	exon	37433	37631	.	+	.	ID=PHYAM_009814-RB:exon:5334;Parent=PHYAM_009814-RB;
flattened_line_4166	maker	exon	38878	38962	.	+	.	ID=PHYAM_009814-RB:exon:5335;Parent=PHYAM_009814-RB;
flattened_line_4166	maker	exon	39878	40558	.	+	.	ID=PHYAM_009814-RB:exon:5336;Parent=PHYAM_009814-RB;
flattened_line_4166	maker	exon	37433	37648	.	+	.	ID=PHYAM_009814-RA:exon:5337;Parent=PHYAM_009814-RA;
flattened_line_4166	maker	five_prime_UTR	37235	37343	.	+	.	ID=PHYAM_009814-RB:five_prime_utr;Parent=PHYAM_009814-RB;
flattened_line_4166	maker	CDS	37344	37359	.	+	0	ID=PHYAM_009814-RB:cds;Parent=PHYAM_009814-RB;
flattened_line_4166	maker	CDS	37433	37631	.	+	2	ID=PHYAM_009814-RB:cds;Parent=PHYAM_009814-RB;
flattened_line_4166	maker	CDS	38878	38962	.	+	1	ID=PHYAM_009814-RB:cds;Parent=PHYAM_009814-RB;
flattened_line_4166	maker	CDS	39878	40054	.	+	0	ID=PHYAM_009814-RB:cds;Parent=PHYAM_009814-RB;
flattened_line_4166	maker	three_prime_UTR	40055	40558	.	+	.	ID=PHYAM_009814-RB:three_prime_utr;Parent=PHYAM_009814-RB;
flattened_line_4166	maker	five_prime_UTR	37235	37343	.	+	.	ID=PHYAM_009814-RA:five_prime_utr;Parent=PHYAM_009814-RA;
flattened_line_4166	maker	CDS	37344	37359	.	+	0	ID=PHYAM_009814-RA:cds;Parent=PHYAM_009814-RA;
flattened_line_4166	maker	CDS	37433	37635	.	+	2	ID=PHYAM_009814-RA:cds;Parent=PHYAM_009814-RA;
flattened_line_4166	maker	three_prime_UTR	37636	37648	.	+	.	ID=PHYAM_009814-RA:three_prime_utr;Parent=PHYAM_009814-RA;
flattened_line_4166	maker	gene	42546	51230	.	+	.	ID=PHYAM_009815;Name=PHYAM_009815;Alias=maker-flattened_line_4166-exonerate_est2genome-gene-0.2;Note=Similar to TYW1: S-adenosyl-L-methionine-dependent tRNA 4-demethylwyosine synthase (Arabidopsis thaliana);Dbxref=InterPro:IPR007197,InterPro:IPR008254,InterPro:IPR013917,Pfam:PF00258,Pfam:PF04055,Pfam:PF08608;Ontology_term=GO:0003824,GO:0010181,GO:0051536;
flattened_line_4166	maker	mRNA	42546	51230	2946	+	.	ID=PHYAM_009815-RC;Parent=PHYAM_009815;Name=PHYAM_009815-RC;Alias=maker-flattened_line_4166-exonerate_est2genome-gene-0.2-mRNA-1;Note=Similar to TYW1: S-adenosyl-L-methionine-dependent tRNA 4-demethylwyosine synthase (Arabidopsis thaliana);_AED=0.04;_QI=391|1|1|1|0|0|9|608|648;_eAED=0.04;Dbxref=InterPro:IPR007197,InterPro:IPR008254,InterPro:IPR013917,Pfam:PF00258,Pfam:PF04055,Pfam:PF08608;Ontolog…
flattened_line_4166	maker	mRNA	42546	51230	2810	+	.	ID=PHYAM_009815-RA;Parent=PHYAM_009815;Name=PHYAM_009815-RA;Alias=maker-flattened_line_4166-exonerate_est2genome-gene-0.2-mRNA-2;Note=Similar to TYW1: S-adenosyl-L-methionine-dependent tRNA 4-demethylwyosine synthase (Arabidopsis thaliana);_AED=0.06;_QI=255|1|1|1|0|0|9|608|648;_eAED=0.06;Dbxref=InterPro:IPR007197,InterPro:IPR008254,InterPro:IPR013917,Pfam:PF00258,Pfam:PF04055,Pfam:PF08608;Ontolog…
flattened_line_4166	maker	mRNA	42546	51230	3096	+	.	ID=PHYAM_009815-RB;Parent=PHYAM_009815;Name=PHYAM_009815-RB;Alias=maker-flattened_line_4166-exonerate_est2genome-gene-0.2-mRNA-3;Note=Similar to TYW1: S-adenosyl-L-methionine-dependent tRNA 4-demethylwyosine synthase (Arabidopsis thaliana);_AED=0.02;_QI=541|1|1|1|0|0|8|608|648;_eAED=0.02;Dbxref=InterPro:IPR007197,InterPro:IPR008254,InterPro:IPR013917,Pfam:PF00258,Pfam:PF04055,Pfam:PF08608;Ontolog…
flattened_line_4166	maker	exon	42546	42840	.	+	.	ID=PHYAM_009815-RC:exon:5338;Parent=PHYAM_009815-RC;
flattened_line_4166	maker	exon	42991	43944	.	+	.	ID=PHYAM_009815-RC:exon:5339;Parent=PHYAM_009815-RC,PHYAM_009815-RA;
flattened_line_4166	maker	exon	45134	45249	.	+	.	ID=PHYAM_009815-RC:exon:5340;Parent=PHYAM_009815-RC,PHYAM_009815-RA,PHYAM_009815-RB;
flattened_line_4166	maker	exon	48001	48176	.	+	.	ID=PHYAM_009815-RC:exon:5341;Parent=PHYAM_009815-RC,PHYAM_009815-RA,PHYAM_009815-RB;
flattened_line_4166	maker	exon	48895	49085	.	+	.	ID=PHYAM_009815-RC:exon:5342;Parent=PHYAM_009815-RC,PHYAM_009815-RA,PHYAM_009815-RB;
flattened_line_4166	maker	exon	49207	49293	.	+	.	ID=PHYAM_009815-RC:exon:5343;Parent=PHYAM_009815-RC,PHYAM_009815-RA,PHYAM_009815-RB;
flattened_line_4166	maker	exon	49793	49950	.	+	.	ID=PHYAM_009815-RC:exon:5344;Parent=PHYAM_009815-RC,PHYAM_009815-RA,PHYAM_009815-RB;
flattened_line_4166	maker	exon	50185	50395	.	+	.	ID=PHYAM_009815-RC:exon:5345;Parent=PHYAM_009815-RC,PHYAM_009815-RA,PHYAM_009815-RB;
flattened_line_4166	maker	exon	50473	51230	.	+	.	ID=PHYAM_009815-RC:exon:5346;Parent=PHYAM_009815-RC,PHYAM_009815-RA,PHYAM_009815-RB;
flattened_line_4166	maker	exon	42546	42704	.	+	.	ID=PHYAM_009815-RA:exon:5347;Parent=PHYAM_009815-RA;
flattened_line_4166	maker	exon	42546	43944	.	+	.	ID=PHYAM_009815-RB:exon:5348;Parent=PHYAM_009815-RB;
flattened_line_4166	maker	five_prime_UTR	42546	42840	.	+	.	ID=PHYAM_009815-RC:five_prime_utr;Parent=PHYAM_009815-RC;
flattened_line_4166	maker	five_prime_UTR	42991	43086	.	+	.	ID=PHYAM_009815-RC:five_prime_utr;Parent=PHYAM_009815-RC;
flattened_line_4166	maker	CDS	43087	43944	.	+	0	ID=PHYAM_009815-RC:cds;Parent=PHYAM_009815-RC;
flattened_line_4166	maker	CDS	45134	45249	.	+	0	ID=PHYAM_009815-RC:cds;Parent=PHYAM_009815-RC;
flattened_line_4166	maker	CDS	48001	48176	.	+	1	ID=PHYAM_009815-RC:cds;Parent=PHYAM_009815-RC;
flattened_line_4166	maker	CDS	48895	49085	.	+	2	ID=PHYAM_009815-RC:cds;Parent=PHYAM_009815-RC;
flattened_line_4166	maker	CDS	49207	49293	.	+	0	ID=PHYAM_009815-RC:cds;Parent=PHYAM_009815-RC;
flattened_line_4166	maker	CDS	49793	49950	.	+	0	ID=PHYAM_009815-RC:cds;Parent=PHYAM_009815-RC;
flattened_line_4166	maker	CDS	50185	50395	.	+	1	ID=PHYAM_009815-RC:cds;Parent=PHYAM_009815-RC;
flattened_line_4166	maker	CDS	50473	50622	.	+	0	ID=PHYAM_009815-RC:cds;Parent=PHYAM_009815-RC;
flattened_line_4166	maker	three_prime_UTR	50623	51230	.	+	.	ID=PHYAM_009815-RC:three_prime_utr;Parent=PHYAM_009815-RC;
flattened_line_4166	maker	five_prime_UTR	42546	42704	.	+	.	ID=PHYAM_009815-RA:five_prime_utr;Parent=PHYAM_009815-RA;
flattened_line_4166	maker	five_prime_UTR	42991	43086	.	+	.	ID=PHYAM_009815-RA:five_prime_utr;Parent=PHYAM_009815-RA;
flattened_line_4166	maker	CDS	43087	43944	.	+	0	ID=PHYAM_009815-RA:cds;Parent=PHYAM_009815-RA;
flattened_line_4166	maker	CDS	45134	45249	.	+	0	ID=PHYAM_009815-RA:cds;Parent=PHYAM_009815-RA;
flattened_line_4166	maker	CDS	48001	48176	.	+	1	ID=PHYAM_009815-RA:cds;Parent=PHYAM_009815-RA;
flattened_line_4166	maker	CDS	48895	49085	.	+	2	ID=PHYAM_009815-RA:cds;Parent=PHYAM_009815-RA;
flattened_line_4166	maker	CDS	49207	49293	.	+	0	ID=PHYAM_009815-RA:cds;Parent=PHYAM_009815-RA;
flattened_line_4166	maker	CDS	49793	49950	.	+	0	ID=PHYAM_009815-RA:cds;Parent=PHYAM_009815-RA;
flattened_line_4166	maker	CDS	50185	50395	.	+	1	ID=PHYAM_009815-RA:cds;Parent=PHYAM_009815-RA;
flattened_line_4166	maker	CDS	50473	50622	.	+	0	ID=PHYAM_009815-RA:cds;Parent=PHYAM_009815-RA;
flattened_line_4166	maker	three_prime_UTR	50623	51230	.	+	.	ID=PHYAM_009815-RA:three_prime_utr;Parent=PHYAM_009815-RA;
flattened_line_4166	maker	five_prime_UTR	42546	43086	.	+	.	ID=PHYAM_009815-RB:five_prime_utr;Parent=PHYAM_009815-RB;
flattened_line_4166	maker	CDS	43087	43944	.	+	0	ID=PHYAM_009815-RB:cds;Parent=PHYAM_009815-RB;
flattened_line_4166	maker	CDS	45134	45249	.	+	0	ID=PHYAM_009815-RB:cds;Parent=PHYAM_009815-RB;
flattened_line_4166	maker	CDS	48001	48176	.	+	1	ID=PHYAM_009815-RB:cds;Parent=PHYAM_009815-RB;
flattened_line_4166	maker	CDS	48895	49085	.	+	2	ID=PHYAM_009815-RB:cds;Parent=PHYAM_009815-RB;
flattened_line_4166	maker	CDS	49207	49293	.	+	0	ID=PHYAM_009815-RB:cds;Parent=PHYAM_009815-RB;
flattened_line_4166	maker	CDS	49793	49950	.	+	0	ID=PHYAM_009815-RB:cds;Parent=PHYAM_009815-RB;
flattened_line_4166	maker	CDS	50185	50395	.	+	1	ID=PHYAM_009815-RB:cds;Parent=PHYAM_009815-RB;
flattened_line_4166	maker	CDS	50473	50622	.	+	0	ID=PHYAM_009815-RB:cds;Parent=PHYAM_009815-RB;
flattened_line_4166	maker	three_prime_UTR	50623	51230	.	+	.	ID=PHYAM_009815-RB:three_prime_utr;Parent=PHYAM_009815-RB;
flattened_line_4166	maker	gene	54634	56958	.	-	.	ID=PHYAM_009816;Name=PHYAM_009816;Alias=maker-flattened_line_4166-exonerate_est2genome-gene-0.3;Note=Protein of unknown function;Dbxref=InterPro:IPR002472,Pfam:PF02089;Ontology_term=GO:0098599;
flattened_line_4166	maker	mRNA	54634	56958	467	-	.	ID=PHYAM_009816-RA;Parent=PHYAM_009816;Name=PHYAM_009816-RA;Alias=maker-flattened_line_4166-exonerate_est2genome-gene-0.3-mRNA-1;Note=Protein of unknown function;_AED=0.19;_QI=0|1|0.5|1|0|0|2|233|77;_eAED=0.19;Dbxref=InterPro:IPR002472,Pfam:PF02089;Ontology_term=GO:0098599;
flattened_line_4166	maker	exon	54634	55055	.	-	.	ID=PHYAM_009816-RA:exon:5350;Parent=PHYAM_009816-RA;
flattened_line_4166	maker	exon	56914	56958	.	-	.	ID=PHYAM_009816-RA:exon:5349;Parent=PHYAM_009816-RA;
flattened_line_4166	maker	CDS	56914	56958	.	-	0	ID=PHYAM_009816-RA:cds;Parent=PHYAM_009816-RA;
flattened_line_4166	maker	CDS	54867	55055	.	-	0	ID=PHYAM_009816-RA:cds;Parent=PHYAM_009816-RA;
flattened_line_4166	maker	three_prime_UTR	54634	54866	.	-	.	ID=PHYAM_009816-RA:three_prime_utr;Parent=PHYAM_009816-RA;
flattened_line_16371	maker	gene	11575	17723	.	-	.	ID=PHYAM_021308;Name=PHYAM_021308;Alias=maker-flattened_line_16371-exonerate_est2genome-gene-0.0;Note=Similar to NDL1: Protein NDL1 (Arabidopsis thaliana);Dbxref=InterPro:IPR004142,Pfam:PF03096;
flattened_line_16371	maker	mRNA	11575	17723	8168	-	.	ID=PHYAM_021308-RE;Parent=PHYAM_021308;Name=PHYAM_021308-RE;Alias=maker-flattened_line_16371-exonerate_est2genome-gene-0.0-mRNA-1;Note=Similar to NDL1: Protein NDL1 (Arabidopsis thaliana);_AED=0.25;_QI=289|1|1|1|0|0|11|331|347;_eAED=0.25;Dbxref=InterPro:IPR004142,Pfam:PF03096;
flattened_line_16371	maker	mRNA	11575	16390	1497	-	.	ID=PHYAM_021308-RD;Parent=PHYAM_021308;Name=PHYAM_021308-RD;Alias=maker-flattened_line_16371-exonerate_est2genome-gene-0.0-mRNA-2;Note=Similar to NDL1: Protein NDL1 (Arabidopsis thaliana);_AED=0.27;_QI=482|1|1|1|0|0|11|331|227;_eAED=0.27;Dbxref=InterPro:IPR004142,Pfam:PF03096;
flattened_line_16371	maker	mRNA	11575	14639	1473	-	.	ID=PHYAM_021308-RC;Parent=PHYAM_021308;Name=PHYAM_021308-RC;Alias=maker-flattened_line_16371-exonerate_est2genome-gene-0.0-mRNA-3;Note=Similar to NDL1: Protein NDL1 (Arabidopsis thaliana);_AED=0.28;_QI=458|1|1|1|0|0|7|331|227;_eAED=0.28;Dbxref=InterPro:IPR004142,Pfam:PF03096;
flattened_line_16371	maker	mRNA	11575	13905	924	-	.	ID=PHYAM_021308-RB;Parent=PHYAM_021308;Name=PHYAM_021308-RB;Alias=maker-flattened_line_16371-exonerate_est2genome-gene-0.0-mRNA-4;Note=Similar to NDL1: Protein NDL1 (Arabidopsis thaliana);_AED=0.36;_QI=47|1|1|1|0|0|5|331|181;_eAED=0.36;Dbxref=InterPro:IPR004142,Pfam:PF03096;
flattened_line_16371	maker	mRNA	11575	13232	820	-	.	ID=PHYAM_021308-RA;Parent=PHYAM_021308;Name=PHYAM_021308-RA;Alias=maker-flattened_line_16371-exonerate_est2genome-gene-0.0-mRNA-5;Note=Similar to NDL1: Protein NDL1 (Arabidopsis thaliana);_AED=0.38;_QI=0|1|1|1|0|0|3|331|162;_eAED=0.38;Dbxref=InterPro:IPR004142,Pfam:PF03096;
flattened_line_16371	maker	mRNA	12606	13232	2571	-	.	ID=PHYAM_021308-RF;Parent=PHYAM_021308;Name=PHYAM_021308-RF;Alias=maker-flattened_line_16371-exonerate_est2genome-gene-0.0-mRNA-6;Note=Similar to NDL1: Protein NDL1 (Arabidopsis thaliana);_AED=0.42;_QI=0|1|1|1|0|0|2|218|99;_eAED=0.42;Dbxref=InterPro:IPR004142,Pfam:PF03096;
flattened_line_16371	maker	exon	12606	12992	.	-	.	ID=PHYAM_021308-RF:exon:9686;Parent=PHYAM_021308-RF;
flattened_line_16371	maker	exon	13102	13232	.	-	.	ID=PHYAM_021308-RA:exon:9685;Parent=PHYAM_021308-RA,PHYAM_021308-RF;
flattened_line_16371	maker	exon	13784	13905	.	-	.	ID=PHYAM_021308-RB:exon:9684;Parent=PHYAM_021308-RB;
flattened_line_16371	maker	exon	14134	14639	.	-	.	ID=PHYAM_021308-RC:exon:9683;Parent=PHYAM_021308-RC;
flattened_line_16371	maker	exon	14772	14871	.	-	.	ID=PHYAM_021308-RD:exon:9682;Parent=PHYAM_021308-RD;
flattened_line_16371	maker	exon	16220	16390	.	-	.	ID=PHYAM_021308-RD:exon:9681;Parent=PHYAM_021308-RD;
flattened_line_16371	maker	exon	11575	12127	.	-	.	ID=PHYAM_021308-RE:exon:9680;Parent=PHYAM_021308-RE,PHYAM_021308-RD,PHYAM_021308-RC,PHYAM_021308-RB,PHYAM_021308-RA;
flattened_line_16371	maker	exon	12857	12992	.	-	.	ID=PHYAM_021308-RE:exon:9679;Parent=PHYAM_021308-RE,PHYAM_021308-RD,PHYAM_021308-RC,PHYAM_021308-RB,PHYAM_021308-RA;
flattened_line_16371	maker	exon	13102	13157	.	-	.	ID=PHYAM_021308-RE:exon:9678;Parent=PHYAM_021308-RE,PHYAM_021308-RD,PHYAM_021308-RC,PHYAM_021308-RB;
flattened_line_16371	maker	exon	13641	13697	.	-	.	ID=PHYAM_021308-RE:exon:9677;Parent=PHYAM_021308-RE,PHYAM_021308-RD,PHYAM_021308-RC,PHYAM_021308-RB;
flattened_line_16371	maker	exon	13784	13861	.	-	.	ID=PHYAM_021308-RE:exon:9676;Parent=PHYAM_021308-RE,PHYAM_021308-RD,PHYAM_021308-RC;
flattened_line_16371	maker	exon	13959	14045	.	-	.	ID=PHYAM_021308-RE:exon:9675;Parent=PHYAM_021308-RE,PHYAM_021308-RD,PHYAM_021308-RC;
flattened_line_16371	maker	exon	14134	14194	.	-	.	ID=PHYAM_021308-RE:exon:9674;Parent=PHYAM_021308-RE,PHYAM_021308-RD;
flattened_line_16371	maker	exon	14772	14860	.	-	.	ID=PHYAM_021308-RE:exon:9673;Parent=PHYAM_021308-RE;
flattened_line_16371	maker	exon	15004	15101	.	-	.	ID=PHYAM_021308-RE:exon:9672;Parent=PHYAM_021308-RE,PHYAM_021308-RD;
flattened_line_16371	maker	exon	15745	15844	.	-	.	ID=PHYAM_021308-RE:exon:9671;Parent=PHYAM_021308-RE,PHYAM_021308-RD;
flattened_line_16371	maker	exon	17375	17723	.	-	.	ID=PHYAM_021308-RE:exon:9670;Parent=PHYAM_021308-RE;
flattened_line_16371	maker	five_prime_UTR	17435	17723	.	-	.	ID=PHYAM_021308-RE:five_prime_utr;Parent=PHYAM_021308-RE;
flattened_line_16371	maker	CDS	17375	17434	.	-	0	ID=PHYAM_021308-RE:cds;Parent=PHYAM_021308-RE;
flattened_line_16371	maker	CDS	15745	15844	.	-	0	ID=PHYAM_021308-RE:cds;Parent=PHYAM_021308-RE;
flattened_line_16371	maker	CDS	15004	15101	.	-	2	ID=PHYAM_021308-RE:cds;Parent=PHYAM_021308-RE;
flattened_line_16371	maker	CDS	14772	14860	.	-	0	ID=PHYAM_021308-RE:cds;Parent=PHYAM_021308-RE;
flattened_line_16371	maker	CDS	14134	14194	.	-	1	ID=PHYAM_021308-RE:cds;Parent=PHYAM_021308-RE;
flattened_line_16371	maker	CDS	13959	14045	.	-	0	ID=PHYAM_021308-RE:cds;Parent=PHYAM_021308-RE;
flattened_line_16371	maker	CDS	13784	13861	.	-	0	ID=PHYAM_021308-RE:cds;Parent=PHYAM_021308-RE;
flattened_line_16371	maker	CDS	13641	13697	.	-	0	ID=PHYAM_021308-RE:cds;Parent=PHYAM_021308-RE;
flattened_line_16371	maker	CDS	13102	13157	.	-	0	ID=PHYAM_021308-RE:cds;Parent=PHYAM_021308-RE;
flattened_line_16371	maker	CDS	12857	12992	.	-	1	ID=PHYAM_021308-RE:cds;Parent=PHYAM_021308-RE;
flattened_line_16371	maker	CDS	11906	12127	.	-	0	ID=PHYAM_021308-RE:cds;Parent=PHYAM_021308-RE;
flattened_line_16371	maker	three_prime_UTR	11575	11905	.	-	.	ID=PHYAM_021308-RE:three_prime_utr;Parent=PHYAM_021308-RE;
flattened_line_16371	maker	five_prime_UTR	16220	16390	.	-	.	ID=PHYAM_021308-RD:five_prime_utr;Parent=PHYAM_021308-RD;
flattened_line_16371	maker	five_prime_UTR	15745	15844	.	-	.	ID=PHYAM_021308-RD:five_prime_utr;Parent=PHYAM_021308-RD;
flattened_line_16371	maker	five_prime_UTR	15004	15101	.	-	.	ID=PHYAM_021308-RD:five_prime_utr;Parent=PHYAM_021308-RD;
flattened_line_16371	maker	five_prime_UTR	14772	14871	.	-	.	ID=PHYAM_021308-RD:five_prime_utr;Parent=PHYAM_021308-RD;
flattened_line_16371	maker	five_prime_UTR	14182	14194	.	-	.	ID=PHYAM_021308-RD:five_prime_utr;Parent=PHYAM_021308-RD;
flattened_line_16371	maker	CDS	14134	14181	.	-	0	ID=PHYAM_021308-RD:cds;Parent=PHYAM_021308-RD;
flattened_line_16371	maker	CDS	13959	14045	.	-	0	ID=PHYAM_021308-RD:cds;Parent=PHYAM_021308-RD;
flattened_line_16371	maker	CDS	13784	13861	.	-	0	ID=PHYAM_021308-RD:cds;Parent=PHYAM_021308-RD;
flattened_line_16371	maker	CDS	13641	13697	.	-	0	ID=PHYAM_021308-RD:cds;Parent=PHYAM_021308-RD;
flattened_line_16371	maker	CDS	13102	13157	.	-	0	ID=PHYAM_021308-RD:cds;Parent=PHYAM_021308-RD;
flattened_line_16371	maker	CDS	12857	12992	.	-	1	ID=PHYAM_021308-RD:cds;Parent=PHYAM_021308-RD;
flattened_line_16371	maker	CDS	11906	12127	.	-	0	ID=PHYAM_021308-RD:cds;Parent=PHYAM_021308-RD;
flattened_line_16371	maker	three_prime_UTR	11575	11905	.	-	.	ID=PHYAM_021308-RD:three_prime_utr;Parent=PHYAM_021308-RD;
flattened_line_16371	maker	five_prime_UTR	14182	14639	.	-	.	ID=PHYAM_021308-RC:five_prime_utr;Parent=PHYAM_021308-RC;
flattened_line_16371	maker	CDS	14134	14181	.	-	0	ID=PHYAM_021308-RC:cds;Parent=PHYAM_021308-RC;
flattened_line_16371	maker	CDS	13959	14045	.	-	0	ID=PHYAM_021308-RC:cds;Parent=PHYAM_021308-RC;
flattened_line_16371	maker	CDS	13784	13861	.	-	0	ID=PHYAM_021308-RC:cds;Parent=PHYAM_021308-RC;
flattened_line_16371	maker	CDS	13641	13697	.	-	0	ID=PHYAM_021308-RC:cds;Parent=PHYAM_021308-RC;
flattened_line_16371	maker	CDS	13102	13157	.	-	0	ID=PHYAM_021308-RC:cds;Parent=PHYAM_021308-RC;
flattened_line_16371	maker	CDS	12857	12992	.	-	1	ID=PHYAM_021308-RC:cds;Parent=PHYAM_021308-RC;
flattened_line_16371	maker	CDS	11906	12127	.	-	0	ID=PHYAM_021308-RC:cds;Parent=PHYAM_021308-RC;
flattened_line_16371	maker	three_prime_UTR	11575	11905	.	-	.	ID=PHYAM_021308-RC:three_prime_utr;Parent=PHYAM_021308-RC;
flattened_line_16371	maker	five_prime_UTR	13859	13905	.	-	.	ID=PHYAM_021308-RB:five_prime_utr;Parent=PHYAM_021308-RB;
flattened_line_16371	maker	CDS	13784	13858	.	-	0	ID=PHYAM_021308-RB:cds;Parent=PHYAM_021308-RB;
flattened_line_16371	maker	CDS	13641	13697	.	-	0	ID=PHYAM_021308-RB:cds;Parent=PHYAM_021308-RB;
flattened_line_16371	maker	CDS	13102	13157	.	-	0	ID=PHYAM_021308-RB:cds;Parent=PHYAM_021308-RB;
flattened_line_16371	maker	CDS	12857	12992	.	-	1	ID=PHYAM_021308-RB:cds;Parent=PHYAM_021308-RB;
flattened_line_16371	maker	CDS	11906	12127	.	-	0	ID=PHYAM_021308-RB:cds;Parent=PHYAM_021308-RB;
flattened_line_16371	maker	three_prime_UTR	11575	11905	.	-	.	ID=PHYAM_021308-RB:three_prime_utr;Parent=PHYAM_021308-RB;
flattened_line_16371	maker	CDS	13102	13232	.	-	0	ID=PHYAM_021308-RA:cds;Parent=PHYAM_021308-RA;
flattened_line_16371	maker	CDS	12857	12992	.	-	1	ID=PHYAM_021308-RA:cds;Parent=PHYAM_021308-RA;
flattened_line_16371	maker	CDS	11906	12127	.	-	0	ID=PHYAM_021308-RA:cds;Parent=PHYAM_021308-RA;
flattened_line_16371	maker	three_prime_UTR	11575	11905	.	-	.	ID=PHYAM_021308-RA:three_prime_utr;Parent=PHYAM_021308-RA;
flattened_line_16371	maker	CDS	13102	13232	.	-	0	ID=PHYAM_021308-RF:cds;Parent=PHYAM_021308-RF;
flattened_line_16371	maker	CDS	12824	12992	.	-	1	ID=PHYAM_021308-RF:cds;Parent=PHYAM_021308-RF;
flattened_line_16371	maker	three_prime_UTR	12606	12823	.	-	.	ID=PHYAM_021308-RF:three_prime_utr;Parent=PHYAM_021308-RF;
flattened_line_16371	maker	gene	432	692	.	+	.	ID=PHYAM_021307;Name=PHYAM_021307;Alias=maker-flattened_line_16371-exonerate_protein2genome-gene-0.1;Note=Protein of unknown function;
flattened_line_16371	maker	mRNA	432	692	261	+	.	ID=PHYAM_021307-RA;Parent=PHYAM_021307;Name=PHYAM_021307-RA;Alias=maker-flattened_line_16371-exonerate_protein2genome-gene-0.1-mRNA-1;Note=Protein of unknown function;_AED=0.06;_QI=0|-1|0|1|-1|0|1|0|86;_eAED=0.06;
flattened_line_16371	maker	exon	432	692	.	+	.	ID=PHYAM_021307-RA:exon:9687;Parent=PHYAM_021307-RA;
flattened_line_16371	maker	CDS	432	692	.	+	0	ID=PHYAM_021307-RA:cds;Parent=PHYAM_021307-RA;
flattened_line_5060	maker	gene	42038	47508	.	-	.	ID=PHYAM_011145;Name=PHYAM_011145;Alias=maker-flattened_line_5060-exonerate_protein2genome-gene-0.1;Note=Similar to BOR4: Boron transporter 4 (Arabidopsis thaliana);Dbxref=InterPro:IPR011531,Pfam:PF00955;Ontology_term=GO:0006820,GO:0016021;
flattened_line_5060	maker	mRNA	42038	47508	1302	-	.	ID=PHYAM_011145-RA;Parent=PHYAM_011145;Name=PHYAM_011145-RA;Alias=maker-flattened_line_5060-exonerate_protein2genome-gene-0.1-mRNA-1;Note=Similar to BOR4: Boron transporter 4 (Arabidopsis thaliana);_AED=0.12;_QI=0|0|0|1|0|0|9|0|433;_eAED=0.12;Dbxref=InterPro:IPR011531,Pfam:PF00955;Ontology_term=GO:0006820,GO:0016021;
flattened_line_5060	maker	exon	42038	42217	.	-	.	ID=PHYAM_011145-RA:exon:5385;Parent=PHYAM_011145-RA;
flattened_line_5060	maker	exon	42677	42772	.	-	.	ID=PHYAM_011145-RA:exon:5384;Parent=PHYAM_011145-RA;
flattened_line_5060	maker	exon	42896	43069	.	-	.	ID=PHYAM_011145-RA:exon:5383;Parent=PHYAM_011145-RA;
flattened_line_5060	maker	exon	43735	43901	.	-	.	ID=PHYAM_011145-RA:exon:5382;Parent=PHYAM_011145-RA;
flattened_line_5060	maker	exon	44197	44362	.	-	.	ID=PHYAM_011145-RA:exon:5381;Parent=PHYAM_011145-RA;
flattened_line_5060	maker	exon	45342	45480	.	-	.	ID=PHYAM_011145-RA:exon:5380;Parent=PHYAM_011145-RA;
flattened_line_5060	maker	exon	46278	46470	.	-	.	ID=PHYAM_011145-RA:exon:5379;Parent=PHYAM_011145-RA;
flattened_line_5060	maker	exon	47189	47271	.	-	.	ID=PHYAM_011145-RA:exon:5378;Parent=PHYAM_011145-RA;
flattened_line_5060	maker	exon	47405	47508	.	-	.	ID=PHYAM_011145-RA:exon:5377;Parent=PHYAM_011145-RA;
flattened_line_5060	maker	CDS	47405	47508	.	-	0	ID=PHYAM_011145-RA:cds;Parent=PHYAM_011145-RA;
flattened_line_5060	maker	CDS	47189	47271	.	-	1	ID=PHYAM_011145-RA:cds;Parent=PHYAM_011145-RA;
flattened_line_5060	maker	CDS	46278	46470	.	-	2	ID=PHYAM_011145-RA:cds;Parent=PHYAM_011145-RA;
flattened_line_5060	maker	CDS	45342	45480	.	-	1	ID=PHYAM_011145-RA:cds;Parent=PHYAM_011145-RA;
flattened_line_5060	maker	CDS	44197	44362	.	-	0	ID=PHYAM_011145-RA:cds;Parent=PHYAM_011145-RA;
flattened_line_5060	maker	CDS	43735	43901	.	-	2	ID=PHYAM_011145-RA:cds;Parent=PHYAM_011145-RA;
flattened_line_5060	maker	CDS	42896	43069	.	-	0	ID=PHYAM_011145-RA:cds;Parent=PHYAM_011145-RA;
flattened_line_5060	maker	CDS	42677	42772	.	-	0	ID=PHYAM_011145-RA:cds;Parent=PHYAM_011145-RA;
flattened_line_5060	maker	CDS	42038	42217	.	-	0	ID=PHYAM_011145-RA:cds;Parent=PHYAM_011145-RA;
flattened_line_5060	maker	gene	28459	30529	.	-	.	ID=PHYAM_011144;Name=PHYAM_011144;Alias=maker-flattened_line_5060-exonerate_protein2genome-gene-0.0;Note=Similar to BOR4: Boron transporter 4 (Arabidopsis thaliana);Dbxref=InterPro:IPR011531,Pfam:PF00955;Ontology_term=GO:0006820,GO:0016021;
flattened_line_5060	maker	mRNA	28459	30529	816	-	.	ID=PHYAM_011144-RA;Parent=PHYAM_011144;Name=PHYAM_011144-RA;Alias=maker-flattened_line_5060-exonerate_protein2genome-gene-0.0-mRNA-1;Note=Similar to BOR4: Boron transporter 4 (Arabidopsis thaliana);_AED=0.05;_QI=0|0|0|1|0|0|3|0|271;_eAED=0.05;Dbxref=InterPro:IPR011531,Pfam:PF00955;Ontology_term=GO:0006820,GO:0016021;
flattened_line_5060	maker	exon	28459	28692	.	-	.	ID=PHYAM_011144-RA:exon:5388;Parent=PHYAM_011144-RA;
flattened_line_5060	maker	exon	29244	29535	.	-	.	ID=PHYAM_011144-RA:exon:5387;Parent=PHYAM_011144-RA;
flattened_line_5060	maker	exon	30240	30529	.	-	.	ID=PHYAM_011144-RA:exon:5386;Parent=PHYAM_011144-RA;
flattened_line_5060	maker	CDS	30240	30529	.	-	0	ID=PHYAM_011144-RA:cds;Parent=PHYAM_011144-RA;
flattened_line_5060	maker	CDS	29244	29535	.	-	1	ID=PHYAM_011144-RA:cds;Parent=PHYAM_011144-RA;
flattened_line_5060	maker	CDS	28459	28692	.	-	0	ID=PHYAM_011144-RA:cds;Parent=PHYAM_011144-RA;
flattened_line_25999	maker	gene	6165	13834	.	+	.	ID=PHYAM_025752;Name=PHYAM_025752;Alias=maker-flattened_line_25999-exonerate_est2genome-gene-0.0;Note=Similar to At3g51130: UPF0183 protein At3g51130 (Arabidopsis thaliana);Dbxref=InterPro:IPR005373,Pfam:PF03676;
flattened_line_25999	maker	mRNA	6165	13834	1868	+	.	ID=PHYAM_025752-RC;Parent=PHYAM_025752;Name=PHYAM_025752-RC;Alias=maker-flattened_line_25999-exonerate_est2genome-gene-0.0-mRNA-1;Note=Similar to At3g51130: UPF0183 protein At3g51130 (Arabidopsis thaliana);_AED=0.21;_QI=68|1|1|1|0|0|15|348|483;_eAED=0.21;Dbxref=InterPro:IPR005373,Pfam:PF03676;
flattened_line_25999	maker	mRNA	6165	13070	8884	+	.	ID=PHYAM_025752-RA;Parent=PHYAM_025752;Name=PHYAM_025752-RA;Alias=maker-flattened_line_25999-exonerate_est2genome-gene-0.0-mRNA-2;Note=Similar to At3g51130: UPF0183 protein At3g51130 (Arabidopsis thaliana);_AED=0.22;_QI=68|1|1|1|0|0|14|284|483;_eAED=0.22;Dbxref=InterPro:IPR005373,Pfam:PF03676;
flattened_line_25999	maker	mRNA	6165	13070	11198	+	.	ID=PHYAM_025752-RB;Parent=PHYAM_025752;Name=PHYAM_025752-RB;Alias=maker-flattened_line_25999-exonerate_est2genome-gene-0.0-mRNA-3;Note=Similar to At3g51130: UPF0183 protein At3g51130 (Arabidopsis thaliana);_AED=0.15;_QI=1073|1|1|1|0|0|12|284|301;_eAED=0.15;Dbxref=InterPro:IPR005373,Pfam:PF03676;
flattened_line_25999	maker	mRNA	10108	13834	1026	+	.	ID=PHYAM_025752-RD;Parent=PHYAM_025752;Name=PHYAM_025752-RD;Alias=maker-flattened_line_25999-exonerate_est2genome-gene-0.0-mRNA-4;Note=Similar to At3g51130: UPF0183 protein At3g51130 (Arabidopsis thaliana);_AED=0.34;_QI=246|1|1|1|0|0|7|348|143;_eAED=0.34;Dbxref=InterPro:IPR005373,Pfam:PF03676;
flattened_line_25999	maker	exon	6165	6572	.	+	.	ID=PHYAM_025752-RC:exon:11653;Parent=PHYAM_025752-RC,PHYAM_025752-RA,PHYAM_025752-RB;
flattened_line_25999	maker	exon	6807	6889	.	+	.	ID=PHYAM_025752-RC:exon:11654;Parent=PHYAM_025752-RC,PHYAM_025752-RA,PHYAM_025752-RB;
flattened_line_25999	maker	exon	7860	7934	.	+	.	ID=PHYAM_025752-RC:exon:11655;Parent=PHYAM_025752-RC,PHYAM_025752-RA;
flattened_line_25999	maker	exon	8317	8384	.	+	.	ID=PHYAM_025752-RC:exon:11656;Parent=PHYAM_025752-RC,PHYAM_025752-RA;
flattened_line_25999	maker	exon	8462	8567	.	+	.	ID=PHYAM_025752-RC:exon:11657;Parent=PHYAM_025752-RC,PHYAM_025752-RA;
flattened_line_25999	maker	exon	8654	8714	.	+	.	ID=PHYAM_025752-RC:exon:11658;Parent=PHYAM_025752-RC,PHYAM_025752-RA,PHYAM_025752-RB;
flattened_line_25999	maker	exon	8812	8978	.	+	.	ID=PHYAM_025752-RC:exon:11659;Parent=PHYAM_025752-RC,PHYAM_025752-RA,PHYAM_025752-RB;
flattened_line_25999	maker	exon	9346	9408	.	+	.	ID=PHYAM_025752-RC:exon:11660;Parent=PHYAM_025752-RC,PHYAM_025752-RA,PHYAM_025752-RB;
flattened_line_25999	maker	exon	10297	10344	.	+	.	ID=PHYAM_025752-RC:exon:11661;Parent=PHYAM_025752-RC,PHYAM_025752-RA,PHYAM_025752-RB;
flattened_line_25999	maker	exon	10975	11088	.	+	.	ID=PHYAM_025752-RC:exon:11662;Parent=PHYAM_025752-RC,PHYAM_025752-RA,PHYAM_025752-RB,PHYAM_025752-RD;
flattened_line_25999	maker	exon	11174	11273	.	+	.	ID=PHYAM_025752-RC:exon:11663;Parent=PHYAM_025752-RC,PHYAM_025752-RA,PHYAM_025752-RB,PHYAM_025752-RD;
flattened_line_25999	maker	exon	11362	11435	.	+	.	ID=PHYAM_025752-RC:exon:11664;Parent=PHYAM_025752-RC,PHYAM_025752-RA,PHYAM_025752-RB,PHYAM_025752-RD;
flattened_line_25999	maker	exon	12539	12643	.	+	.	ID=PHYAM_025752-RC:exon:11665;Parent=PHYAM_025752-RC,PHYAM_025752-RA,PHYAM_025752-RB,PHYAM_025752-RD;
flattened_line_25999	maker	exon	12739	12791	.	+	.	ID=PHYAM_025752-RC:exon:11666;Parent=PHYAM_025752-RC,PHYAM_025752-RD;
flattened_line_25999	maker	exon	13492	13834	.	+	.	ID=PHYAM_025752-RC:exon:11667;Parent=PHYAM_025752-RC,PHYAM_025752-RD;
flattened_line_25999	maker	exon	12739	13070	.	+	.	ID=PHYAM_025752-RA:exon:11668;Parent=PHYAM_025752-RA,PHYAM_025752-RB;
flattened_line_25999	maker	exon	7860	8567	.	+	.	ID=PHYAM_025752-RB:exon:11669;Parent=PHYAM_025752-RB;
flattened_line_25999	maker	exon	10108	10344	.	+	.	ID=PHYAM_025752-RD:exon:11670;Parent=PHYAM_025752-RD;
flattened_line_25999	maker	five_prime_UTR	6165	6232	.	+	.	ID=PHYAM_025752-RC:five_prime_utr;Parent=PHYAM_025752-RC;
flattened_line_25999	maker	CDS	6233	6572	.	+	0	ID=PHYAM_025752-RC:cds;Parent=PHYAM_025752-RC;
flattened_line_25999	maker	CDS	6807	6889	.	+	2	ID=PHYAM_025752-RC:cds;Parent=PHYAM_025752-RC;
flattened_line_25999	maker	CDS	7860	7934	.	+	0	ID=PHYAM_025752-RC:cds;Parent=PHYAM_025752-RC;
flattened_line_25999	maker	CDS	8317	8384	.	+	0	ID=PHYAM_025752-RC:cds;Parent=PHYAM_025752-RC;
flattened_line_25999	maker	CDS	8462	8567	.	+	1	ID=PHYAM_025752-RC:cds;Parent=PHYAM_025752-RC;
flattened_line_25999	maker	CDS	8654	8714	.	+	0	ID=PHYAM_025752-RC:cds;Parent=PHYAM_025752-RC;
flattened_line_25999	maker	CDS	8812	8978	.	+	2	ID=PHYAM_025752-RC:cds;Parent=PHYAM_025752-RC;
flattened_line_25999	maker	CDS	9346	9408	.	+	0	ID=PHYAM_025752-RC:cds;Parent=PHYAM_025752-RC;
flattened_line_25999	maker	CDS	10297	10344	.	+	0	ID=PHYAM_025752-RC:cds;Parent=PHYAM_025752-RC;
flattened_line_25999	maker	CDS	10975	11088	.	+	0	ID=PHYAM_025752-RC:cds;Parent=PHYAM_025752-RC;
flattened_line_25999	maker	CDS	11174	11273	.	+	0	ID=PHYAM_025752-RC:cds;Parent=PHYAM_025752-RC;
flattened_line_25999	maker	CDS	11362	11435	.	+	2	ID=PHYAM_025752-RC:cds;Parent=PHYAM_025752-RC;
flattened_line_25999	maker	CDS	12539	12643	.	+	0	ID=PHYAM_025752-RC:cds;Parent=PHYAM_025752-RC;
flattened_line_25999	maker	CDS	12739	12786	.	+	0	ID=PHYAM_025752-RC:cds;Parent=PHYAM_025752-RC;
flattened_line_25999	maker	three_prime_UTR	12787	12791	.	+	.	ID=PHYAM_025752-RC:three_prime_utr;Parent=PHYAM_025752-RC;
flattened_line_25999	maker	three_prime_UTR	13492	13834	.	+	.	ID=PHYAM_025752-RC:three_prime_utr;Parent=PHYAM_025752-RC;
flattened_line_25999	maker	five_prime_UTR	6165	6232	.	+	.	ID=PHYAM_025752-RA:five_prime_utr;Parent=PHYAM_025752-RA;
flattened_line_25999	maker	CDS	6233	6572	.	+	0	ID=PHYAM_025752-RA:cds;Parent=PHYAM_025752-RA;
flattened_line_25999	maker	CDS	6807	6889	.	+	2	ID=PHYAM_025752-RA:cds;Parent=PHYAM_025752-RA;
flattened_line_25999	maker	CDS	7860	7934	.	+	0	ID=PHYAM_025752-RA:cds;Parent=PHYAM_025752-RA;
flattened_line_25999	maker	CDS	8317	8384	.	+	0	ID=PHYAM_025752-RA:cds;Parent=PHYAM_025752-RA;
flattened_line_25999	maker	CDS	8462	8567	.	+	1	ID=PHYAM_025752-RA:cds;Parent=PHYAM_025752-RA;
flattened_line_25999	maker	CDS	8654	8714	.	+	0	ID=PHYAM_025752-RA:cds;Parent=PHYAM_025752-RA;
flattened_line_25999	maker	CDS	8812	8978	.	+	2	ID=PHYAM_025752-RA:cds;Parent=PHYAM_025752-RA;
flattened_line_25999	maker	CDS	9346	9408	.	+	0	ID=PHYAM_025752-RA:cds;Parent=PHYAM_025752-RA;
flattened_line_25999	maker	CDS	10297	10344	.	+	0	ID=PHYAM_025752-RA:cds;Parent=PHYAM_025752-RA;
flattened_line_25999	maker	CDS	10975	11088	.	+	0	ID=PHYAM_025752-RA:cds;Parent=PHYAM_025752-RA;
flattened_line_25999	maker	CDS	11174	11273	.	+	0	ID=PHYAM_025752-RA:cds;Parent=PHYAM_025752-RA;
flattened_line_25999	maker	CDS	11362	11435	.	+	2	ID=PHYAM_025752-RA:cds;Parent=PHYAM_025752-RA;
flattened_line_25999	maker	CDS	12539	12643	.	+	0	ID=PHYAM_025752-RA:cds;Parent=PHYAM_025752-RA;
flattened_line_25999	maker	CDS	12739	12786	.	+	0	ID=PHYAM_025752-RA:cds;Parent=PHYAM_025752-RA;
flattened_line_25999	maker	three_prime_UTR	12787	13070	.	+	.	ID=PHYAM_025752-RA:three_prime_utr;Parent=PHYAM_025752-RA;
flattened_line_25999	maker	five_prime_UTR	6165	6572	.	+	.	ID=PHYAM_025752-RB:five_prime_utr;Parent=PHYAM_025752-RB;
flattened_line_25999	maker	five_prime_UTR	6807	6889	.	+	.	ID=PHYAM_025752-RB:five_prime_utr;Parent=PHYAM_025752-RB;
flattened_line_25999	maker	five_prime_UTR	7860	8441	.	+	.	ID=PHYAM_025752-RB:five_prime_utr;Parent=PHYAM_025752-RB;
flattened_line_25999	maker	CDS	8442	8567	.	+	0	ID=PHYAM_025752-RB:cds;Parent=PHYAM_025752-RB;
flattened_line_25999	maker	CDS	8654	8714	.	+	0	ID=PHYAM_025752-RB:cds;Parent=PHYAM_025752-RB;
flattened_line_25999	maker	CDS	8812	8978	.	+	2	ID=PHYAM_025752-RB:cds;Parent=PHYAM_025752-RB;
flattened_line_25999	maker	CDS	9346	9408	.	+	0	ID=PHYAM_025752-RB:cds;Parent=PHYAM_025752-RB;
flattened_line_25999	maker	CDS	10297	10344	.	+	0	ID=PHYAM_025752-RB:cds;Parent=PHYAM_025752-RB;
flattened_line_25999	maker	CDS	10975	11088	.	+	0	ID=PHYAM_025752-RB:cds;Parent=PHYAM_025752-RB;
flattened_line_25999	maker	CDS	11174	11273	.	+	0	ID=PHYAM_025752-RB:cds;Parent=PHYAM_025752-RB;
flattened_line_25999	maker	CDS	11362	11435	.	+	2	ID=PHYAM_025752-RB:cds;Parent=PHYAM_025752-RB;
flattened_line_25999	maker	CDS	12539	12643	.	+	0	ID=PHYAM_025752-RB:cds;Parent=PHYAM_025752-RB;
flattened_line_25999	maker	CDS	12739	12786	.	+	0	ID=PHYAM_025752-RB:cds;Parent=PHYAM_025752-RB;
flattened_line_25999	maker	three_prime_UTR	12787	13070	.	+	.	ID=PHYAM_025752-RB:three_prime_utr;Parent=PHYAM_025752-RB;
flattened_line_25999	maker	five_prime_UTR	10108	10344	.	+	.	ID=PHYAM_025752-RD:five_prime_utr;Parent=PHYAM_025752-RD;
flattened_line_25999	maker	five_prime_UTR	10975	10983	.	+	.	ID=PHYAM_025752-RD:five_prime_utr;Parent=PHYAM_025752-RD;
flattened_line_25999	maker	CDS	10984	11088	.	+	0	ID=PHYAM_025752-RD:cds;Parent=PHYAM_025752-RD;
flattened_line_25999	maker	CDS	11174	11273	.	+	0	ID=PHYAM_025752-RD:cds;Parent=PHYAM_025752-RD;
flattened_line_25999	maker	CDS	11362	11435	.	+	2	ID=PHYAM_025752-RD:cds;Parent=PHYAM_025752-RD;
flattened_line_25999	maker	CDS	12539	12643	.	+	0	ID=PHYAM_025752-RD:cds;Parent=PHYAM_025752-RD;
flattened_line_25999	maker	CDS	12739	12786	.	+	0	ID=PHYAM_025752-RD:cds;Parent=PHYAM_025752-RD;
flattened_line_25999	maker	three_prime_UTR	12787	12791	.	+	.	ID=PHYAM_025752-RD:three_prime_utr;Parent=PHYAM_025752-RD;
flattened_line_25999	maker	three_prime_UTR	13492	13834	.	+	.	ID=PHYAM_025752-RD:three_prime_utr;Parent=PHYAM_025752-RD;
flattened_line_25999	maker	gene	839	3977	.	-	.	ID=PHYAM_025751;Name=PHYAM_025751;Alias=maker-flattened_line_25999-exonerate_est2genome-gene-0.1;Note=Protein of unknown function;
flattened_line_25999	maker	mRNA	839	3977	4695	-	.	ID=PHYAM_025751-RA;Parent=PHYAM_025751;Name=PHYAM_025751-RA;Alias=maker-flattened_line_25999-exonerate_est2genome-gene-0.1-mRNA-1;Note=Protein of unknown function;_AED=0.06;_QI=379|1|1|1|0|0|3|83|160;_eAED=0.06;
flattened_line_25999	maker	mRNA	1293	3977	794	-	.	ID=PHYAM_025751-RB;Parent=PHYAM_025751;Name=PHYAM_025751-RB;Alias=maker-flattened_line_25999-exonerate_est2genome-gene-0.1-mRNA-2;Note=Protein of unknown function;_AED=0.13;_QI=379|1|1|1|0|0|2|52|120;_eAED=0.13;
flattened_line_25999	maker	exon	1293	1523	.	-	.	ID=PHYAM_025751-RB:exon:11674;Parent=PHYAM_025751-RB;
flattened_line_25999	maker	exon	839	1047	.	-	.	ID=PHYAM_025751-RA:exon:11673;Parent=PHYAM_025751-RA;
flattened_line_25999	maker	exon	1351	1523	.	-	.	ID=PHYAM_025751-RA:exon:11672;Parent=PHYAM_025751-RA;
flattened_line_25999	maker	exon	3415	3977	.	-	.	ID=PHYAM_025751-RA:exon:11671;Parent=PHYAM_025751-RA,PHYAM_025751-RB;
flattened_line_25999	maker	five_prime_UTR	3599	3977	.	-	.	ID=PHYAM_025751-RA:five_prime_utr;Parent=PHYAM_025751-RA;
flattened_line_25999	maker	CDS	3415	3598	.	-	0	ID=PHYAM_025751-RA:cds;Parent=PHYAM_025751-RA;
flattened_line_25999	maker	CDS	1351	1523	.	-	2	ID=PHYAM_025751-RA:cds;Parent=PHYAM_025751-RA;
flattened_line_25999	maker	CDS	922	1047	.	-	0	ID=PHYAM_025751-RA:cds;Parent=PHYAM_025751-RA;
flattened_line_25999	maker	three_prime_UTR	839	921	.	-	.	ID=PHYAM_025751-RA:three_prime_utr;Parent=PHYAM_025751-RA;
flattened_line_25999	maker	five_prime_UTR	3599	3977	.	-	.	ID=PHYAM_025751-RB:five_prime_utr;Parent=PHYAM_025751-RB;
flattened_line_25999	maker	CDS	3415	3598	.	-	0	ID=PHYAM_025751-RB:cds;Parent=PHYAM_025751-RB;
flattened_line_25999	maker	CDS	1345	1523	.	-	2	ID=PHYAM_025751-RB:cds;Parent=PHYAM_025751-RB;
flattened_line_25999	maker	three_prime_UTR	1293	1344	.	-	.	ID=PHYAM_025751-RB:three_prime_utr;Parent=PHYAM_025751-RB;
flattened_line_25999	maker	gene	13916	17611	.	-	.	ID=PHYAM_025753;Name=PHYAM_025753;Alias=maker-flattened_line_25999-exonerate_est2genome-gene-0.2;Note=Similar to PME53: Probable pectinesterase 53 (Arabidopsis thaliana);Dbxref=InterPro:IPR000070,Pfam:PF01095;Ontology_term=GO:0005618,GO:0030599,GO:0042545;
flattened_line_25999	maker	mRNA	13916	17611	8466	-	.	ID=PHYAM_025753-RB;Parent=PHYAM_025753;Name=PHYAM_025753-RB;Alias=maker-flattened_line_25999-exonerate_est2genome-gene-0.2-mRNA-1;Note=Similar to PME53: Probable pectinesterase 53 (Arabidopsis thaliana);_AED=0.25;_QI=195|1|1|1|0|0|4|369|379;_eAED=0.25;Dbxref=InterPro:IPR000070,Pfam:PF01095;Ontology_term=GO:0005618,GO:0030599,GO:0042545;
flattened_line_25999	maker	mRNA	13916	16843	5296	-	.	ID=PHYAM_025753-RA;Parent=PHYAM_025753;Name=PHYAM_025753-RA;Alias=maker-flattened_line_25999-exonerate_est2genome-gene-0.2-mRNA-2;Note=Similar to PME53: Probable pectinesterase 53 (Arabidopsis thaliana);_AED=0.34;_QI=113|1|1|1|0|0|4|369|195;_eAED=0.34;Dbxref=InterPro:IPR000070,Pfam:PF01095;Ontology_term=GO:0005618,GO:0030599,GO:0042545;
flattened_line_25999	maker	mRNA	14307	17611	9981	-	.	ID=PHYAM_025753-RC;Parent=PHYAM_025753;Name=PHYAM_025753-RC;Alias=maker-flattened_line_25999-exonerate_est2genome-gene-0.2-mRNA-3;Note=Similar to PME53: Probable pectinesterase 53 (Arabidopsis thaliana);_AED=0.20;_QI=195|1|1|1|0|0|3|724|360;_eAED=0.20;Dbxref=InterPro:IPR000070,Pfam:PF01095;Ontology_term=GO:0005618,GO:0030599,GO:0042545;
flattened_line_25999	maker	mRNA	15599	17611	6982	-	.	ID=PHYAM_025753-RD;Parent=PHYAM_025753;Name=PHYAM_025753-RD;Alias=maker-flattened_line_25999-exonerate_est2genome-gene-0.2-mRNA-4;Note=Similar to PME53: Probable pectinesterase 53 (Arabidopsis thaliana);_AED=0.29;_QI=195|1|1|1|0|0|2|586|205;_eAED=0.29;Dbxref=InterPro:IPR000070,Pfam:PF01095;Ontology_term=GO:0005618,GO:0030599,GO:0042545;
flattened_line_25999	maker	exon	15599	16443	.	-	.	ID=PHYAM_025753-RD:exon:11682;Parent=PHYAM_025753-RD;
flattened_line_25999	maker	exon	14307	15564	.	-	.	ID=PHYAM_025753-RC:exon:11681;Parent=PHYAM_025753-RC;
flattened_line_25999	maker	exon	16348	16443	.	-	.	ID=PHYAM_025753-RA:exon:11680;Parent=PHYAM_025753-RA;
flattened_line_25999	maker	exon	16830	16843	.	-	.	ID=PHYAM_025753-RA:exon:11679;Parent=PHYAM_025753-RA;
flattened_line_25999	maker	exon	13916	14432	.	-	.	ID=PHYAM_025753-RB:exon:11678;Parent=PHYAM_025753-RB,PHYAM_025753-RA;
flattened_line_25999	maker	exon	15122	15564	.	-	.	ID=PHYAM_025753-RB:exon:11677;Parent=PHYAM_025753-RB,PHYAM_025753-RA;
flattened_line_25999	maker	exon	16254	16443	.	-	.	ID=PHYAM_025753-RB:exon:11676;Parent=PHYAM_025753-RB,PHYAM_025753-RC;
flattened_line_25999	maker	exon	17058	17611	.	-	.	ID=PHYAM_025753-RB:exon:11675;Parent=PHYAM_025753-RB,PHYAM_025753-RC,PHYAM_025753-RD;
flattened_line_25999	maker	five_prime_UTR	17417	17611	.	-	.	ID=PHYAM_025753-RB:five_prime_utr;Parent=PHYAM_025753-RB;
flattened_line_25999	maker	CDS	17058	17416	.	-	0	ID=PHYAM_025753-RB:cds;Parent=PHYAM_025753-RB;
flattened_line_25999	maker	CDS	16254	16443	.	-	1	ID=PHYAM_025753-RB:cds;Parent=PHYAM_025753-RB;
flattened_line_25999	maker	CDS	15122	15564	.	-	0	ID=PHYAM_025753-RB:cds;Parent=PHYAM_025753-RB;
flattened_line_25999	maker	CDS	14285	14432	.	-	1	ID=PHYAM_025753-RB:cds;Parent=PHYAM_025753-RB;
flattened_line_25999	maker	three_prime_UTR	13916	14284	.	-	.	ID=PHYAM_025753-RB:three_prime_utr;Parent=PHYAM_025753-RB;
flattened_line_25999	maker	five_prime_UTR	16830	16843	.	-	.	ID=PHYAM_025753-RA:five_prime_utr;Parent=PHYAM_025753-RA;
flattened_line_25999	maker	five_prime_UTR	16348	16443	.	-	.	ID=PHYAM_025753-RA:five_prime_utr;Parent=PHYAM_025753-RA;
flattened_line_25999	maker	five_prime_UTR	15562	15564	.	-	.	ID=PHYAM_025753-RA:five_prime_utr;Parent=PHYAM_025753-RA;
flattened_line_25999	maker	CDS	15122	15561	.	-	0	ID=PHYAM_025753-RA:cds;Parent=PHYAM_025753-RA;
flattened_line_25999	maker	CDS	14285	14432	.	-	1	ID=PHYAM_025753-RA:cds;Parent=PHYAM_025753-RA;
flattened_line_25999	maker	three_prime_UTR	13916	14284	.	-	.	ID=PHYAM_025753-RA:three_prime_utr;Parent=PHYAM_025753-RA;
flattened_line_25999	maker	five_prime_UTR	17417	17611	.	-	.	ID=PHYAM_025753-RC:five_prime_utr;Parent=PHYAM_025753-RC;
flattened_line_25999	maker	CDS	17058	17416	.	-	0	ID=PHYAM_025753-RC:cds;Parent=PHYAM_025753-RC;
flattened_line_25999	maker	CDS	16254	16443	.	-	1	ID=PHYAM_025753-RC:cds;Parent=PHYAM_025753-RC;
flattened_line_25999	maker	CDS	15031	15564	.	-	0	ID=PHYAM_025753-RC:cds;Parent=PHYAM_025753-RC;
flattened_line_25999	maker	three_prime_UTR	14307	15030	.	-	.	ID=PHYAM_025753-RC:three_prime_utr;Parent=PHYAM_025753-RC;
flattened_line_25999	maker	five_prime_UTR	17417	17611	.	-	.	ID=PHYAM_025753-RD:five_prime_utr;Parent=PHYAM_025753-RD;
flattened_line_25999	maker	CDS	17058	17416	.	-	0	ID=PHYAM_025753-RD:cds;Parent=PHYAM_025753-RD;
flattened_line_25999	maker	CDS	16185	16443	.	-	1	ID=PHYAM_025753-RD:cds;Parent=PHYAM_025753-RD;
flattened_line_25999	maker	three_prime_UTR	15599	16184	.	-	.	ID=PHYAM_025753-RD:three_prime_utr;Parent=PHYAM_025753-RD;
flattened_line_21499	maker	gene	16361	21959	.	+	.	ID=PHYAM_023920;Name=PHYAM_023920;Alias=maker-flattened_line_21499-exonerate_est2genome-gene-0.0;Note=Similar to RABF1: Ras-related protein RABF1 (Arabidopsis thaliana);Dbxref=InterPro:IPR001806,Pfam:PF00071;Ontology_term=GO:0003924,GO:0005525;
flattened_line_21499	maker	mRNA	16361	21959	4022	+	.	ID=PHYAM_023920-RA;Parent=PHYAM_023920;Name=PHYAM_023920-RA;Alias=maker-flattened_line_21499-exonerate_est2genome-gene-0.0-mRNA-1;Note=Similar to RABF1: Ras-related protein RABF1 (Arabidopsis thaliana);_AED=0.17;_QI=257|1|1|1|0|0|7|0|190;_eAED=0.17;Dbxref=InterPro:IPR001806,Pfam:PF00071;Ontology_term=GO:0003924,GO:0005525;
flattened_line_21499	maker	exon	16361	16642	.	+	.	ID=PHYAM_023920-RA:exon:9486;Parent=PHYAM_023920-RA;
flattened_line_21499	maker	exon	16755	16834	.	+	.	ID=PHYAM_023920-RA:exon:9487;Parent=PHYAM_023920-RA;
flattened_line_21499	maker	exon	16943	17026	.	+	.	ID=PHYAM_023920-RA:exon:9488;Parent=PHYAM_023920-RA;
flattened_line_21499	maker	exon	17100	17194	.	+	.	ID=PHYAM_023920-RA:exon:9489;Parent=PHYAM_023920-RA;
flattened_line_21499	maker	exon	17289	17394	.	+	.	ID=PHYAM_023920-RA:exon:9490;Parent=PHYAM_023920-RA;
flattened_line_21499	maker	exon	21673	21762	.	+	.	ID=PHYAM_023920-RA:exon:9491;Parent=PHYAM_023920-RA;
flattened_line_21499	maker	exon	21870	21959	.	+	.	ID=PHYAM_023920-RA:exon:9492;Parent=PHYAM_023920-RA;
flattened_line_21499	maker	five_prime_UTR	16361	16617	.	+	.	ID=PHYAM_023920-RA:five_prime_utr;Parent=PHYAM_023920-RA;
flattened_line_21499	maker	CDS	16618	16642	.	+	0	ID=PHYAM_023920-RA:cds;Parent=PHYAM_023920-RA;
flattened_line_21499	maker	CDS	16755	16834	.	+	2	ID=PHYAM_023920-RA:cds;Parent=PHYAM_023920-RA;
flattened_line_21499	maker	CDS	16943	17026	.	+	0	ID=PHYAM_023920-RA:cds;Parent=PHYAM_023920-RA;
flattened_line_21499	maker	CDS	17100	17194	.	+	0	ID=PHYAM_023920-RA:cds;Parent=PHYAM_023920-RA;
flattened_line_21499	maker	CDS	17289	17394	.	+	1	ID=PHYAM_023920-RA:cds;Parent=PHYAM_023920-RA;
flattened_line_21499	maker	CDS	21673	21762	.	+	0	ID=PHYAM_023920-RA:cds;Parent=PHYAM_023920-RA;
flattened_line_21499	maker	CDS	21870	21959	.	+	0	ID=PHYAM_023920-RA:cds;Parent=PHYAM_023920-RA;
flattened_line_21499	maker	gene	11673	11945	.	+	.	ID=PHYAM_023919;Name=PHYAM_023919;Alias=maker-flattened_line_21499-exonerate_protein2genome-gene-0.1;Note=Protein of unknown function;
flattened_line_21499	maker	mRNA	11673	11945	273	+	.	ID=PHYAM_023919-RA;Parent=PHYAM_023919;Name=PHYAM_023919-RA;Alias=maker-flattened_line_21499-exonerate_protein2genome-gene-0.1-mRNA-1;Note=Protein of unknown function;_AED=0.13;_QI=0|-1|0|1|-1|0|1|0|90;_eAED=0.15;
flattened_line_21499	maker	exon	11673	11945	.	+	.	ID=PHYAM_023919-RA:exon:9493;Parent=PHYAM_023919-RA;
flattened_line_21499	maker	CDS	11673	11945	.	+	0	ID=PHYAM_023919-RA:cds;Parent=PHYAM_023919-RA;
flattened_line_2790	maker	gene	69741	80574	.	+	.	ID=PHYAM_007484;Name=PHYAM_007484;Alias=maker-flattened_line_2790-exonerate_est2genome-gene-0.0;Note=Similar to CAT3: Catalase isozyme 3 (Nicotiana plumbaginifolia);Dbxref=InterPro:IPR010582,InterPro:IPR011614,Pfam:PF00199,Pfam:PF06628;Ontology_term=GO:0004096,GO:0020037,GO:0055114;
flattened_line_2790	maker	mRNA	69742	80574	10268	+	.	ID=PHYAM_007484-RC;Parent=PHYAM_007484;Name=PHYAM_007484-RC;Alias=maker-flattened_line_2790-exonerate_est2genome-gene-0.0-mRNA-1;Note=Similar to CAT3: Catalase isozyme 3 (Nicotiana plumbaginifolia);_AED=0.16;_QI=201|1|1|1|0|0|9|404|492;_eAED=0.16;Dbxref=InterPro:IPR010582,InterPro:IPR011614,Pfam:PF00199,Pfam:PF06628;Ontology_term=GO:0004096,GO:0020037,GO:0055114;
flattened_line_2790	maker	mRNA	69741	78850	1531	+	.	ID=PHYAM_007484-RA;Parent=PHYAM_007484;Name=PHYAM_007484-RA;Alias=maker-flattened_line_2790-exonerate_est2genome-gene-0.0-mRNA-2;Note=Similar to CAT1: Catalase isozyme 1 (Ricinus communis);_AED=0.25;_QI=202|1|0.85|1|0|0|7|0|443;_eAED=0.25;Dbxref=InterPro:IPR011614,Pfam:PF00199;Ontology_term=GO:0004096,GO:0020037,GO:0055114;
flattened_line_2790	maker	mRNA	69741	78951	1992	+	.	ID=PHYAM_007484-RB;Parent=PHYAM_007484;Name=PHYAM_007484-RB;Alias=maker-flattened_line_2790-exonerate_est2genome-gene-0.0-mRNA-3;Note=Similar to CAT2: Catalase-2 (Arabidopsis thaliana);_AED=0.17;_QI=202|1|1|1|0|0|6|509|426;_eAED=0.17;Dbxref=InterPro:IPR011614,Pfam:PF00199;Ontology_term=GO:0004096,GO:0020037,GO:0055114;
flattened_line_2790	maker	exon	80111	80574	.	+	.	ID=PHYAM_007484-RC:exon:3577;Parent=PHYAM_007484-RC;
flattened_line_2790	maker	exon	79902	79995	.	+	.	ID=PHYAM_007484-RC:exon:3578;Parent=PHYAM_007484-RC;
flattened_line_2790	maker	exon	78779	78846	.	+	.	ID=PHYAM_007484-RC:exon:3579;Parent=PHYAM_007484-RC;
flattened_line_2790	maker	exon	78329	78418	.	+	.	ID=PHYAM_007484-RC:exon:3580;Parent=PHYAM_007484-RC,PHYAM_007484-RA;
flattened_line_2790	maker	exon	77820	78202	.	+	.	ID=PHYAM_007484-RC:exon:3581;Parent=PHYAM_007484-RC,PHYAM_007484-RA,PHYAM_007484-RB;
flattened_line_2790	maker	exon	76679	77072	.	+	.	ID=PHYAM_007484-RC:exon:3582;Parent=PHYAM_007484-RC,PHYAM_007484-RA,PHYAM_007484-RB;
flattened_line_2790	maker	exon	73444	73721	.	+	.	ID=PHYAM_007484-RC:exon:3583;Parent=PHYAM_007484-RC,PHYAM_007484-RA,PHYAM_007484-RB;
flattened_line_2790	maker	exon	71297	71393	.	+	.	ID=PHYAM_007484-RC:exon:3584;Parent=PHYAM_007484-RC,PHYAM_007484-RA,PHYAM_007484-RB;
flattened_line_2790	maker	exon	69742	69957	.	+	.	ID=PHYAM_007484-RC:exon:3585;Parent=PHYAM_007484-RC;
flattened_line_2790	maker	exon	69741	69957	.	+	.	ID=PHYAM_007484-RA:exon:3586;Parent=PHYAM_007484-RA,PHYAM_007484-RB;
flattened_line_2790	maker	exon	78779	78850	.	+	.	ID=PHYAM_007484-RA:exon:3587;Parent=PHYAM_007484-RA;
flattened_line_2790	maker	exon	78329	78951	.	+	.	ID=PHYAM_007484-RB:exon:3588;Parent=PHYAM_007484-RB;
flattened_line_2790	maker	five_prime_UTR	69742	69942	.	+	.	ID=PHYAM_007484-RC:five_prime_utr;Parent=PHYAM_007484-RC;
flattened_line_2790	maker	CDS	69943	69957	.	+	0	ID=PHYAM_007484-RC:cds;Parent=PHYAM_007484-RC;
flattened_line_2790	maker	CDS	71297	71393	.	+	0	ID=PHYAM_007484-RC:cds;Parent=PHYAM_007484-RC;
flattened_line_2790	maker	CDS	73444	73721	.	+	2	ID=PHYAM_007484-RC:cds;Parent=PHYAM_007484-RC;
flattened_line_2790	maker	CDS	76679	77072	.	+	0	ID=PHYAM_007484-RC:cds;Parent=PHYAM_007484-RC;
flattened_line_2790	maker	CDS	77820	78202	.	+	2	ID=PHYAM_007484-RC:cds;Parent=PHYAM_007484-RC;
flattened_line_2790	maker	CDS	78329	78418	.	+	0	ID=PHYAM_007484-RC:cds;Parent=PHYAM_007484-RC;
flattened_line_2790	maker	CDS	78779	78846	.	+	0	ID=PHYAM_007484-RC:cds;Parent=PHYAM_007484-RC;
flattened_line_2790	maker	CDS	79902	79995	.	+	1	ID=PHYAM_007484-RC:cds;Parent=PHYAM_007484-RC;
flattened_line_2790	maker	CDS	80111	80170	.	+	0	ID=PHYAM_007484-RC:cds;Parent=PHYAM_007484-RC;
flattened_line_2790	maker	three_prime_UTR	80171	80574	.	+	.	ID=PHYAM_007484-RC:three_prime_utr;Parent=PHYAM_007484-RC;
flattened_line_2790	maker	five_prime_UTR	69741	69942	.	+	.	ID=PHYAM_007484-RA:five_prime_utr;Parent=PHYAM_007484-RA;
flattened_line_2790	maker	CDS	69943	69957	.	+	0	ID=PHYAM_007484-RA:cds;Parent=PHYAM_007484-RA;
flattened_line_2790	maker	CDS	71297	71393	.	+	0	ID=PHYAM_007484-RA:cds;Parent=PHYAM_007484-RA;
flattened_line_2790	maker	CDS	73444	73721	.	+	2	ID=PHYAM_007484-RA:cds;Parent=PHYAM_007484-RA;
flattened_line_2790	maker	CDS	76679	77072	.	+	0	ID=PHYAM_007484-RA:cds;Parent=PHYAM_007484-RA;
flattened_line_2790	maker	CDS	77820	78202	.	+	2	ID=PHYAM_007484-RA:cds;Parent=PHYAM_007484-RA;
flattened_line_2790	maker	CDS	78329	78418	.	+	0	ID=PHYAM_007484-RA:cds;Parent=PHYAM_007484-RA;
flattened_line_2790	maker	CDS	78779	78850	.	+	0	ID=PHYAM_007484-RA:cds;Parent=PHYAM_007484-RA;
flattened_line_2790	maker	five_prime_UTR	69741	69942	.	+	.	ID=PHYAM_007484-RB:five_prime_utr;Parent=PHYAM_007484-RB;
flattened_line_2790	maker	CDS	69943	69957	.	+	0	ID=PHYAM_007484-RB:cds;Parent=PHYAM_007484-RB;
flattened_line_2790	maker	CDS	71297	71393	.	+	0	ID=PHYAM_007484-RB:cds;Parent=PHYAM_007484-RB;
flattened_line_2790	maker	CDS	73444	73721	.	+	2	ID=PHYAM_007484-RB:cds;Parent=PHYAM_007484-RB;
flattened_line_2790	maker	CDS	76679	77072	.	+	0	ID=PHYAM_007484-RB:cds;Parent=PHYAM_007484-RB;
flattened_line_2790	maker	CDS	77820	78202	.	+	2	ID=PHYAM_007484-RB:cds;Parent=PHYAM_007484-RB;
flattened_line_2790	maker	CDS	78329	78442	.	+	0	ID=PHYAM_007484-RB:cds;Parent=PHYAM_007484-RB;
flattened_line_2790	maker	three_prime_UTR	78443	78951	.	+	.	ID=PHYAM_007484-RB:three_prime_utr;Parent=PHYAM_007484-RB;
flattened_line_2790	maker	gene	16523	16699	.	+	.	ID=PHYAM_007483;Name=PHYAM_007483;Alias=maker-flattened_line_2790-exonerate_protein2genome-gene-0.1;Note=Protein of unknown function;
flattened_line_2790	maker	mRNA	16523	16699	177	+	.	ID=PHYAM_007483-RA;Parent=PHYAM_007483;Name=PHYAM_007483-RA;Alias=maker-flattened_line_2790-exonerate_protein2genome-gene-0.1-mRNA-1;Note=Protein of unknown function;_AED=0.38;_QI=0|-1|0|1|-1|0|1|0|58;_eAED=0.41;
flattened_line_2790	maker	exon	16523	16699	.	+	.	ID=PHYAM_007483-RA:exon:3589;Parent=PHYAM_007483-RA;
flattened_line_2790	maker	CDS	16523	16699	.	+	0	ID=PHYAM_007483-RA:cds;Parent=PHYAM_007483-RA;
flattened_line_6852	maker	gene	3589	3816	.	-	.	ID=PHYAM_013359;Name=PHYAM_013359;Alias=maker-flattened_line_6852-exonerate_protein2genome-gene-0.0;Note=Protein of unknown function;
flattened_line_6852	maker	mRNA	3589	3816	228	-	.	ID=PHYAM_013359-RA;Parent=PHYAM_013359;Name=PHYAM_013359-RA;Alias=maker-flattened_line_6852-exonerate_protein2genome-gene-0.0-mRNA-1;Note=Protein of unknown function;_AED=0.18;_QI=0|-1|0|1|-1|0|1|0|75;_eAED=0.19;
flattened_line_6852	maker	exon	3589	3816	.	-	.	ID=PHYAM_013359-RA:exon:5903;Parent=PHYAM_013359-RA;
flattened_line_6852	maker	CDS	3589	3816	.	-	0	ID=PHYAM_013359-RA:cds;Parent=PHYAM_013359-RA;
flattened_line_5236	maker	gene	10120	14555	.	+	.	ID=PHYAM_011370;Name=PHYAM_011370;Alias=maker-flattened_line_5236-exonerate_est2genome-gene-0.0;Note=Similar to At4g39670: ACD11 homolog protein (Arabidopsis thaliana);Dbxref=InterPro:IPR014830,Pfam:PF08718;Ontology_term=GO:0005737,GO:0120009,GO:0120013;
flattened_line_5236	maker	mRNA	10120	14555	6215	+	.	ID=PHYAM_011370-RA;Parent=PHYAM_011370;Name=PHYAM_011370-RA;Alias=maker-flattened_line_5236-exonerate_est2genome-gene-0.0-mRNA-1;Note=Similar to At4g39670: ACD11 homolog protein (Arabidopsis thaliana);_AED=0.04;_QI=253|1|1|1|0|0|4|376|206;_eAED=0.04;Dbxref=InterPro:IPR014830,Pfam:PF08718;Ontology_term=GO:0005737,GO:0120009,GO:0120013;
flattened_line_5236	maker	exon	10120	10567	.	+	.	ID=PHYAM_011370-RA:exon:5006;Parent=PHYAM_011370-RA;
flattened_line_5236	maker	exon	11505	11677	.	+	.	ID=PHYAM_011370-RA:exon:5007;Parent=PHYAM_011370-RA;
flattened_line_5236	maker	exon	13189	13334	.	+	.	ID=PHYAM_011370-RA:exon:5008;Parent=PHYAM_011370-RA;
flattened_line_5236	maker	exon	14073	14555	.	+	.	ID=PHYAM_011370-RA:exon:5009;Parent=PHYAM_011370-RA;
flattened_line_5236	maker	five_prime_UTR	10120	10372	.	+	.	ID=PHYAM_011370-RA:five_prime_utr;Parent=PHYAM_011370-RA;
flattened_line_5236	maker	CDS	10373	10567	.	+	0	ID=PHYAM_011370-RA:cds;Parent=PHYAM_011370-RA;
flattened_line_5236	maker	CDS	11505	11677	.	+	0	ID=PHYAM_011370-RA:cds;Parent=PHYAM_011370-RA;
flattened_line_5236	maker	CDS	13189	13334	.	+	1	ID=PHYAM_011370-RA:cds;Parent=PHYAM_011370-RA;
flattened_line_5236	maker	CDS	14073	14179	.	+	2	ID=PHYAM_011370-RA:cds;Parent=PHYAM_011370-RA;
flattened_line_5236	maker	three_prime_UTR	14180	14555	.	+	.	ID=PHYAM_011370-RA:three_prime_utr;Parent=PHYAM_011370-RA;
flattened_line_5236	maker	gene	38866	43129	.	+	.	ID=PHYAM_011371;Name=PHYAM_011371;Alias=maker-flattened_line_5236-exonerate_est2genome-gene-0.1;Note=Protein of unknown function;
flattened_line_5236	maker	mRNA	38866	43129	9763	+	.	ID=PHYAM_011371-RA;Parent=PHYAM_011371;Name=PHYAM_011371-RA;Alias=maker-flattened_line_5236-exonerate_est2genome-gene-0.1-mRNA-1;Note=Protein of unknown function;_AED=0.17;_QI=593|1|1|1|0|0|4|579|261;_eAED=0.17;
flattened_line_5236	maker	mRNA	40952	43129	1658	+	.	ID=PHYAM_011371-RB;Parent=PHYAM_011371;Name=PHYAM_011371-RB;Alias=maker-flattened_line_5236-exonerate_est2genome-gene-0.1-mRNA-2;Note=Protein of unknown function;_AED=0.22;_QI=399|1|1|1|0|0|3|536|240;_eAED=0.22;
flattened_line_5236	maker	mRNA	40952	43129	1764	+	.	ID=PHYAM_011371-RC;Parent=PHYAM_011371;Name=PHYAM_011371-RC;Alias=maker-flattened_line_5236-exonerate_est2genome-gene-0.1-mRNA-3;Note=Protein of unknown function;_AED=0.20;_QI=399|1|1|1|0|0|2|579|261;_eAED=0.20;
flattened_line_5236	maker	exon	41943	43129	.	+	.	ID=PHYAM_011371-RA:exon:5010;Parent=PHYAM_011371-RA,PHYAM_011371-RC;
flattened_line_5236	maker	exon	41312	41528	.	+	.	ID=PHYAM_011371-RA:exon:5011;Parent=PHYAM_011371-RA;
flattened_line_5236	maker	exon	39880	39920	.	+	.	ID=PHYAM_011371-RA:exon:5012;Parent=PHYAM_011371-RA;
flattened_line_5236	maker	exon	38866	39378	.	+	.	ID=PHYAM_011371-RA:exon:5013;Parent=PHYAM_011371-RA;
flattened_line_5236	maker	exon	40952	41528	.	+	.	ID=PHYAM_011371-RB:exon:5014;Parent=PHYAM_011371-RB,PHYAM_011371-RC;
flattened_line_5236	maker	exon	41943	42480	.	+	.	ID=PHYAM_011371-RB:exon:5015;Parent=PHYAM_011371-RB;
flattened_line_5236	maker	exon	42587	43129	.	+	.	ID=PHYAM_011371-RB:exon:5016;Parent=PHYAM_011371-RB;
flattened_line_5236	maker	five_prime_UTR	38866	39378	.	+	.	ID=PHYAM_011371-RA:five_prime_utr;Parent=PHYAM_011371-RA;
flattened_line_5236	maker	five_prime_UTR	39880	39920	.	+	.	ID=PHYAM_011371-RA:five_prime_utr;Parent=PHYAM_011371-RA;
flattened_line_5236	maker	five_prime_UTR	41312	41350	.	+	.	ID=PHYAM_011371-RA:five_prime_utr;Parent=PHYAM_011371-RA;
flattened_line_5236	maker	CDS	41351	41528	.	+	0	ID=PHYAM_011371-RA:cds;Parent=PHYAM_011371-RA;
flattened_line_5236	maker	CDS	41943	42550	.	+	2	ID=PHYAM_011371-RA:cds;Parent=PHYAM_011371-RA;
flattened_line_5236	maker	three_prime_UTR	42551	43129	.	+	.	ID=PHYAM_011371-RA:three_prime_utr;Parent=PHYAM_011371-RA;
flattened_line_5236	maker	five_prime_UTR	40952	41350	.	+	.	ID=PHYAM_011371-RB:five_prime_utr;Parent=PHYAM_011371-RB;
flattened_line_5236	maker	CDS	41351	41528	.	+	0	ID=PHYAM_011371-RB:cds;Parent=PHYAM_011371-RB;
flattened_line_5236	maker	CDS	41943	42480	.	+	2	ID=PHYAM_011371-RB:cds;Parent=PHYAM_011371-RB;
flattened_line_5236	maker	CDS	42587	42593	.	+	1	ID=PHYAM_011371-RB:cds;Parent=PHYAM_011371-RB;
flattened_line_5236	maker	three_prime_UTR	42594	43129	.	+	.	ID=PHYAM_011371-RB:three_prime_utr;Parent=PHYAM_011371-RB;
flattened_line_5236	maker	five_prime_UTR	40952	41350	.	+	.	ID=PHYAM_011371-RC:five_prime_utr;Parent=PHYAM_011371-RC;
flattened_line_5236	maker	CDS	41351	41528	.	+	0	ID=PHYAM_011371-RC:cds;Parent=PHYAM_011371-RC;
flattened_line_5236	maker	CDS	41943	42550	.	+	2	ID=PHYAM_011371-RC:cds;Parent=PHYAM_011371-RC;
flattened_line_5236	maker	three_prime_UTR	42551	43129	.	+	.	ID=PHYAM_011371-RC:three_prime_utr;Parent=PHYAM_011371-RC;
flattened_line_5236	maker	gene	44578	45003	.	+	.	ID=PHYAM_011372;Name=PHYAM_011372;Alias=maker-flattened_line_5236-exonerate_est2genome-gene-0.2;Note=Protein of unknown function;
flattened_line_5236	maker	mRNA	44578	45003	1690	+	.	ID=PHYAM_011372-RA;Parent=PHYAM_011372;Name=PHYAM_011372-RA;Alias=maker-flattened_line_5236-exonerate_est2genome-gene-0.2-mRNA-1;Note=Protein of unknown function;_AED=0.09;_QI=29|1|1|1|0|0|2|114|65;_eAED=0.09;
flattened_line_5236	maker	exon	44699	45003	.	+	.	ID=PHYAM_011372-RA:exon:5017;Parent=PHYAM_011372-RA;
flattened_line_5236	maker	exon	44578	44613	.	+	.	ID=PHYAM_011372-RA:exon:5018;Parent=PHYAM_011372-RA;
flattened_line_5236	maker	five_prime_UTR	44578	44606	.	+	.	ID=PHYAM_011372-RA:five_prime_utr;Parent=PHYAM_011372-RA;
flattened_line_5236	maker	CDS	44607	44613	.	+	0	ID=PHYAM_011372-RA:cds;Parent=PHYAM_011372-RA;
flattened_line_5236	maker	CDS	44699	44889	.	+	2	ID=PHYAM_011372-RA:cds;Parent=PHYAM_011372-RA;
flattened_line_5236	maker	three_prime_UTR	44890	45003	.	+	.	ID=PHYAM_011372-RA:three_prime_utr;Parent=PHYAM_011372-RA;
flattened_line_5236	maker	gene	45539	60604	.	-	.	ID=PHYAM_011373;Name=PHYAM_011373;Alias=maker-flattened_line_5236-exonerate_est2genome-gene-0.3;Note=Similar to RPL4: 50S ribosomal protein L4%2C chloroplastic (Nicotiana tabacum);Dbxref=InterPro:IPR002136,Pfam:PF00573;Ontology_term=GO:0003735,GO:0005840,GO:0006412;
flattened_line_5236	maker	mRNA	45539	60604	1879	-	.	ID=PHYAM_011373-RA;Parent=PHYAM_011373;Name=PHYAM_011373-RA;Alias=maker-flattened_line_5236-exonerate_est2genome-gene-0.3-mRNA-1;Note=Similar to RPL4: 50S ribosomal protein L4%2C chloroplastic (Nicotiana tabacum);_AED=0.03;_QI=158|1|1|1|0|0|8|746|324;_eAED=0.03;Dbxref=InterPro:IPR002136,Pfam:PF00573;Ontology_term=GO:0003735,GO:0005840,GO:0006412;
flattened_line_5236	maker	mRNA	45539	60604	1798	-	.	ID=PHYAM_011373-RB;Parent=PHYAM_011373;Name=PHYAM_011373-RB;Alias=maker-flattened_line_5236-exonerate_est2genome-gene-0.3-mRNA-2;Note=Similar to RPL4: 50S ribosomal protein L4%2C chloroplastic (Nicotiana tabacum);_AED=0.05;_QI=158|1|1|1|0|0|7|746|297;_eAED=0.05;Dbxref=InterPro:IPR002136,Pfam:PF00573;Ontology_term=GO:0003735,GO:0005840,GO:0006412;
flattened_line_5236	maker	exon	45539	46386	.	-	.	ID=PHYAM_011373-RA:exon:5026;Parent=PHYAM_011373-RA,PHYAM_011373-RB;
flattened_line_5236	maker	exon	46985	47158	.	-	.	ID=PHYAM_011373-RA:exon:5025;Parent=PHYAM_011373-RA,PHYAM_011373-RB;
flattened_line_5236	maker	exon	48189	48308	.	-	.	ID=PHYAM_011373-RA:exon:5024;Parent=PHYAM_011373-RA,PHYAM_011373-RB;
flattened_line_5236	maker	exon	48418	48525	.	-	.	ID=PHYAM_011373-RA:exon:5023;Parent=PHYAM_011373-RA,PHYAM_011373-RB;
flattened_line_5236	maker	exon	50110	50258	.	-	.	ID=PHYAM_011373-RA:exon:5022;Parent=PHYAM_011373-RA,PHYAM_011373-RB;
flattened_line_5236	maker	exon	51049	51129	.	-	.	ID=PHYAM_011373-RA:exon:5021;Parent=PHYAM_011373-RA;
flattened_line_5236	maker	exon	54140	54260	.	-	.	ID=PHYAM_011373-RA:exon:5020;Parent=PHYAM_011373-RA,PHYAM_011373-RB;
flattened_line_5236	maker	exon	60327	60604	.	-	.	ID=PHYAM_011373-RA:exon:5019;Parent=PHYAM_011373-RA,PHYAM_011373-RB;
flattened_line_5236	maker	five_prime_UTR	60447	60604	.	-	.	ID=PHYAM_011373-RA:five_prime_utr;Parent=PHYAM_011373-RA;
flattened_line_5236	maker	CDS	60327	60446	.	-	0	ID=PHYAM_011373-RA:cds;Parent=PHYAM_011373-RA;
flattened_line_5236	maker	CDS	54140	54260	.	-	0	ID=PHYAM_011373-RA:cds;Parent=PHYAM_011373-RA;
flattened_line_5236	maker	CDS	51049	51129	.	-	2	ID=PHYAM_011373-RA:cds;Parent=PHYAM_011373-RA;
flattened_line_5236	maker	CDS	50110	50258	.	-	2	ID=PHYAM_011373-RA:cds;Parent=PHYAM_011373-RA;
flattened_line_5236	maker	CDS	48418	48525	.	-	0	ID=PHYAM_011373-RA:cds;Parent=PHYAM_011373-RA;
flattened_line_5236	maker	CDS	48189	48308	.	-	0	ID=PHYAM_011373-RA:cds;Parent=PHYAM_011373-RA;
flattened_line_5236	maker	CDS	46985	47158	.	-	0	ID=PHYAM_011373-RA:cds;Parent=PHYAM_011373-RA;
flattened_line_5236	maker	CDS	46285	46386	.	-	0	ID=PHYAM_011373-RA:cds;Parent=PHYAM_011373-RA;
flattened_line_5236	maker	three_prime_UTR	45539	46284	.	-	.	ID=PHYAM_011373-RA:three_prime_utr;Parent=PHYAM_011373-RA;
flattened_line_5236	maker	five_prime_UTR	60447	60604	.	-	.	ID=PHYAM_011373-RB:five_prime_utr;Parent=PHYAM_011373-RB;
flattened_line_5236	maker	CDS	60327	60446	.	-	0	ID=PHYAM_011373-RB:cds;Parent=PHYAM_011373-RB;
flattened_line_5236	maker	CDS	54140	54260	.	-	0	ID=PHYAM_011373-RB:cds;Parent=PHYAM_011373-RB;
flattened_line_5236	maker	CDS	50110	50258	.	-	2	ID=PHYAM_011373-RB:cds;Parent=PHYAM_011373-RB;
flattened_line_5236	maker	CDS	48418	48525	.	-	0	ID=PHYAM_011373-RB:cds;Parent=PHYAM_011373-RB;
flattened_line_5236	maker	CDS	48189	48308	.	-	0	ID=PHYAM_011373-RB:cds;Parent=PHYAM_011373-RB;
flattened_line_5236	maker	CDS	46985	47158	.	-	0	ID=PHYAM_011373-RB:cds;Parent=PHYAM_011373-RB;
flattened_line_5236	maker	CDS	46285	46386	.	-	0	ID=PHYAM_011373-RB:cds;Parent=PHYAM_011373-RB;
flattened_line_5236	maker	three_prime_UTR	45539	46284	.	-	.	ID=PHYAM_011373-RB:three_prime_utr;Parent=PHYAM_011373-RB;
flattened_line_12744	maker	gene	9661	20083	.	+	.	ID=PHYAM_018842;Name=PHYAM_018842;Alias=maker-flattened_line_12744-exonerate_est2genome-gene-0.0;Note=Similar to DPL1: Sphingosine-1-phosphate lyase (Arabidopsis thaliana);Dbxref=InterPro:IPR002129,Pfam:PF00282;Ontology_term=GO:0016831,GO:0019752,GO:0030170;
flattened_line_12744	maker	mRNA	9661	20083	2099	+	.	ID=PHYAM_018842-RB;Parent=PHYAM_018842;Name=PHYAM_018842-RB;Alias=maker-flattened_line_12744-exonerate_est2genome-gene-0.0-mRNA-1;Note=Similar to DPL1: Sphingosine-1-phosphate lyase (Arabidopsis thaliana);_AED=0.25;_QI=143|1|1|1|0|0|15|342|537;_eAED=0.25;Dbxref=InterPro:IPR002129,Pfam:PF00282;Ontology_term=GO:0016831,GO:0019752,GO:0030170;
flattened_line_12744	maker	mRNA	9661	18380	9867	+	.	ID=PHYAM_018842-RA;Parent=PHYAM_018842;Name=PHYAM_018842-RA;Alias=maker-flattened_line_12744-exonerate_est2genome-gene-0.0-mRNA-2;Note=Similar to DPL1: Sphingosine-1-phosphate lyase (Arabidopsis thaliana);_AED=0.27;_QI=143|1|1|1|0|0|9|696|386;_eAED=0.27;Dbxref=InterPro:IPR002129,Pfam:PF00282;Ontology_term=GO:0016831,GO:0019752,GO:0030170;
flattened_line_12744	maker	exon	9661	9994	.	+	.	ID=PHYAM_018842-RB:exon:8340;Parent=PHYAM_018842-RB,PHYAM_018842-RA;
flattened_line_12744	maker	exon	10105	10150	.	+	.	ID=PHYAM_018842-RB:exon:8341;Parent=PHYAM_018842-RB,PHYAM_018842-RA;
flattened_line_12744	maker	exon	13675	13826	.	+	.	ID=PHYAM_018842-RB:exon:8342;Parent=PHYAM_018842-RB,PHYAM_018842-RA;
flattened_line_12744	maker	exon	13973	14032	.	+	.	ID=PHYAM_018842-RB:exon:8343;Parent=PHYAM_018842-RB,PHYAM_018842-RA;
flattened_line_12744	maker	exon	15685	15909	.	+	.	ID=PHYAM_018842-RB:exon:8344;Parent=PHYAM_018842-RB,PHYAM_018842-RA;
flattened_line_12744	maker	exon	16015	16156	.	+	.	ID=PHYAM_018842-RB:exon:8345;Parent=PHYAM_018842-RB,PHYAM_018842-RA;
flattened_line_12744	maker	exon	16646	16696	.	+	.	ID=PHYAM_018842-RB:exon:8346;Parent=PHYAM_018842-RB,PHYAM_018842-RA;
flattened_line_12744	maker	exon	16931	17022	.	+	.	ID=PHYAM_018842-RB:exon:8347;Parent=PHYAM_018842-RB,PHYAM_018842-RA;
flattened_line_12744	maker	exon	17483	17609	.	+	.	ID=PHYAM_018842-RB:exon:8348;Parent=PHYAM_018842-RB;
flattened_line_12744	maker	exon	17977	17992	.	+	.	ID=PHYAM_018842-RB:exon:8349;Parent=PHYAM_018842-RB;
flattened_line_12744	maker	exon	18516	18623	.	+	.	ID=PHYAM_018842-RB:exon:8350;Parent=PHYAM_018842-RB;
flattened_line_12744	maker	exon	18736	18790	.	+	.	ID=PHYAM_018842-RB:exon:8351;Parent=PHYAM_018842-RB;
flattened_line_12744	maker	exon	18868	19014	.	+	.	ID=PHYAM_018842-RB:exon:8352;Parent=PHYAM_018842-RB;
flattened_line_12744	maker	exon	19456	19534	.	+	.	ID=PHYAM_018842-RB:exon:8353;Parent=PHYAM_018842-RB;
flattened_line_12744	maker	exon	19619	20083	.	+	.	ID=PHYAM_018842-RB:exon:8354;Parent=PHYAM_018842-RB;
[truncated: 694,338 more rows]
