# Supplementary material for: De novo Assembly of the Pokeweed Genome Provides Insight Into Pokeweed Antiviral Protein (PAP) Gene Expression
Source: Front Plant Sci. 2019 Aug 6;10:1002. doi: 10.3389/fpls.2019.01002 (PMC6691146; doi:10.3389/fpls.2019.01002)
Supplement: Supplementary file 5 [file Data_Sheet_3.zip]

Archive with 1 entries (1 files):
- Supplementary_data_sheet_3_maker_annotated_proteins.fasta.fasta
