# Supplementary material for: De novo Assembly of the Pokeweed Genome Provides Insight Into Pokeweed Antiviral Protein (PAP) Gene Expression
Source: Front Plant Sci. 2019 Aug 6;10:1002. doi: 10.3389/fpls.2019.01002 (PMC6691146; doi:10.3389/fpls.2019.01002)
Supplement: Supplementary file 6 [file Data_Sheet_4.xlsx]

## Sheet: Sheet1
Supplementary Data Sheet 4. EdgeR results of all genes for all pairwise comparisons.
Gene ID	Sample A	Sample B	log2 fold change (A/B)	log2 counts per million	FDR
PHYAM_016142	ET	JA	-15.834	8.21542	0
PHYAM_022597	ET	JA	-14.1776	10.3516	0
PHYAM_001028	ET	JA	-13.645	11.8091	0
PHYAM_010465	ET	JA	-12.3813	6.25999	0
PHYAM_026630	ET	JA	-12.229	7.66593	0
PHYAM_028138	ET	JA	-11.3504	7.86602	0
PHYAM_026847	ET	JA	-11.0104	9.86899	0
PHYAM_015364	ET	JA	-10.9403	14.0193	0
PHYAM_025344	ET	JA	-10.5216	8.84716	0
PHYAM_009566	ET	JA	-10.4555	8.59154	0
PHYAM_026296	ET	JA	-10.2586	6.42251	0
PHYAM_012367	ET	JA	-10.1871	6.83804	0
PHYAM_019026	ET	JA	-9.95766	9.64739	0
PHYAM_012465	ET	JA	-9.77528	11.127	0
PHYAM_020266	ET	JA	-8.81241	6.79707	0
PHYAM_006663	ET	JA	-7.71015	9.37455	0
PHYAM_007326	ET	JA	-7.57933	11.3738	0
PHYAM_021473	ET	JA	-7.20423	7.02135	0
PHYAM_024395	ET	JA	-10.2433	6.75167	0
PHYAM_028882	ET	JA	-5.84313	9.49758	1.61622e-305
PHYAM_007475	ET	JA	-6.01244	9.55187	2.08471e-304
PHYAM_019770	ET	JA	-8.94096	6.48335	7.40175e-298
PHYAM_025893	ET	JA	-8.55148	13.5499	9.49433e-293
PHYAM_018064	ET	JA	-6.81466	6.23733	4.67905e-266
PHYAM_000967	ET	JA	-13.5875	5.96228	3.1161e-263
PHYAM_000279	ET	JA	-7.7348	11.1637	5.24563e-256
PHYAM_018424	ET	JA	-8.86362	5.0251	1.56821e-253
PHYAM_012126	ET	JA	-12.5292	4.90063	4.37441e-243
PHYAM_007865	ET	JA	-8.08499	5.77079	2.21653e-241
PHYAM_001822	ET	JA	-10.392	5.83138	2.84612e-238
PHYAM_021314	ET	JA	-9.6158	12.2646	4.00258e-238
PHYAM_002048	ET	JA	-11.5248	6.60249	2.10615e-232
PHYAM_005539	ET	JA	-6.43446	6.87663	2.90706e-231
PHYAM_020178	ET	JA	-10.6396	4.50958	1.70039e-229
PHYAM_018624	ET	JA	-6.31056	7.76254	3.08577e-227
PHYAM_025572	ET	JA	-9.22453	4.65339	8.67986e-224
PHYAM_029288	ET	JA	-7.12484	10.6905	1.24652e-222
PHYAM_021139	ET	JA	-9.07901	4.79682	1.51453e-222
PHYAM_019655	ET	JA	-10.9219	4.79478	5.42614e-220
PHYAM_025285	ET	JA	-5.70825	6.92656	2.9118e-219
PHYAM_027249	ET	JA	-4.68164	8.07194	6.3836e-218
PHYAM_026779	ET	JA	-4.38425	11.0716	9.75815e-218
PHYAM_027844	ET	JA	-11.4417	5.31541	4.09407e-216
PHYAM_002300	ET	JA	-7.42011	7.46306	2.75234e-215
PHYAM_022499	ET	JA	-10.9945	4.86841	6.05548e-215
PHYAM_001714	ET	JA	-6.94475	5.43839	5.72632e-213
PHYAM_002006	ET	JA	-6.5402	6.52847	7.14829e-210
PHYAM_028330	ET	JA	-9.99725	5.07048	8.13505e-210
PHYAM_021727	ET	JA	-5.31575	6.34546	5.43813e-206
PHYAM_003608	ET	JA	-6.01169	4.90461	3.02981e-199
PHYAM_009639	ET	JA	-6.45057	4.49145	6.98582e-197
PHYAM_025517	ET	JA	-8.50633	6.70181	5.77797e-193
PHYAM_020216	ET	JA	-5.56034	5.58941	1.22444e-188
PHYAM_029704	ET	JA	-7.75371	8.72455	2.59118e-188
PHYAM_010239	ET	JA	-6.72658	4.77	1.23432e-187
PHYAM_021803	ET	JA	-5.77679	5.29425	1.23432e-187
PHYAM_002878	ET	JA	-11.5931	3.95766	1.57325e-187
PHYAM_006939	ET	JA	-5.62048	5.04605	2.14577e-182
PHYAM_022826	ET	JA	-5.93803	6.53991	6.20187e-181
PHYAM_017746	ET	JA	-5.44792	5.74269	1.44507e-180
PHYAM_005094	ET	JA	-6.90362	6.37716	1.78396e-177
PHYAM_024582	ET	JA	-6.82641	7.5691	2.45573e-177
PHYAM_027749	ET	JA	-4.89235	4.98954	2.57205e-176
PHYAM_024934	ET	JA	-4.33175	5.94989	3.55619e-175
PHYAM_023963	ET	JA	-5.30731	10.3417	5.54077e-175
PHYAM_020596	ET	JA	-4.49919	14.3719	7.39537e-175
PHYAM_004603	ET	JA	-4.46321	6.07183	4.64324e-173
PHYAM_024846	ET	JA	-4.08828	8.71302	1.58006e-171
PHYAM_020453	ET	JA	-9.76997	3.63589	2.95457e-168
PHYAM_005001	ET	JA	-4.69584	4.80986	1.40045e-167
PHYAM_022802	ET	JA	-4.43192	6.07277	1.24534e-163
PHYAM_004451	ET	JA	-5.92561	8.55024	1.80907e-160
PHYAM_001952	ET	JA	-4.33833	5.92188	1.18019e-159
PHYAM_002138	ET	JA	-7.14655	5.24864	8.79068e-158
PHYAM_000771	ET	JA	-3.92105	8.96103	6.09107e-157
PHYAM_004430	ET	JA	-4.59889	6.06836	8.44398e-155
PHYAM_001272	ET	JA	-5.11308	3.90167	3.83737e-150
PHYAM_001157	ET	JA	-4.03386	5.38807	3.22017e-148
PHYAM_009353	ET	JA	-4.54971	5.22499	3.0517e-141
PHYAM_028187	ET	JA	-5.68408	7.6709	2.51006e-140
PHYAM_026327	ET	JA	-9.49441	3.35618	3.09666e-139
PHYAM_010917	ET	JA	-8.15861	3.22119	3.63462e-139
PHYAM_009134	ET	JA	-3.91647	6.77087	3.92049e-138
PHYAM_022465	ET	JA	-3.7821	4.94942	1.68327e-136
PHYAM_021184	ET	JA	-6.40681	3.61589	6.31407e-136
PHYAM_021191	ET	JA	-4.87629	4.78273	9.74565e-135
PHYAM_024855	ET	JA	-4.76646	5.02604	5.18389e-132
PHYAM_020166	ET	JA	-11.6013	3.96152	1.11815e-131
PHYAM_005342	ET	JA	4.14782	5.70024	2.71729e-131
PHYAM_002979	ET	JA	-3.62576	10.8115	1.2206e-128
PHYAM_025239	ET	JA	-4.13242	4.4034	1.13377e-126
PHYAM_019002	ET	JA	-3.72452	9.58002	6.43651e-126
PHYAM_013276	ET	JA	-9.17828	5.15329	1.51488e-125
PHYAM_024233	ET	JA	-10.7961	3.15109	9.08529e-125
PHYAM_005316	ET	JA	-6.84683	4.60539	3.83049e-124
PHYAM_019549	ET	JA	-4.45542	5.7966	1.23417e-123
PHYAM_006020	ET	JA	-3.88362	4.6742	8.40674e-123
PHYAM_029353	ET	JA	-6.60069	9.247	1.51165e-122
PHYAM_018853	ET	JA	-10.4327	4.29596	1.7398e-122
PHYAM_011918	ET	JA	-4.00831	6.4719	2.95351e-122
PHYAM_020534	ET	JA	-3.2143	7.30773	3.06142e-122
PHYAM_023335	ET	JA	-5.1122	3.53671	1.80607e-120
PHYAM_014924	ET	JA	-5.84328	3.89643	2.80139e-120
PHYAM_022321	ET	JA	-3.64911	4.73099	1.56641e-118
PHYAM_016560	ET	JA	-5.30008	4.80791	6.01961e-118
PHYAM_028184	ET	JA	-3.24064	12.585	6.58799e-118
PHYAM_011919	ET	JA	-4.24338	4.90653	6.64404e-118
PHYAM_020505	ET	JA	-7.5397	6.49717	9.44488e-118
PHYAM_023275	ET	JA	3.94223	4.27214	1.1626e-117
PHYAM_011431	ET	JA	-3.38265	6.85666	1.18404e-116
PHYAM_002969	ET	JA	-4.08315	4.68421	1.93114e-116
PHYAM_000754	ET	JA	3.00733	10.1657	2.43582e-116
PHYAM_013645	ET	JA	-3.33825	7.78735	4.10487e-116
PHYAM_026749	ET	JA	-10.3191	2.67628	4.58517e-116
PHYAM_016375	ET	JA	-4.06313	4.25521	5.20047e-116
PHYAM_016423	ET	JA	-3.42275	7.26757	1.34445e-115
PHYAM_022684	ET	JA	-7.18546	4.81656	9.13644e-115
PHYAM_017313	ET	JA	-3.32479	6.01853	2.63623e-114
PHYAM_028126	ET	JA	-3.44359	4.51821	1.02721e-112
PHYAM_029765	ET	JA	-5.72678	4.26857	1.29991e-112
PHYAM_018835	ET	JA	-8.22699	2.80745	1.45507e-112
PHYAM_021092	ET	JA	-5.95945	4.81438	2.46096e-112
PHYAM_017720	ET	JA	-4.11527	4.5394	1.27821e-110
PHYAM_016718	ET	JA	-3.00914	9.11869	1.45682e-110
PHYAM_006703	ET	JA	-4.93973	5.03318	2.7726e-110
PHYAM_022976	ET	JA	-3.63266	5.90352	4.88999e-110
PHYAM_007631	ET	JA	-3.46201	7.96634	3.67865e-109
PHYAM_003145	ET	JA	-10.9084	3.26688	3.70434e-109
PHYAM_028800	ET	JA	-3.6289	4.6389	5.94748e-109
PHYAM_015991	ET	JA	-3.13005	8.92152	3.35315e-107
PHYAM_019295	ET	JA	-9.05242	2.91707	3.74627e-107
PHYAM_012787	ET	JA	-3.38794	8.67057	4.01311e-107
PHYAM_009293	ET	JA	-6.07825	2.7312	1.39081e-106
PHYAM_001093	ET	JA	-6.70355	6.07367	7.46727e-106
PHYAM_016525	ET	JA	-7.75201	5.64353	9.27751e-106
PHYAM_027075	ET	JA	3.81711	9.19309	1.09088e-105
PHYAM_019571	ET	JA	-5.22376	2.92718	2.05007e-105
PHYAM_002176	ET	JA	-4.99594	3.61415	2.82954e-103
PHYAM_005810	ET	JA	-6.84227	2.99684	3.43985e-103
PHYAM_026972	ET	JA	-3.694	5.94198	5.77627e-103
PHYAM_023717	ET	JA	-4.10301	5.3677	9.31277e-103
PHYAM_000591	ET	JA	-12.3141	4.67724	2.23716e-102
PHYAM_022383	ET	JA	-4.95568	3.8522	5.18456e-102
PHYAM_024094	ET	JA	-4.83239	2.84212	4.81039e-101
PHYAM_015280	ET	JA	-4.43956	5.40017	1.18742e-100
PHYAM_028505	ET	JA	-4.29151	6.83373	1.93621e-100
PHYAM_020175	ET	JA	-3.16589	8.1863	9.16374e-100
PHYAM_016352	ET	JA	-3.01936	6.36753	2.95587e-99
PHYAM_004909	ET	JA	-4.24681	6.05723	7.81155e-99
PHYAM_004173	ET	JA	-3.348	4.75004	1.72633e-98
PHYAM_029191	ET	JA	-3.83823	3.89632	1.05181e-97
PHYAM_015783	ET	JA	-3.11074	6.1252	2.9464e-97
PHYAM_028721	ET	JA	-2.8715	5.02749	4.27047e-97
PHYAM_000555	ET	JA	-3.36012	5.07713	4.78611e-97
PHYAM_005252	ET	JA	-5.84643	6.31854	1.29459e-96
PHYAM_015044	ET	JA	-3.29693	4.53263	1.30784e-96
PHYAM_001015	ET	JA	-5.73202	4.15	2.62871e-96
PHYAM_009835	ET	JA	-3.18475	6.91074	9.66506e-96
PHYAM_029707	ET	JA	-3.09787	5.26124	1.38642e-95
PHYAM_017730	ET	JA	-5.54652	3.41969	4.89731e-95
PHYAM_024396	ET	JA	-7.99901	2.58753	7.19978e-95
PHYAM_007580	ET	JA	-5.45723	5.8652	1.23183e-94
PHYAM_019663	ET	JA	-2.9249	6.18891	2.65453e-94
PHYAM_020491	ET	JA	-3.59929	6.14247	1.29465e-93
PHYAM_025094	ET	JA	-3.35475	6.65332	2.50203e-93
PHYAM_014358	ET	JA	3.01849	5.2764	2.8272e-93
PHYAM_001599	ET	JA	-3.9022	4.45423	1.54433e-91
PHYAM_026942	ET	JA	3.57249	11.4788	3.97932e-91
PHYAM_029370	ET	JA	-7.6693	2.72361	1.50344e-90
PHYAM_025654	ET	JA	-2.71794	7.69814	2.21654e-90
PHYAM_007839	ET	JA	-3.79714	3.31407	8.58337e-90
PHYAM_026678	ET	JA	-4.65597	10.699	1.03775e-88
PHYAM_001665	ET	JA	-3.50145	3.49615	2.45862e-88
PHYAM_012782	ET	JA	-4.16313	7.06582	3.4692e-88
PHYAM_000537	ET	JA	-2.65226	8.43197	4.47686e-88
PHYAM_008151	ET	JA	4.82146	5.43537	1.05065e-86
PHYAM_010165	ET	JA	-4.31938	2.97306	1.36711e-86
PHYAM_022423	ET	JA	-2.87745	6.10191	1.45931e-86
PHYAM_009292	ET	JA	-4.51618	3.41712	1.52755e-86
PHYAM_016726	ET	JA	-9.20085	5.54936	3.26767e-86
PHYAM_013368	ET	JA	-3.1701	7.12456	9.58803e-85
PHYAM_010833	ET	JA	-3.51886	5.12632	1.1071e-84
PHYAM_008284	ET	JA	-3.14609	5.51371	1.91365e-84
PHYAM_009897	ET	JA	-3.01449	5.34982	4.1573e-84
PHYAM_002929	ET	JA	-2.89318	4.32113	8.43046e-84
PHYAM_021637	ET	JA	-2.81175	5.85598	2.21418e-83
PHYAM_023226	ET	JA	-4.574	3.52107	2.37138e-83
PHYAM_027120	ET	JA	-6.05908	2.94438	4.12065e-83
PHYAM_016902	ET	JA	-2.7686	10.6535	6.74014e-83
PHYAM_007071	ET	JA	3.07667	4.16401	7.46115e-83
PHYAM_004622	ET	JA	-3.26811	4.10129	8.6605e-83
PHYAM_024016	ET	JA	-4.04876	14.9986	6.24532e-82
PHYAM_023348	ET	JA	-3.15574	11.1815	6.72868e-82
PHYAM_007065	ET	JA	-3.69076	6.00001	1.87978e-81
PHYAM_008433	ET	JA	-2.79132	5.46061	2.55435e-81
PHYAM_002940	ET	JA	3.85573	4.39103	3.37101e-81
PHYAM_023132	ET	JA	-5.77542	11.1687	3.62518e-81
PHYAM_029394	ET	JA	-5.69107	2.6006	1.31118e-79
PHYAM_009924	ET	JA	-6.68643	2.85973	1.38881e-79
PHYAM_021698	ET	JA	-2.97722	5.46778	1.5135e-79
PHYAM_004637	ET	JA	-3.77187	3.641	3.31752e-79
PHYAM_016025	ET	JA	-10.8116	3.1929	4.2844e-79
PHYAM_027618	ET	JA	-3.66325	8.86595	7.11672e-79
PHYAM_027601	ET	JA	-8.21452	4.55713	1.55635e-78
PHYAM_024384	ET	JA	-2.42462	6.83841	1.81724e-78
PHYAM_024953	ET	JA	-2.58812	7.59586	4.5756e-78
PHYAM_010871	ET	JA	3.85294	4.20361	1.28584e-77
PHYAM_014267	ET	JA	-2.40065	6.95006	6.3342e-77
PHYAM_025560	ET	JA	3.87562	4.78191	1.90118e-76
PHYAM_020573	ET	JA	-5.41521	3.63966	5.87191e-76
PHYAM_025351	ET	JA	-2.40801	6.39499	6.50631e-76
PHYAM_001928	ET	JA	-7.40535	3.75045	1.89654e-75
PHYAM_014117	ET	JA	-7.95482	5.61757	2.57298e-75
PHYAM_010855	ET	JA	2.55918	6.95665	3.83233e-75
PHYAM_018916	ET	JA	-7.31561	3.26413	4.36076e-75
PHYAM_008334	ET	JA	-5.02846	4.49579	4.72312e-75
PHYAM_026164	ET	JA	-2.64243	13.3173	5.73324e-75
PHYAM_003656	ET	JA	-3.00706	6.56126	7.02117e-75
PHYAM_007573	ET	JA	-3.53322	5.68574	7.45924e-75
PHYAM_008283	ET	JA	-2.67912	7.85185	1.1637e-74
PHYAM_028955	ET	JA	-3.93838	3.92194	2.76733e-74
PHYAM_000739	ET	JA	3.10119	8.13656	3.18949e-74
PHYAM_009095	ET	JA	-4.27219	3.74121	3.30799e-74
PHYAM_024006	ET	JA	3.34428	5.59122	3.8646e-74
PHYAM_015639	ET	JA	-2.62659	4.89062	6.02517e-74
PHYAM_017020	ET	JA	-2.47919	6.10387	1.28256e-73
PHYAM_029664	ET	JA	-2.37216	4.77517	1.99839e-73
PHYAM_014322	ET	JA	-2.82061	3.82438	2.0024e-73
PHYAM_002554	ET	JA	-3.3774	5.31127	3.57712e-73
PHYAM_019413	ET	JA	3.05234	4.32036	4.34707e-73
PHYAM_028792	ET	JA	-5.22545	3.17183	1.14093e-72
PHYAM_016430	ET	JA	-5.51608	3.57824	1.75787e-72
PHYAM_011899	ET	JA	-6.07626	2.2479	2.58385e-71
PHYAM_001057	ET	JA	-3.39083	4.86432	3.37499e-71
PHYAM_027026	ET	JA	-10.3281	2.67777	5.2112e-71
PHYAM_009612	ET	JA	-2.85789	5.07877	8.85536e-71
PHYAM_019330	ET	JA	-2.45409	6.54287	1.08991e-70
PHYAM_002839	ET	JA	-2.40697	6.71334	1.18953e-70
PHYAM_019080	ET	JA	-9.64737	2.01296	1.59704e-70
PHYAM_010018	ET	JA	-4.38059	3.33008	2.56932e-70
PHYAM_010505	ET	JA	-3.01255	4.85497	4.70372e-70
PHYAM_023914	ET	JA	-7.83554	2.92444	6.32274e-70
PHYAM_000303	ET	JA	-2.55214	4.98865	1.65013e-69
PHYAM_027678	ET	JA	-5.43889	2.84975	1.80861e-69
PHYAM_026672	ET	JA	-2.99863	7.66813	2.17791e-69
PHYAM_008405	ET	JA	-2.66737	5.93972	2.5166e-69
PHYAM_017386	ET	JA	-3.92067	3.87412	3.84386e-69
PHYAM_004094	ET	JA	-4.38202	2.51461	7.66335e-69
PHYAM_005167	ET	JA	-3.06951	5.7862	1.17212e-68
PHYAM_005387	ET	JA	-5.36983	6.14607	1.98166e-68
PHYAM_026781	ET	JA	-3.57769	4.24925	2.38196e-68
PHYAM_003875	ET	JA	2.38937	6.18421	3.37004e-68
PHYAM_003990	ET	JA	-2.68044	4.76429	8.17348e-68
PHYAM_013430	ET	JA	-2.6009	7.13062	9.83916e-68
PHYAM_000984	ET	JA	-2.51507	6.9805	1.41393e-67
PHYAM_008801	ET	JA	-3.66924	2.67185	4.32238e-67
PHYAM_007997	ET	JA	-3.99097	5.33354	7.18004e-67
PHYAM_019554	ET	JA	-8.22033	2.09135	1.72537e-66
PHYAM_012428	ET	JA	-2.51537	6.92733	2.21145e-66
PHYAM_024490	ET	JA	-2.92559	3.80117	7.58204e-66
PHYAM_028321	ET	JA	-6.20644	1.93185	2.5535e-65
PHYAM_019088	ET	JA	-10.3203	2.68666	2.94369e-65
PHYAM_018159	ET	JA	-2.47188	6.67818	3.09007e-65
PHYAM_020624	ET	JA	-4.18353	2.96887	3.49861e-65
PHYAM_000471	ET	JA	2.77837	4.06924	5.7194e-65
PHYAM_007222	ET	JA	-6.09932	3.48978	5.80044e-65
PHYAM_010772	ET	JA	-7.3449	4.62789	1.17611e-64
PHYAM_020587	ET	JA	-2.9975	4.20402	1.33652e-64
PHYAM_027114	ET	JA	-2.3888	7.03467	1.57775e-64
PHYAM_029263	ET	JA	-7.93197	1.81403	1.70329e-64
PHYAM_004137	ET	JA	-2.64343	6.45713	2.03796e-64
PHYAM_017059	ET	JA	-6.21781	3.98998	2.99874e-64
PHYAM_005248	ET	JA	3.28012	4.01952	3.11786e-64
PHYAM_002618	ET	JA	-2.66584	4.09234	6.22497e-64
PHYAM_003677	ET	JA	-2.39973	4.32283	6.55058e-64
PHYAM_002568	ET	JA	-5.20548	2.98377	7.53079e-64
PHYAM_014579	ET	JA	4.27743	3.21645	8.83169e-64
PHYAM_005692	ET	JA	-2.24633	7.4703	1.34154e-63
PHYAM_007951	ET	JA	2.56154	8.92872	4.28355e-63
PHYAM_012438	ET	JA	-4.10986	5.47578	8.29428e-63
PHYAM_025366	ET	JA	-4.29263	5.60392	1.02057e-62
PHYAM_018066	ET	JA	4.08429	2.73981	2.24801e-62
PHYAM_005292	ET	JA	2.37723	7.33339	2.8775e-62
PHYAM_028420	ET	JA	-4.96295	2.37802	3.37594e-62
PHYAM_021321	ET	JA	2.79751	6.49911	4.29222e-62
PHYAM_015792	ET	JA	-4.25632	7.44999	8.36182e-62
PHYAM_000822	ET	JA	-2.54004	5.14325	1.15509e-61
PHYAM_005604	ET	JA	-2.26309	7.59782	1.35256e-61
PHYAM_021103	ET	JA	-7.84576	1.72113	1.77788e-61
PHYAM_017971	ET	JA	-2.40361	7.67889	5.45157e-61
PHYAM_026523	ET	JA	-2.40651	4.11827	5.93833e-61
PHYAM_009976	ET	JA	-2.92029	5.68711	9.4672e-61
PHYAM_021081	ET	JA	-2.2849	5.26482	1.02545e-60
PHYAM_024950	ET	JA	-2.55196	6.60564	1.60186e-60
PHYAM_021044	ET	JA	-3.1754	5.39609	1.92923e-60
PHYAM_017370	ET	JA	-3.89428	2.33855	2.26364e-60
PHYAM_001701	ET	JA	2.53285	4.78217	2.49108e-60
PHYAM_028203	ET	JA	2.31558	4.66267	2.76085e-60
PHYAM_014256	ET	JA	-3.42127	2.87922	4.94504e-60
PHYAM_020017	ET	JA	-7.96165	2.56678	5.61876e-60
PHYAM_021590	ET	JA	-3.01776	3.06245	1.20302e-59
PHYAM_001929	ET	JA	-3.96813	4.83052	1.60501e-59
PHYAM_025855	ET	JA	3.09952	3.95134	3.51333e-59
PHYAM_001046	ET	JA	-2.63951	5.35477	6.18192e-59
PHYAM_006820	ET	JA	-2.38533	10.1952	1.78917e-58
PHYAM_027960	ET	JA	-7.05229	2.11265	3.32364e-58
PHYAM_005114	ET	JA	-5.21596	4.2789	1.07575e-57
PHYAM_006816	ET	JA	-3.27329	4.14697	2.71381e-57
PHYAM_029287	ET	JA	-2.90831	3.85704	3.67162e-57
PHYAM_023320	ET	JA	-2.96147	2.70562	9.9556e-57
PHYAM_012209	ET	JA	-2.43385	5.75579	1.31789e-56
PHYAM_008832	ET	JA	-2.53992	3.4634	1.70844e-56
PHYAM_026407	ET	JA	3.972	4.61247	1.94457e-56
PHYAM_017068	ET	JA	-2.43476	5.59513	2.42314e-56
PHYAM_024578	ET	JA	-2.38278	6.07519	4.38653e-56
PHYAM_014895	ET	JA	-4.77602	4.94438	5.23258e-56
PHYAM_018082	ET	JA	-2.88185	7.13395	8.9639e-56
PHYAM_016447	ET	JA	2.14622	8.24606	5.25627e-55
PHYAM_027159	ET	JA	-2.26312	3.65507	5.4347e-55
PHYAM_004309	ET	JA	2.28064	6.01042	8.49589e-55
PHYAM_019776	ET	JA	-3.37566	2.46319	9.12064e-55
PHYAM_010346	ET	JA	-3.59558	2.29825	9.54597e-55
PHYAM_013553	ET	JA	2.16514	7.51066	1.0792e-54
PHYAM_018520	ET	JA	1.96242	6.93342	1.65169e-54
PHYAM_007077	ET	JA	-2.16756	5.78532	1.69178e-54
PHYAM_007908	ET	JA	3.87079	3.18603	1.98606e-54
PHYAM_026963	ET	JA	-3.65592	3.31053	4.49467e-54
PHYAM_011671	ET	JA	-2.86902	3.80346	4.98457e-54
PHYAM_013950	ET	JA	-3.80419	2.26064	5.75784e-54
PHYAM_010149	ET	JA	-2.32035	3.7782	8.09251e-54
PHYAM_023056	ET	JA	2.33987	4.47177	8.84589e-54
PHYAM_025988	ET	JA	-2.20842	5.52346	1.13334e-53
PHYAM_006407	ET	JA	2.09271	13.3361	1.48273e-53
PHYAM_003346	ET	JA	-2.13871	6.93592	2.32052e-53
PHYAM_006763	ET	JA	-2.30678	6.30934	2.63192e-53
PHYAM_024369	ET	JA	2.96962	6.66448	3.01148e-53
PHYAM_027305	ET	JA	3.91461	7.17822	3.26688e-53
PHYAM_001389	ET	JA	4.94906	3.21556	4.30471e-53
PHYAM_015822	ET	JA	-2.20937	4.19712	5.9234e-53
PHYAM_022058	ET	JA	-4.86525	8.64975	7.46802e-53
PHYAM_011621	ET	JA	-2.1012	4.75698	1.91283e-52
PHYAM_029586	ET	JA	2.73705	4.14738	4.82565e-52
PHYAM_025022	ET	JA	-2.14541	5.2442	4.82565e-52
PHYAM_010343	ET	JA	-7.25582	4.08316	6.044e-52
PHYAM_023380	ET	JA	2.33134	5.73172	6.43811e-52
PHYAM_017980	ET	JA	-2.05549	7.54175	6.69658e-52
PHYAM_014285	ET	JA	-2.6035	3.28915	7.18301e-52
PHYAM_027798	ET	JA	-4.48693	4.12173	1.06679e-51
PHYAM_028657	ET	JA	-5.42582	5.47224	1.86542e-51
PHYAM_025776	ET	JA	-2.15024	5.34779	2.97925e-51
PHYAM_002142	ET	JA	1.97135	5.9104	2.9832e-51
PHYAM_013597	ET	JA	-2.99737	4.5604	4.28012e-51
PHYAM_003252	ET	JA	3.83248	3.29362	4.84172e-51
PHYAM_016040	ET	JA	2.37571	3.62862	4.90356e-51
PHYAM_001774	ET	JA	-2.48062	4.13602	5.3206e-51
PHYAM_001600	ET	JA	-2.01537	7.005	6.90892e-51
PHYAM_025701	ET	JA	-1.91503	4.59611	8.12096e-51
PHYAM_003598	ET	JA	3.56797	3.35084	1.00844e-50
PHYAM_014271	ET	JA	2.12599	4.12197	1.23684e-50
PHYAM_012024	ET	JA	-2.05778	5.32317	1.41547e-50
PHYAM_013187	ET	JA	-2.68371	3.95447	1.79364e-50
PHYAM_018436	ET	JA	2.46532	10.2941	6.01192e-50
PHYAM_010124	ET	JA	2.19281	5.50613	9.17397e-50
PHYAM_008641	ET	JA	1.87952	7.1703	9.85925e-50
PHYAM_001249	ET	JA	-3.10616	6.3042	1.1485e-49
PHYAM_008458	ET	JA	-2.38205	3.93142	1.25074e-49
PHYAM_018826	ET	JA	2.20846	6.46489	1.41605e-49
PHYAM_022393	ET	JA	-2.07966	5.62905	1.51923e-49
PHYAM_019404	ET	JA	-2.34447	4.18198	1.68207e-49
PHYAM_025625	ET	JA	3.55403	4.77299	2.25215e-49
PHYAM_014951	ET	JA	-5.75906	1.73071	2.34662e-49
PHYAM_015668	ET	JA	1.95622	7.7065	2.67186e-49
PHYAM_015897	ET	JA	2.68115	4.91294	2.67186e-49
PHYAM_004481	ET	JA	-2.58655	3.27903	2.69772e-49
PHYAM_016291	ET	JA	-2.16763	4.87619	2.96889e-49
PHYAM_011576	ET	JA	-7.02858	1.63642	5.93866e-49
PHYAM_002488	ET	JA	-2.00826	8.2755	7.37445e-49
PHYAM_021533	ET	JA	-9.02043	1.4069	7.89781e-49
PHYAM_025223	ET	JA	2.21981	4.08205	8.52868e-49
PHYAM_019871	ET	JA	-4.21454	3.08859	9.12323e-49
PHYAM_023392	ET	JA	-2.16714	5.61399	1.19233e-48
PHYAM_008262	ET	JA	-2.9834	2.61375	1.24482e-48
PHYAM_000977	ET	JA	1.99417	7.56579	1.66572e-48
PHYAM_014252	ET	JA	-3.44299	4.25625	4.15308e-48
PHYAM_009471	ET	JA	2.56884	8.21428	5.62512e-48
PHYAM_001483	ET	JA	-1.96671	5.44454	7.9701e-48
PHYAM_024614	ET	JA	3.8663	5.53567	1.43588e-47
PHYAM_027635	ET	JA	1.85766	9.45947	1.72431e-47
PHYAM_010534	ET	JA	-2.45679	5.00188	2.56112e-47
PHYAM_016199	ET	JA	-2.66686	5.73875	2.72047e-47
PHYAM_019753	ET	JA	2.08591	6.89725	3.30164e-47
PHYAM_014208	ET	JA	1.75114	9.84604	5.10956e-47
PHYAM_022980	ET	JA	2.15555	6.94111	6.93153e-47
PHYAM_013058	ET	JA	-2.0352	4.25307	1.10715e-46
PHYAM_015745	ET	JA	-2.31159	4.90279	1.19756e-46
PHYAM_010172	ET	JA	-2.63	4.88064	1.33305e-46
PHYAM_028387	ET	JA	-4.02744	4.68374	1.60245e-46
PHYAM_022946	ET	JA	-1.95062	5.1332	3.75949e-46
PHYAM_018922	ET	JA	-4.2235	1.68166	3.84007e-46
PHYAM_001506	ET	JA	-6.8598	2.60013	4.92694e-46
PHYAM_002308	ET	JA	-1.83109	6.16771	5.07766e-46
PHYAM_015438	ET	JA	-2.69137	4.78905	6.77433e-46
PHYAM_017527	ET	JA	3.28992	3.48027	8.16015e-46
PHYAM_027153	ET	JA	-2.86143	7.52406	9.80923e-46
PHYAM_009847	ET	JA	1.87504	6.4682	1.68731e-45
PHYAM_027001	ET	JA	2.9139	3.89588	2.15976e-45
PHYAM_000542	ET	JA	2.05128	10.9687	2.58312e-45
PHYAM_012723	ET	JA	2.09424	4.1606	3.53942e-45
PHYAM_023580	ET	JA	1.97941	6.7646	6.59778e-45
PHYAM_012712	ET	JA	2.44302	3.90129	7.75277e-45
PHYAM_023765	ET	JA	-4.5317	2.18383	9.91608e-45
PHYAM_021319	ET	JA	1.91056	6.90735	1.8916e-44
PHYAM_013827	ET	JA	2.85696	4.10634	2.74448e-44
PHYAM_024463	ET	JA	5.11842	3.52345	2.84813e-44
PHYAM_024707	ET	JA	-2.12601	7.50675	3.86604e-44
PHYAM_006857	ET	JA	-2.13608	4.76434	4.80351e-44
PHYAM_012149	ET	JA	-1.79714	4.6094	5.45664e-44
PHYAM_023716	ET	JA	1.87573	6.71333	9.56484e-44
PHYAM_022721	ET	JA	-2.60727	3.06892	1.06547e-43
PHYAM_022622	ET	JA	-3.58895	3.59681	1.55814e-43
PHYAM_012747	ET	JA	-1.92828	5.89673	1.57918e-43
PHYAM_028217	ET	JA	-2.11125	3.52166	1.95634e-43
PHYAM_025357	ET	JA	2.10292	4.69142	2.19386e-43
PHYAM_006479	ET	JA	1.97328	10.049	2.36377e-43
PHYAM_026714	ET	JA	-5.58755	2.74677	2.92834e-43
PHYAM_005113	ET	JA	-3.45869	1.77232	3.04888e-43
PHYAM_006231	ET	JA	-3.43863	6.48318	3.87505e-43
PHYAM_020613	ET	JA	-1.99594	3.88072	4.46794e-43
PHYAM_013506	ET	JA	-2.74516	5.69992	4.79767e-43
PHYAM_013946	ET	JA	2.7809	3.08285	6.34838e-43
PHYAM_019802	ET	JA	1.99631	3.92394	6.6508e-43
PHYAM_019694	ET	JA	1.94109	7.02393	1.42251e-42
PHYAM_007775	ET	JA	-2.21153	6.66005	1.82099e-42
PHYAM_009806	ET	JA	2.05597	5.48751	2.25213e-42
PHYAM_021455	ET	JA	2.0931	4.53388	2.80914e-42
PHYAM_007959	ET	JA	-2.53292	3.15891	3.06924e-42
PHYAM_017890	ET	JA	-2.87565	5.29469	4.94364e-42
PHYAM_010326	ET	JA	-1.92246	3.55456	4.94364e-42
PHYAM_000330	ET	JA	3.35213	2.25049	4.95245e-42
PHYAM_019420	ET	JA	-2.0059	4.51434	4.95245e-42
PHYAM_019713	ET	JA	-1.77817	5.5302	6.6714e-42
PHYAM_028273	ET	JA	-6.14991	2.61922	1.06484e-41
PHYAM_019336	ET	JA	-5.78951	1.25485	1.74872e-41
PHYAM_019771	ET	JA	1.92885	4.38406	1.8036e-41
PHYAM_022174	ET	JA	-3.85748	4.05565	1.9404e-41
PHYAM_026492	ET	JA	-1.80788	4.62943	2.01453e-41
PHYAM_014659	ET	JA	-2.38729	2.75968	2.18075e-41
PHYAM_023499	ET	JA	-4.25087	2.99727	2.26109e-41
PHYAM_024540	ET	JA	2.11373	6.07032	2.26625e-41
PHYAM_006177	ET	JA	1.98006	6.1278	2.44261e-41
PHYAM_017786	ET	JA	-3.27272	2.59408	2.54764e-41
PHYAM_004229	ET	JA	1.67047	7.752	3.68152e-41
PHYAM_018924	ET	JA	-1.96012	5.97581	3.87585e-41
PHYAM_000083	ET	JA	2.3103	6.71267	4.29303e-41
PHYAM_005615	ET	JA	-3.72786	2.0108	4.83457e-41
PHYAM_028162	ET	JA	-2.19101	3.34104	5.35511e-41
PHYAM_020254	ET	JA	-1.75126	5.87482	6.06889e-41
PHYAM_006998	ET	JA	-2.1781	3.34339	6.2272e-41
PHYAM_022737	ET	JA	-2.43359	3.16631	6.44235e-41
PHYAM_002771	ET	JA	-2.45852	3.40885	7.61575e-41
PHYAM_025504	ET	JA	-2.17608	8.17958	8.60907e-41
PHYAM_005679	ET	JA	1.98948	4.80895	8.61251e-41
PHYAM_022104	ET	JA	3.37042	4.05038	9.53565e-41
PHYAM_004919	ET	JA	-1.69745	5.73358	1.03423e-40
PHYAM_027226	ET	JA	-2.67643	3.15559	1.07361e-40
PHYAM_023659	ET	JA	-2.28238	6.98232	1.5247e-40
PHYAM_007075	ET	JA	-3.16751	3.96942	1.59503e-40
PHYAM_025365	ET	JA	-3.33282	2.12283	2.09742e-40
PHYAM_019260	ET	JA	-2.49159	3.31562	2.52163e-40
PHYAM_011616	ET	JA	2.23122	4.21988	3.30043e-40
PHYAM_025747	ET	JA	-2.22346	6.29335	3.4977e-40
PHYAM_006886	ET	JA	-1.97618	8.97593	4.21076e-40
PHYAM_018582	ET	JA	1.73792	9.49251	5.20692e-40
PHYAM_021884	ET	JA	-2.25719	4.67991	7.29236e-40
PHYAM_021366	ET	JA	1.98037	4.18861	8.90116e-40
PHYAM_001334	ET	JA	-4.8716	3.82128	9.50021e-40
PHYAM_014658	ET	JA	-2.39295	3.13629	1.34586e-39
PHYAM_010284	ET	JA	-2.54392	2.99466	1.66202e-39
PHYAM_001482	ET	JA	-1.84412	4.32738	2.42236e-39
PHYAM_000737	ET	JA	1.73368	7.62066	2.43587e-39
PHYAM_003141	ET	JA	-1.72171	4.63333	4.31678e-39
PHYAM_004636	ET	JA	2.22234	6.28759	5.44708e-39
PHYAM_021171	ET	JA	-4.1436	1.82592	6.87134e-39
PHYAM_026109	ET	JA	1.73961	6.65044	8.30562e-39
PHYAM_026443	ET	JA	2.40396	3.60036	8.36059e-39
PHYAM_006322	ET	JA	-2.97652	6.43277	9.77655e-39
PHYAM_027632	ET	JA	-1.92788	4.67246	1.08425e-38
PHYAM_023319	ET	JA	-5.51249	2.68313	1.09935e-38
PHYAM_002524	ET	JA	-2.61597	3.20547	1.15889e-38
PHYAM_005368	ET	JA	-2.59116	3.19821	1.19087e-38
PHYAM_019273	ET	JA	-2.31063	3.10915	1.78275e-38
PHYAM_021804	ET	JA	-2.04825	7.07562	2.18799e-38
PHYAM_004041	ET	JA	-1.63558	6.82337	2.21561e-38
PHYAM_010334	ET	JA	-9.21543	1.59876	2.21635e-38
PHYAM_018998	ET	JA	-2.08472	4.55847	2.23788e-38
PHYAM_010630	ET	JA	1.69432	8.53434	2.24336e-38
PHYAM_025735	ET	JA	-2.33263	3.00947	2.27245e-38
PHYAM_009061	ET	JA	1.80709	7.90486	2.37435e-38
PHYAM_010752	ET	JA	-2.02448	7.01739	2.46684e-38
PHYAM_019183	ET	JA	-2.03428	5.3276	2.71859e-38
PHYAM_016685	ET	JA	-1.68384	6.77397	2.99894e-38
PHYAM_012638	ET	JA	1.79999	5.03426	3.27785e-38
PHYAM_016885	ET	JA	-1.66989	7.06622	4.39123e-38
PHYAM_015047	ET	JA	1.66639	5.04899	4.63863e-38
PHYAM_006503	ET	JA	-2.12727	7.58152	5.02829e-38
PHYAM_005915	ET	JA	-6.51256	1.99882	5.59719e-38
PHYAM_000013	ET	JA	1.99643	3.93207	7.28178e-38
PHYAM_025018	ET	JA	-2.03473	4.33575	8.08238e-38
PHYAM_020612	ET	JA	-7.04692	0.96476	8.37295e-38
PHYAM_029173	ET	JA	2.81604	3.08185	9.5965e-38
PHYAM_007790	ET	JA	1.90067	8.1289	9.68214e-38
PHYAM_023779	ET	JA	-4.3205	2.28634	1.09856e-37
PHYAM_029132	ET	JA	1.84277	6.69027	1.16543e-37
PHYAM_009068	ET	JA	-2.3528	5.09412	1.23758e-37
PHYAM_014084	ET	JA	-2.04014	3.84322	1.36166e-37
PHYAM_001012	ET	JA	3.23346	1.90237	1.63683e-37
PHYAM_009461	ET	JA	2.70463	4.03635	1.77171e-37
PHYAM_005115	ET	JA	-1.87762	6.93341	1.88718e-37
PHYAM_006350	ET	JA	-7.25694	1.18054	2.28398e-37
PHYAM_017415	ET	JA	-1.83274	6.30787	2.6078e-37
PHYAM_017791	ET	JA	-1.90975	5.66957	2.80325e-37
PHYAM_029594	ET	JA	-2.55427	6.0767	3.17868e-37
PHYAM_028620	ET	JA	-2.79211	2.49342	3.75273e-37
PHYAM_010650	ET	JA	-4.91422	0.950115	3.86907e-37
PHYAM_003533	ET	JA	-2.04504	3.59533	4.11792e-37
PHYAM_021932	ET	JA	1.75131	6.94688	4.39797e-37
PHYAM_004999	ET	JA	1.96293	4.90851	5.50242e-37
PHYAM_001004	ET	JA	1.652	5.10396	6.7228e-37
PHYAM_018675	ET	JA	1.58536	7.40894	7.20662e-37
PHYAM_021501	ET	JA	-2.51619	5.95048	8.78042e-37
PHYAM_004126	ET	JA	-4.87025	1.44607	9.03759e-37
PHYAM_003234	ET	JA	-1.80888	4.77308	9.13997e-37
PHYAM_017722	ET	JA	-4.18019	1.28635	9.18271e-37
PHYAM_022935	ET	JA	-2.04541	4.14267	1.2414e-36
PHYAM_016157	ET	JA	2.83284	2.60866	1.2464e-36
PHYAM_021085	ET	JA	1.7518	5.21179	1.41312e-36
PHYAM_018321	ET	JA	-3.99695	2.84452	1.43427e-36
PHYAM_018507	ET	JA	1.78243	5.45914	1.49689e-36
PHYAM_015309	ET	JA	2.1738	3.775	1.64313e-36
PHYAM_021634	ET	JA	2.0936	9.3724	1.84544e-36
PHYAM_005403	ET	JA	-6.26299	0.918185	1.89407e-36
PHYAM_009446	ET	JA	1.95042	4.04164	2.17749e-36
PHYAM_011216	ET	JA	-3.26019	1.83976	2.3342e-36
PHYAM_008807	ET	JA	1.78099	6.91639	2.37938e-36
PHYAM_006174	ET	JA	3.8859	2.54594	2.43194e-36
PHYAM_014306	ET	JA	1.78806	5.20875	3.00602e-36
PHYAM_018260	ET	JA	-1.82209	5.71995	3.01355e-36
PHYAM_026974	ET	JA	-1.92176	4.95584	3.29109e-36
PHYAM_001153	ET	JA	-1.78455	4.78193	3.40811e-36
PHYAM_027631	ET	JA	-2.1552	5.40637	3.43219e-36
PHYAM_023154	ET	JA	-4.23739	4.93619	3.84374e-36
PHYAM_025816	ET	JA	-2.47007	4.78721	4.41479e-36
PHYAM_029555	ET	JA	1.92983	7.72663	4.80085e-36
PHYAM_018725	ET	JA	-1.91121	4.88366	5.60945e-36
PHYAM_023308	ET	JA	-3.05084	5.18191	6.99044e-36
PHYAM_004529	ET	JA	-2.68115	2.19581	7.19122e-36
PHYAM_008043	ET	JA	2.88356	2.50137	7.20699e-36
PHYAM_004979	ET	JA	2.53401	4.84278	7.31963e-36
PHYAM_025131	ET	JA	1.87321	4.17817	7.45545e-36
PHYAM_025694	ET	JA	2.51396	3.41858	8.30568e-36
PHYAM_013908	ET	JA	1.91581	6.11726	8.57129e-36
PHYAM_019116	ET	JA	-5.17301	1.17501	9.09776e-36
PHYAM_019977	ET	JA	-3.35864	3.40335	1.01633e-35
PHYAM_006294	ET	JA	-1.78634	3.86191	1.09828e-35
PHYAM_007243	ET	JA	-8.53509	0.956672	1.61715e-35
PHYAM_020344	ET	JA	1.63976	4.70343	1.7351e-35
PHYAM_008341	ET	JA	-2.704	4.33139	2.14117e-35
PHYAM_004614	ET	JA	-1.52748	6.34455	2.14141e-35
PHYAM_003031	ET	JA	2.09722	3.32545	2.30991e-35
PHYAM_026850	ET	JA	-5.37865	2.06669	2.56047e-35
PHYAM_014737	ET	JA	4.25904	3.90607	2.71887e-35
PHYAM_011303	ET	JA	-2.71818	3.56208	3.63509e-35
PHYAM_017834	ET	JA	3.12817	4.50287	3.70994e-35
PHYAM_008164	ET	JA	2.32802	4.0285	3.70994e-35
PHYAM_001310	ET	JA	1.68868	6.84113	4.26539e-35
PHYAM_002094	ET	JA	-2.05003	5.58008	4.9977e-35
PHYAM_000962	ET	JA	-2.46206	2.69499	5.0818e-35
PHYAM_006789	ET	JA	-3.42802	3.13994	8.62478e-35
PHYAM_009662	ET	JA	-1.80252	6.13421	8.70437e-35
PHYAM_003883	ET	JA	-1.89071	8.16675	9.37329e-35
PHYAM_017502	ET	JA	1.82262	7.5724	1.07429e-34
PHYAM_029724	ET	JA	-1.9319	4.18197	1.08423e-34
PHYAM_021049	ET	JA	3.23195	3.41978	1.18014e-34
PHYAM_009568	ET	JA	-1.73377	4.26821	1.25103e-34
PHYAM_006658	ET	JA	2.03108	4.00055	1.4382e-34
PHYAM_029147	ET	JA	3.45403	2.37401	1.44215e-34
PHYAM_027575	ET	JA	3.17473	3.91364	1.69803e-34
PHYAM_000708	ET	JA	-1.75041	3.68835	1.704e-34
PHYAM_027421	ET	JA	-1.55415	5.81762	1.80344e-34
PHYAM_018600	ET	JA	3.9548	1.98096	1.85446e-34
PHYAM_012754	ET	JA	-2.83627	2.05214	2.00852e-34
PHYAM_002621	ET	JA	-2.84916	8.58912	2.38866e-34
PHYAM_012719	ET	JA	-4.0327	2.04834	2.71171e-34
PHYAM_013964	ET	JA	-2.13925	5.80687	3.08569e-34
PHYAM_016848	ET	JA	-2.12387	4.82102	3.10955e-34
PHYAM_010810	ET	JA	-1.58008	4.96386	3.21177e-34
PHYAM_025734	ET	JA	-2.70046	2.03482	3.62612e-34
PHYAM_013259	ET	JA	7.62482	3.68669	3.67582e-34
PHYAM_018165	ET	JA	2.7331	3.09841	4.07601e-34
PHYAM_002003	ET	JA	-3.40526	2.06976	4.31174e-34
PHYAM_014876	ET	JA	-2.53359	2.59576	4.49348e-34
PHYAM_016331	ET	JA	3.29531	2.77983	4.6514e-34
PHYAM_025869	ET	JA	-1.87459	3.99375	5.02265e-34
PHYAM_007620	ET	JA	-2.02588	3.28625	5.29965e-34
PHYAM_023399	ET	JA	-2.56968	2.47222	5.62067e-34
PHYAM_014943	ET	JA	1.89866	3.6142	6.3258e-34
PHYAM_009669	ET	JA	-2.9561	2.84578	7.16218e-34
PHYAM_002357	ET	JA	-1.68613	3.63194	8.22237e-34
PHYAM_004452	ET	JA	-4.85153	1.69512	8.98957e-34
PHYAM_025765	ET	JA	2.89547	2.64504	1.04011e-33
PHYAM_010949	ET	JA	1.59086	6.82017	1.10762e-33
PHYAM_023476	ET	JA	-2.64249	2.59356	1.26435e-33
PHYAM_025462	ET	JA	-1.75343	4.30614	1.3272e-33
PHYAM_006205	ET	JA	1.67039	4.35419	1.35245e-33
PHYAM_011762	ET	JA	-2.81273	2.39308	1.59329e-33
PHYAM_010428	ET	JA	-1.99369	6.46005	1.74212e-33
PHYAM_023288	ET	JA	3.58249	1.64424	1.81206e-33
PHYAM_021583	ET	JA	-1.6749	6.67109	2.11596e-33
PHYAM_003817	ET	JA	-3.18382	6.11715	2.32317e-33
PHYAM_003117	ET	JA	-2.10487	5.71083	2.46431e-33
PHYAM_002643	ET	JA	-6.23315	4.51806	2.93182e-33
PHYAM_018186	ET	JA	3.89787	1.8431	2.97784e-33
PHYAM_020136	ET	JA	1.7662	11.4368	3.43829e-33
PHYAM_012087	ET	JA	1.76143	4.52749	4.72491e-33
PHYAM_016604	ET	JA	-4.69291	1.27447	5.32371e-33
PHYAM_013923	ET	JA	-1.61385	5.22356	6.21313e-33
PHYAM_014393	ET	JA	2.12936	3.37232	6.89622e-33
PHYAM_017283	ET	JA	1.83703	3.91178	7.42378e-33
PHYAM_004087	ET	JA	1.94511	3.59795	7.66449e-33
PHYAM_025753	ET	JA	2.16244	3.35619	8.25325e-33
PHYAM_002000	ET	JA	5.78146	4.12677	8.93221e-33
PHYAM_012378	ET	JA	-1.73252	5.05003	9.41084e-33
PHYAM_005763	ET	JA	-1.78463	6.17675	9.74327e-33
PHYAM_010816	ET	JA	2.91765	3.66484	9.83375e-33
PHYAM_006399	ET	JA	2.30319	3.13008	1.01198e-32
PHYAM_026620	ET	JA	1.55621	4.52798	1.03692e-32
PHYAM_003959	ET	JA	1.52798	5.23423	1.06228e-32
PHYAM_024209	ET	JA	-1.75786	5.38927	1.11641e-32
PHYAM_010934	ET	JA	-2.71464	3.302	1.24714e-32
PHYAM_009587	ET	JA	1.53498	5.78877	1.87573e-32
PHYAM_021302	ET	JA	-1.65492	7.94119	1.91246e-32
PHYAM_021121	ET	JA	1.61545	5.06372	2.04e-32
PHYAM_023746	ET	JA	1.58634	7.68175	2.24981e-32
PHYAM_019240	ET	JA	1.68486	3.78158	3.28989e-32
PHYAM_005125	ET	JA	1.48871	7.08268	3.49734e-32
PHYAM_018490	ET	JA	-1.61463	6.21687	4.01463e-32
PHYAM_016165	ET	JA	1.63686	6.04534	4.22606e-32
PHYAM_003877	ET	JA	2.88588	2.39451	4.30789e-32
PHYAM_021199	ET	JA	1.77592	4.0205	5.2891e-32
PHYAM_028190	ET	JA	-2.12243	3.83812	5.41337e-32
PHYAM_021857	ET	JA	-2.157	2.69668	6.02167e-32
PHYAM_007263	ET	JA	2.04325	5.36845	6.39802e-32
PHYAM_010416	ET	JA	-1.59747	6.67171	6.78263e-32
PHYAM_013681	ET	JA	-1.54152	6.57711	7.81695e-32
PHYAM_018966	ET	JA	-2.17952	4.51925	9.04503e-32
PHYAM_015283	ET	JA	-1.5809	4.59238	1.04833e-31
PHYAM_020852	ET	JA	-3.84258	1.82407	1.07368e-31
PHYAM_028699	ET	JA	1.62429	5.67632	1.20065e-31
PHYAM_025617	ET	JA	-7.61953	1.53619	1.20117e-31
PHYAM_011574	ET	JA	1.7704	3.9455	1.36157e-31
PHYAM_000769	ET	JA	-1.8303	7.38987	1.63672e-31
PHYAM_013765	ET	JA	-1.74514	3.87329	1.71889e-31
PHYAM_025785	ET	JA	1.87918	6.65417	1.90048e-31
PHYAM_027453	ET	JA	1.88576	5.65271	2.08645e-31
PHYAM_020219	ET	JA	1.56489	10.683	2.17935e-31
PHYAM_006438	ET	JA	1.93438	4.28628	2.22242e-31
PHYAM_010209	ET	JA	-1.63771	12.2127	2.38619e-31
PHYAM_014615	ET	JA	1.85928	5.45217	2.44551e-31
PHYAM_011953	ET	JA	-1.62946	4.84872	2.81921e-31
PHYAM_000218	ET	JA	-1.59919	5.75856	2.85588e-31
PHYAM_007424	ET	JA	1.65602	5.58143	2.88768e-31
PHYAM_000812	ET	JA	2.1583	2.88603	2.96714e-31
PHYAM_007965	ET	JA	1.46287	6.40416	3.07096e-31
PHYAM_015398	ET	JA	1.73331	4.03847	3.50734e-31
PHYAM_014292	ET	JA	-1.64537	4.97759	4.15134e-31
PHYAM_018380	ET	JA	1.95848	4.87864	4.23171e-31
PHYAM_013632	ET	JA	-1.89754	7.15032	4.53682e-31
PHYAM_012377	ET	JA	-1.53544	6.99222	4.90718e-31
PHYAM_011189	ET	JA	-1.73963	4.83729	4.95364e-31
PHYAM_005922	ET	JA	1.50279	7.94176	6.32357e-31
PHYAM_023564	ET	JA	1.64945	10.1617	6.41264e-31
PHYAM_002846	ET	JA	-1.63847	4.12029	6.44436e-31
PHYAM_007212	ET	JA	-2.70555	2.74816	6.47955e-31
PHYAM_012753	ET	JA	1.91699	4.58879	8.90555e-31
PHYAM_008327	ET	JA	-1.69873	8.58711	9.76847e-31
PHYAM_024120	ET	JA	1.7763	4.74044	1.03425e-30
PHYAM_020431	ET	JA	1.91272	5.52626	1.25427e-30
PHYAM_014668	ET	JA	2.1913	2.88087	1.43269e-30
PHYAM_028049	ET	JA	-1.76637	4.26834	1.43969e-30
PHYAM_016713	ET	JA	-1.54302	4.25811	1.4538e-30
PHYAM_019410	ET	JA	-1.69369	5.01115	1.5455e-30
PHYAM_027540	ET	JA	-5.76244	0.456087	1.55017e-30
PHYAM_023946	ET	JA	-1.58393	4.38535	1.57903e-30
PHYAM_002089	ET	JA	-1.76552	5.19072	1.60505e-30
PHYAM_020838	ET	JA	-6.16158	0.835745	1.71837e-30
PHYAM_024837	ET	JA	1.98513	5.69986	1.75735e-30
PHYAM_008602	ET	JA	1.56414	8.87748	1.84784e-30
PHYAM_012471	ET	JA	1.73483	6.12014	1.88522e-30
PHYAM_001504	ET	JA	-3.6322	4.63566	1.96316e-30
PHYAM_029562	ET	JA	1.77464	6.83401	1.96479e-30
PHYAM_009254	ET	JA	1.6508	7.6286	2.00062e-30
PHYAM_025854	ET	JA	-2.24317	8.53811	2.19915e-30
PHYAM_001080	ET	JA	1.49089	4.85902	2.2376e-30
PHYAM_023344	ET	JA	1.49141	7.12627	2.40762e-30
PHYAM_019199	ET	JA	-1.99608	3.71142	2.50538e-30
PHYAM_000296	ET	JA	-8.51882	0.92705	2.52669e-30
PHYAM_011058	ET	JA	1.86637	5.50402	2.5703e-30
PHYAM_017953	ET	JA	-2.07839	3.58051	2.62523e-30
PHYAM_026046	ET	JA	-2.17964	3.95934	2.68784e-30
PHYAM_001932	ET	JA	-1.54118	5.32304	2.68784e-30
PHYAM_019878	ET	JA	2.41209	3.91224	2.78495e-30
PHYAM_009894	ET	JA	-1.65093	5.0635	2.8006e-30
PHYAM_010175	ET	JA	1.80978	5.3358	3.34132e-30
PHYAM_008431	ET	JA	2.25171	3.06592	4.01292e-30
PHYAM_018106	ET	JA	-4.68711	0.75019	4.06281e-30
PHYAM_002559	ET	JA	-2.77199	3.62282	4.30855e-30
PHYAM_018533	ET	JA	-2.59353	3.10346	4.479e-30
PHYAM_017048	ET	JA	1.613	4.39689	5.37361e-30
PHYAM_020052	ET	JA	5.41511	0.964121	6.27427e-30
PHYAM_012844	ET	JA	1.66034	4.0214	6.44575e-30
PHYAM_012444	ET	JA	-2.30507	2.90491	6.8946e-30
PHYAM_006217	ET	JA	1.63235	5.82566	7.3359e-30
PHYAM_009643	ET	JA	-1.84782	3.62002	8.13649e-30
PHYAM_003039	ET	JA	1.83901	4.834	8.31761e-30
PHYAM_006180	ET	JA	-4.61534	2.29615	8.32586e-30
PHYAM_013571	ET	JA	2.43233	2.31206	8.68051e-30
PHYAM_008663	ET	JA	2.98806	2.59519	8.92872e-30
PHYAM_022926	ET	JA	-1.73703	4.38709	9.33581e-30
PHYAM_014369	ET	JA	1.62376	6.64635	9.57789e-30
PHYAM_024664	ET	JA	2.05506	3.68816	1.12787e-29
PHYAM_008744	ET	JA	1.56305	6.25569	1.13423e-29
PHYAM_009104	ET	JA	-1.58122	3.8196	1.17159e-29
PHYAM_004915	ET	JA	-2.1013	4.54054	1.17379e-29
PHYAM_015410	ET	JA	2.61642	5.06682	1.19129e-29
PHYAM_016989	ET	JA	1.63916	7.0704	1.23954e-29
PHYAM_017732	ET	JA	-1.98443	3.39083	1.35013e-29
PHYAM_005861	ET	JA	2.07607	3.01419	1.42106e-29
PHYAM_027241	ET	JA	-5.02181	2.0372	1.49036e-29
PHYAM_019709	ET	JA	1.51298	6.74428	2.1551e-29
PHYAM_028742	ET	JA	-2.19444	3.17889	2.3014e-29
PHYAM_021079	ET	JA	1.51287	5.45115	2.43976e-29
PHYAM_018042	ET	JA	1.47408	8.24059	3.01681e-29
PHYAM_015202	ET	JA	-1.61425	4.57387	3.02069e-29
PHYAM_019018	ET	JA	1.47644	4.90615	3.04115e-29
PHYAM_029257	ET	JA	-3.48718	1.66138	3.36426e-29
PHYAM_000546	ET	JA	-1.91628	3.51659	3.36426e-29
PHYAM_012247	ET	JA	-2.56935	1.85565	3.38605e-29
PHYAM_013482	ET	JA	-1.38724	5.34063	3.48604e-29
PHYAM_002486	ET	JA	-1.71144	4.39816	3.49472e-29
PHYAM_005659	ET	JA	1.82339	5.81651	3.946e-29
PHYAM_023424	ET	JA	-1.77546	5.63419	4.50693e-29
PHYAM_016968	ET	JA	1.89848	9.73231	4.54264e-29
PHYAM_000285	ET	JA	1.85363	4.85215	4.98343e-29
PHYAM_002434	ET	JA	1.86073	4.24679	5.17013e-29
PHYAM_022118	ET	JA	-3.63119	1.57938	5.81987e-29
PHYAM_003927	ET	JA	2.15497	3.58771	6.13917e-29
PHYAM_012779	ET	JA	1.57799	4.92654	6.15978e-29
PHYAM_002354	ET	JA	1.46237	7.9136	6.35477e-29
PHYAM_013944	ET	JA	1.44962	6.59844	6.81679e-29
PHYAM_015515	ET	JA	2.87031	2.81795	7.08633e-29
PHYAM_026321	ET	JA	-1.49621	5.31173	7.21347e-29
PHYAM_020106	ET	JA	-1.98748	3.63689	8.19229e-29
PHYAM_002302	ET	JA	-1.95806	3.3941	8.32163e-29
PHYAM_020964	ET	JA	-4.62277	0.877994	8.3281e-29
PHYAM_009665	ET	JA	2.28091	2.81606	1.15357e-28
PHYAM_018500	ET	JA	-1.93306	2.89561	1.23494e-28
PHYAM_024037	ET	JA	-1.74898	6.22033	1.26536e-28
PHYAM_023190	ET	JA	1.57323	8.06873	1.27237e-28
PHYAM_027388	ET	JA	-5.67598	1.13425	1.2958e-28
PHYAM_005002	ET	JA	-2.09298	5.87078	1.4801e-28
PHYAM_014183	ET	JA	-1.65839	6.53117	1.49868e-28
PHYAM_002460	ET	JA	-1.38835	6.0816	1.58717e-28
PHYAM_021249	ET	JA	3.11906	1.76933	1.64703e-28
PHYAM_017983	ET	JA	2.67371	6.07424	1.95987e-28
PHYAM_014209	ET	JA	1.68432	5.10069	2.16905e-28
PHYAM_009843	ET	JA	-5.81931	1.33005	2.17008e-28
PHYAM_018982	ET	JA	-1.54445	5.51084	2.19503e-28
PHYAM_000025	ET	JA	-1.71784	4.86147	2.66064e-28
PHYAM_006237	ET	JA	-2.54914	2.20899	2.723e-28
PHYAM_023181	ET	JA	1.5946	3.96019	2.8691e-28
PHYAM_000131	ET	JA	-1.61797	5.81056	2.97245e-28
PHYAM_002114	ET	JA	-2.12622	2.36527	3.01568e-28
PHYAM_021555	ET	JA	-1.35806	6.1949	3.2719e-28
PHYAM_000524	ET	JA	1.51647	5.33708	3.36759e-28
PHYAM_018025	ET	JA	2.14589	3.12658	3.42686e-28
PHYAM_028272	ET	JA	-1.41176	5.63526	3.66935e-28
PHYAM_020249	ET	JA	-4.51868	2.56902	4.15596e-28
PHYAM_020814	ET	JA	1.57645	3.95051	4.495e-28
PHYAM_012639	ET	JA	1.42996	8.06771	4.51099e-28
PHYAM_019988	ET	JA	1.55961	7.88985	5.00473e-28
PHYAM_019457	ET	JA	1.61182	3.93606	5.06972e-28
PHYAM_025714	ET	JA	-1.78021	3.84368	5.8739e-28
PHYAM_005632	ET	JA	-2.4727	2.30721	6.29299e-28
PHYAM_029744	ET	JA	-3.27102	1.88871	7.50492e-28
PHYAM_015795	ET	JA	-1.47004	6.1967	8.55345e-28
PHYAM_026689	ET	JA	-1.92192	2.93688	9.34219e-28
PHYAM_006475	ET	JA	-3.39359	5.17373	1.11328e-27
PHYAM_007741	ET	JA	-2.85229	5.22099	1.32752e-27
PHYAM_010053	ET	JA	2.08753	3.05492	1.40475e-27
PHYAM_021911	ET	JA	2.12559	4.02958	1.47749e-27
PHYAM_007054	ET	JA	1.71021	4.5248	1.50812e-27
PHYAM_022404	ET	JA	1.93174	4.02396	1.51502e-27
PHYAM_008196	ET	JA	-1.57347	8.02286	1.61883e-27
PHYAM_017398	ET	JA	-1.44963	3.78236	1.61972e-27
PHYAM_010802	ET	JA	-1.49037	6.83946	1.63024e-27
PHYAM_009235	ET	JA	1.38461	6.76692	1.6472e-27
PHYAM_014143	ET	JA	-2.1151	7.34907	1.66018e-27
PHYAM_000761	ET	JA	2.11185	3.33437	1.66083e-27
PHYAM_018136	ET	JA	-1.656	3.93252	1.66083e-27
PHYAM_011990	ET	JA	1.62523	4.70196	1.67009e-27
PHYAM_001184	ET	JA	1.57857	7.04422	1.79034e-27
PHYAM_012629	ET	JA	-1.54001	9.93054	1.79658e-27
PHYAM_012261	ET	JA	-5.46021	2.30505	1.95014e-27
PHYAM_007814	ET	JA	1.37454	4.65113	2.05027e-27
PHYAM_026245	ET	JA	1.4705	6.59506	2.1275e-27
PHYAM_016027	ET	JA	-1.6012	3.90447	2.22581e-27
PHYAM_012850	ET	JA	2.24865	2.60926	2.33704e-27
PHYAM_000707	ET	JA	1.56585	5.87953	3.0573e-27
PHYAM_006818	ET	JA	1.47086	6.30993	3.2817e-27
PHYAM_006673	ET	JA	-5.2594	1.26665	3.28299e-27
PHYAM_013847	ET	JA	1.31607	12.8282	3.35472e-27
PHYAM_017052	ET	JA	1.66943	3.46812	3.65961e-27
PHYAM_006439	ET	JA	-10.0214	2.31377	3.71119e-27
PHYAM_014965	ET	JA	1.58549	7.0557	4.23415e-27
PHYAM_018460	ET	JA	2.05043	3.38137	4.33521e-27
PHYAM_001203	ET	JA	1.53566	6.6354	4.43403e-27
PHYAM_006671	ET	JA	1.37272	11.6935	4.48465e-27
PHYAM_004319	ET	JA	-1.80259	3.57074	4.97295e-27
PHYAM_005323	ET	JA	1.52229	4.92054	5.09673e-27
PHYAM_005517	ET	JA	-1.42622	5.33532	5.11765e-27
PHYAM_000698	ET	JA	-1.47963	4.69605	5.31616e-27
PHYAM_026179	ET	JA	-1.67414	4.35959	5.40461e-27
PHYAM_020357	ET	JA	-2.02627	2.55497	5.68132e-27
PHYAM_026520	ET	JA	-1.53371	3.94811	6.38699e-27
PHYAM_007176	ET	JA	1.4355	5.20246	6.93112e-27
PHYAM_021657	ET	JA	-1.3898	7.1662	6.99634e-27
PHYAM_017988	ET	JA	1.42449	5.12233	7.55687e-27
PHYAM_004976	ET	JA	3.1154	2.0981	7.77878e-27
PHYAM_001096	ET	JA	-1.67329	5.43998	8.59994e-27
PHYAM_010340	ET	JA	-2.21545	2.85915	9.06916e-27
PHYAM_018672	ET	JA	1.69658	9.42544	9.20718e-27
PHYAM_015737	ET	JA	1.71884	7.77044	9.80528e-27
PHYAM_019263	ET	JA	1.35918	8.44488	1.01462e-26
PHYAM_023290	ET	JA	-1.66926	3.12292	1.04828e-26
PHYAM_003981	ET	JA	-1.66221	3.79293	1.2234e-26
PHYAM_019177	ET	JA	2.39419	3.36605	1.33828e-26
PHYAM_006927	ET	JA	-1.82777	3.46868	1.51912e-26
PHYAM_004677	ET	JA	-1.94674	4.37239	1.53652e-26
PHYAM_001639	ET	JA	2.65399	2.09292	2.02566e-26
PHYAM_028413	ET	JA	-1.6128	4.93356	2.08961e-26
PHYAM_007831	ET	JA	3.09349	2.48449	2.35073e-26
PHYAM_028235	ET	JA	1.33305	6.79766	2.56316e-26
PHYAM_028754	ET	JA	-4.10311	3.17559	2.65169e-26
PHYAM_004238	ET	JA	3.04133	4.06286	2.77369e-26
PHYAM_014839	ET	JA	1.89428	2.78638	3.51919e-26
PHYAM_007552	ET	JA	1.66435	6.18844	3.64012e-26
PHYAM_020443	ET	JA	-8.36002	0.740726	3.71175e-26
PHYAM_020356	ET	JA	-2.00429	2.9839	3.86286e-26
PHYAM_022886	ET	JA	-2.09271	2.78065	3.92194e-26
PHYAM_006440	ET	JA	-9.60458	1.90013	4.73469e-26
PHYAM_002962	ET	JA	3.41776	1.27482	4.79804e-26
PHYAM_015183	ET	JA	2.6724	4.64997	4.82913e-26
PHYAM_018710	ET	JA	1.87855	5.24612	5.17769e-26
PHYAM_014201	ET	JA	1.52447	7.71353	5.27693e-26
PHYAM_025340	ET	JA	-1.85587	2.78666	5.64172e-26
PHYAM_014671	ET	JA	1.53984	5.72886	5.77424e-26
PHYAM_010801	ET	JA	-1.5099	4.41716	6.04445e-26
PHYAM_019493	ET	JA	1.69029	4.63708	6.07124e-26
PHYAM_004204	ET	JA	2.0173	3.57121	6.47412e-26
PHYAM_010753	ET	JA	-4.5842	1.04057	6.61179e-26
PHYAM_029768	ET	JA	2.49619	1.99445	6.70658e-26
PHYAM_008023	ET	JA	2.20376	4.00986	7.27835e-26
PHYAM_025817	ET	JA	1.39857	8.81844	7.66989e-26
PHYAM_021576	ET	JA	-2.35688	1.84579	7.69892e-26
PHYAM_016778	ET	JA	-4.69713	4.91689	7.77571e-26
PHYAM_025218	ET	JA	1.49803	4.28436	7.80561e-26
PHYAM_011566	ET	JA	-1.29015	9.12438	7.84144e-26
PHYAM_017466	ET	JA	-1.56234	4.52072	8.68576e-26
PHYAM_025209	ET	JA	1.45007	6.47325	8.68576e-26
PHYAM_011926	ET	JA	1.62544	5.4316	8.72525e-26
PHYAM_000879	ET	JA	-1.84139	4.57416	9.29745e-26
PHYAM_022301	ET	JA	1.3932	5.59879	9.42761e-26
PHYAM_029221	ET	JA	-1.97172	6.77876	9.83352e-26
PHYAM_004118	ET	JA	1.39649	5.61711	1.02056e-25
PHYAM_010430	ET	JA	1.79724	4.76118	1.04155e-25
PHYAM_013768	ET	JA	-2.9836	1.22476	1.08079e-25
PHYAM_007340	ET	JA	-2.00335	5.41771	1.13315e-25
PHYAM_027659	ET	JA	-2.05597	3.64051	1.25259e-25
PHYAM_012494	ET	JA	-1.46918	5.39327	1.28404e-25
PHYAM_020058	ET	JA	-1.53996	6.4034	1.37902e-25
PHYAM_001469	ET	JA	1.47565	6.22448	1.3877e-25
PHYAM_028447	ET	JA	-2.98602	3.3336	1.3877e-25
PHYAM_009604	ET	JA	1.70447	8.25646	1.43285e-25
PHYAM_018535	ET	JA	1.54259	4.13895	1.43452e-25
PHYAM_019022	ET	JA	4.50763	1.3243	1.48863e-25
PHYAM_015303	ET	JA	1.35449	7.32365	1.51024e-25
PHYAM_011447	ET	JA	1.36442	5.34613	1.53561e-25
PHYAM_014914	ET	JA	1.47135	7.35986	1.58049e-25
PHYAM_022870	ET	JA	1.40545	5.55597	1.66197e-25
PHYAM_019185	ET	JA	-1.74618	4.83523	1.75763e-25
PHYAM_023451	ET	JA	1.41627	6.55571	1.78156e-25
PHYAM_013275	ET	JA	-6.34438	0.330873	2.25345e-25
PHYAM_005503	ET	JA	1.3651	4.95385	2.30194e-25
PHYAM_025196	ET	JA	1.76914	3.65402	2.54786e-25
PHYAM_012846	ET	JA	1.72239	4.92359	2.55677e-25
PHYAM_018961	ET	JA	1.51474	5.23685	2.55677e-25
PHYAM_020791	ET	JA	1.56423	7.6408	2.76642e-25
PHYAM_027091	ET	JA	-2.37947	2.89347	3.20493e-25
PHYAM_002450	ET	JA	1.32865	10.0025	3.31356e-25
PHYAM_009903	ET	JA	-2.77496	1.39274	3.39586e-25
PHYAM_001608	ET	JA	2.413	4.6467	3.44747e-25
PHYAM_002001	ET	JA	2.14826	2.63569	3.75973e-25
PHYAM_022055	ET	JA	-1.68835	5.5606	3.92732e-25
PHYAM_015587	ET	JA	1.7041	6.11094	4.14315e-25
PHYAM_001550	ET	JA	-1.67235	4.6172	4.22711e-25
PHYAM_010061	ET	JA	-2.80009	1.45828	4.47275e-25
PHYAM_004202	ET	JA	-1.46889	9.52676	4.51926e-25
PHYAM_027429	ET	JA	-5.18774	6.8373	4.77022e-25
PHYAM_006003	ET	JA	-1.31268	5.2802	4.87337e-25
PHYAM_020630	ET	JA	-3.69329	1.30487	5.44313e-25
PHYAM_016539	ET	JA	-6.57959	1.25601	5.65853e-25
PHYAM_009094	ET	JA	-4.91858	0.70743	6.22156e-25
PHYAM_025264	ET	JA	-2.6585	2.71048	6.55033e-25
PHYAM_017987	ET	JA	1.61196	4.38983	6.78033e-25
PHYAM_018654	ET	JA	-1.4183	4.25679	8.14839e-25
PHYAM_002872	ET	JA	2.08298	3.18784	8.52953e-25
PHYAM_015905	ET	JA	-8.37802	0.831714	8.71639e-25
PHYAM_029749	ET	JA	3.35451	5.6688	8.89147e-25
PHYAM_026301	ET	JA	1.46609	5.66638	9.01185e-25
PHYAM_014705	ET	JA	1.29169	5.01932	9.26997e-25
PHYAM_006081	ET	JA	1.38211	6.76941	1.16488e-24
PHYAM_008840	ET	JA	2.13442	2.58423	1.31328e-24
PHYAM_010030	ET	JA	2.2461	4.76617	1.34141e-24
PHYAM_012904	ET	JA	1.43481	4.34176	1.36448e-24
PHYAM_011698	ET	JA	1.34519	4.56497	1.3921e-24
PHYAM_010552	ET	JA	3.2404	2.20392	1.43378e-24
PHYAM_024268	ET	JA	-1.36015	4.31046	1.4873e-24
PHYAM_003041	ET	JA	-1.89543	5.10311	1.67026e-24
PHYAM_016397	ET	JA	-2.03648	8.75986	1.71876e-24
PHYAM_012543	ET	JA	2.20108	6.47658	1.87196e-24
PHYAM_012018	ET	JA	-2.17646	4.16977	1.96668e-24
PHYAM_005746	ET	JA	-1.61196	5.52858	2.03896e-24
PHYAM_010194	ET	JA	1.38749	6.02183	2.05396e-24
PHYAM_012912	ET	JA	-1.62074	3.59559	2.08183e-24
PHYAM_013466	ET	JA	1.66915	4.91174	2.13344e-24
PHYAM_022547	ET	JA	-2.58795	1.59808	2.19525e-24
PHYAM_006581	ET	JA	1.7113	3.28804	2.23544e-24
PHYAM_005254	ET	JA	-3.76058	1.64876	2.5046e-24
PHYAM_016969	ET	JA	2.39481	3.77265	2.60349e-24
PHYAM_028096	ET	JA	-1.36653	4.71096	2.83731e-24
PHYAM_003435	ET	JA	4.55455	1.01021	2.88848e-24
PHYAM_017251	ET	JA	-1.33886	4.6407	2.99192e-24
PHYAM_002168	ET	JA	-3.1367	2.48679	3.05475e-24
PHYAM_028799	ET	JA	-1.46846	4.039	3.07901e-24
PHYAM_017120	ET	JA	-1.48066	4.14498	3.20508e-24
PHYAM_008922	ET	JA	1.29918	6.61271	3.41917e-24
PHYAM_011282	ET	JA	1.36083	4.08486	3.46465e-24
PHYAM_028848	ET	JA	2.6185	2.77206	3.63398e-24
PHYAM_008758	ET	JA	1.93382	3.36966	3.86813e-24
PHYAM_025671	ET	JA	1.5967	5.54533	4.0262e-24
PHYAM_005210	ET	JA	-1.54199	6.89715	4.1223e-24
PHYAM_024118	ET	JA	-1.62747	6.24411	4.18092e-24
PHYAM_024938	ET	JA	-1.35485	5.17717	4.20285e-24
PHYAM_002617	ET	JA	-1.42328	3.87451	4.25653e-24
PHYAM_001235	ET	JA	1.3652	7.03716	4.43617e-24
PHYAM_009151	ET	JA	-3.54692	1.01496	4.78098e-24
PHYAM_029603	ET	JA	-1.75265	6.95042	4.78098e-24
PHYAM_029740	ET	JA	-1.32456	4.98953	5.10611e-24
PHYAM_020174	ET	JA	-1.4569	9.10113	5.25744e-24
PHYAM_009901	ET	JA	1.46948	5.54224	5.65916e-24
PHYAM_009570	ET	JA	1.60858	3.92301	5.91377e-24
PHYAM_024261	ET	JA	1.4056	8.60992	6.13561e-24
PHYAM_021310	ET	JA	2.98449	1.96025	6.43318e-24
PHYAM_001025	ET	JA	-1.42325	5.2841	6.63486e-24
PHYAM_012855	ET	JA	1.30864	10.0959	6.75875e-24
PHYAM_014996	ET	JA	-1.58587	4.47872	7.08262e-24
PHYAM_005239	ET	JA	1.98373	7.10237	7.17411e-24
PHYAM_017554	ET	JA	-1.22989	6.63988	7.55987e-24
PHYAM_021278	ET	JA	1.35869	7.2913	7.92894e-24
PHYAM_026605	ET	JA	2.40428	4.73624	7.99121e-24
PHYAM_010516	ET	JA	1.35707	5.71707	8.07945e-24
PHYAM_012619	ET	JA	1.27884	11.0377	9.59714e-24
PHYAM_009048	ET	JA	1.8631	9.80157	1.06414e-23
PHYAM_011497	ET	JA	-1.71708	8.72268	1.07998e-23
PHYAM_014175	ET	JA	1.37766	4.76687	1.08245e-23
PHYAM_009979	ET	JA	-1.4186	6.31477	1.14161e-23
PHYAM_020853	ET	JA	-2.98689	1.78191	1.16196e-23
PHYAM_020089	ET	JA	1.44664	7.96529	1.19817e-23
PHYAM_012358	ET	JA	1.67843	4.92484	1.23749e-23
PHYAM_013326	ET	JA	1.8229	2.90167	1.26364e-23
PHYAM_013191	ET	JA	-1.46918	3.25518	1.27902e-23
PHYAM_026986	ET	JA	1.26122	4.44638	1.30871e-23
PHYAM_007590	ET	JA	1.44749	5.25952	1.31996e-23
PHYAM_002072	ET	JA	1.31181	6.95164	1.47436e-23
PHYAM_016599	ET	JA	1.34354	4.4578	1.5274e-23
PHYAM_011556	ET	JA	1.70471	7.88172	1.52977e-23
PHYAM_001703	ET	JA	-3.13603	1.18217	1.60418e-23
PHYAM_028227	ET	JA	-1.29341	5.26698	1.7831e-23
PHYAM_014318	ET	JA	2.64802	2.57756	1.94726e-23
PHYAM_002592	ET	JA	1.57087	4.65893	1.95908e-23
PHYAM_009505	ET	JA	1.40722	6.41485	1.95983e-23
PHYAM_023625	ET	JA	2.24987	2.03567	1.96372e-23
PHYAM_027158	ET	JA	3.99506	0.892044	1.98099e-23
PHYAM_003984	ET	JA	1.42088	5.59559	2.00872e-23
PHYAM_000768	ET	JA	-1.27311	6.69613	2.2012e-23
PHYAM_012791	ET	JA	-1.7021	3.16536	2.38396e-23
PHYAM_029198	ET	JA	1.47475	6.91502	2.77178e-23
PHYAM_016041	ET	JA	1.44604	10.0526	2.78859e-23
PHYAM_026270	ET	JA	2.51494	8.21524	3.06563e-23
PHYAM_021239	ET	JA	-1.30855	6.22345	3.1968e-23
PHYAM_024755	ET	JA	1.46696	4.95596	3.30656e-23
PHYAM_023796	ET	JA	1.51462	7.18654	3.40512e-23
PHYAM_012613	ET	JA	1.36541	4.47977	3.41222e-23
PHYAM_010102	ET	JA	1.60523	4.083	3.58319e-23
PHYAM_023294	ET	JA	-1.97291	5.17341	3.58588e-23
PHYAM_022598	ET	JA	-1.25722	4.74538	3.58719e-23
PHYAM_010180	ET	JA	1.46489	5.0797	3.74961e-23
PHYAM_023334	ET	JA	-1.36491	4.37888	3.74961e-23
PHYAM_005809	ET	JA	-1.82169	2.65521	3.79838e-23
PHYAM_014913	ET	JA	-1.67903	5.22036	4.04549e-23
PHYAM_004844	ET	JA	-1.4102	4.55736	4.39034e-23
PHYAM_006589	ET	JA	1.32082	4.95796	4.82664e-23
PHYAM_011424	ET	JA	1.44014	10.4906	5.09001e-23
PHYAM_022016	ET	JA	1.33385	4.86213	5.30606e-23
PHYAM_006790	ET	JA	-2.42033	2.54095	5.42389e-23
PHYAM_005394	ET	JA	-1.9422	2.17302	5.57716e-23
PHYAM_009705	ET	JA	-1.40338	4.85277	5.79836e-23
PHYAM_011229	ET	JA	1.30633	4.12245	6.0746e-23
PHYAM_028609	ET	JA	-1.7312	5.29045	6.10457e-23
PHYAM_021695	ET	JA	-1.34603	6.43952	6.18362e-23
PHYAM_003645	ET	JA	-3.74239	0.692762	6.27219e-23
PHYAM_026509	ET	JA	1.234	6.39517	6.5201e-23
PHYAM_022962	ET	JA	1.8093	4.72243	7.42544e-23
PHYAM_001770	ET	JA	1.58892	3.32441	8.33195e-23
PHYAM_028535	ET	JA	2.89028	2.23392	8.37538e-23
PHYAM_011279	ET	JA	-1.26866	5.54325	8.4429e-23
PHYAM_005948	ET	JA	1.94852	3.3293	8.63168e-23
PHYAM_007554	ET	JA	1.49033	6.01637	8.71049e-23
PHYAM_028591	ET	JA	-6.21981	0.207382	9.04899e-23
PHYAM_001468	ET	JA	1.58101	4.47989	9.75661e-23
PHYAM_027688	ET	JA	2.01391	2.30465	9.76542e-23
PHYAM_009060	ET	JA	2.18463	5.95152	9.76975e-23
PHYAM_009361	ET	JA	-3.617	0.966425	1.0015e-22
PHYAM_014250	ET	JA	1.65648	3.03284	1.0257e-22
PHYAM_010891	ET	JA	-2.12386	6.56073	1.07389e-22
PHYAM_010849	ET	JA	-3.02011	1.14553	1.09527e-22
PHYAM_015652	ET	JA	1.39675	4.32203	1.11249e-22
PHYAM_018046	ET	JA	-5.41943	0.162607	1.22989e-22
PHYAM_028902	ET	JA	1.54249	4.29074	1.25603e-22
PHYAM_012937	ET	JA	1.33065	7.87444	1.28609e-22
PHYAM_003377	ET	JA	1.40442	5.87347	1.30332e-22
PHYAM_019322	ET	JA	1.52324	6.31428	1.31699e-22
PHYAM_023935	ET	JA	-1.31865	5.26796	1.3894e-22
PHYAM_008065	ET	JA	-1.50956	5.41023	1.42163e-22
PHYAM_022500	ET	JA	-1.36633	5.72161	1.44261e-22
PHYAM_016930	ET	JA	1.29242	8.20373	1.46142e-22
PHYAM_018821	ET	JA	-1.59759	3.17437	1.51738e-22
PHYAM_009908	ET	JA	1.39723	4.53334	1.53939e-22
PHYAM_020965	ET	JA	-1.4638	4.34864	2.01004e-22
PHYAM_009724	ET	JA	-1.652	3.14771	2.50011e-22
PHYAM_017353	ET	JA	1.40689	6.17499	2.5137e-22
PHYAM_028745	ET	JA	1.547	8.21072	2.54437e-22
PHYAM_017751	ET	JA	1.38636	7.09047	2.72666e-22
PHYAM_004318	ET	JA	-1.20951	4.42724	2.84724e-22
PHYAM_025399	ET	JA	1.2837	9.5819	2.90676e-22
PHYAM_000741	ET	JA	1.33722	4.52862	3.04678e-22
PHYAM_005645	ET	JA	1.82443	3.2815	3.18013e-22
PHYAM_025040	ET	JA	-1.55653	5.25086	3.21315e-22
PHYAM_009488	ET	JA	1.57591	6.10829	3.60035e-22
PHYAM_011201	ET	JA	1.67234	8.76163	3.77891e-22
PHYAM_023001	ET	JA	2.71363	1.69338	4.84499e-22
PHYAM_026899	ET	JA	-2.49092	1.48449	5.455e-22
PHYAM_025841	ET	JA	1.78393	2.91231	6.03549e-22
PHYAM_029095	ET	JA	1.38111	4.17163	6.20862e-22
PHYAM_025019	ET	JA	-2.88867	2.16902	6.6392e-22
PHYAM_001200	ET	JA	-1.42224	6.55416	6.77664e-22
PHYAM_010152	ET	JA	1.92113	5.01199	7.50587e-22
PHYAM_020970	ET	JA	-1.26717	4.90556	7.92764e-22
PHYAM_000042	ET	JA	-2.65017	1.17415	8.23379e-22
PHYAM_005510	ET	JA	-1.17005	8.12455	8.59765e-22
PHYAM_022548	ET	JA	-2.25116	1.64521	9.39504e-22
PHYAM_009444	ET	JA	-3.04823	1.17431	9.71113e-22
PHYAM_016305	ET	JA	1.27466	5.16263	9.94431e-22
PHYAM_011227	ET	JA	-1.50759	4.79904	9.97096e-22
PHYAM_024615	ET	JA	2.1639	3.30028	9.97532e-22
PHYAM_026432	ET	JA	4.06819	0.784936	1.01064e-21
PHYAM_021587	ET	JA	2.07871	2.94943	1.0405e-21
PHYAM_003118	ET	JA	-2.2355	2.55103	1.07598e-21
PHYAM_027230	ET	JA	1.24304	5.99766	1.08656e-21
PHYAM_016110	ET	JA	1.95339	6.49867	1.16461e-21
PHYAM_014037	ET	JA	1.27125	5.11838	1.19229e-21
PHYAM_023350	ET	JA	-3.50252	0.784787	1.31008e-21
PHYAM_029190	ET	JA	-8.50388	0.833724	1.32068e-21
PHYAM_018107	ET	JA	1.81721	3.2363	1.33116e-21
PHYAM_013507	ET	JA	1.29075	5.65677	1.36294e-21
PHYAM_011912	ET	JA	-2.76995	2.98257	1.38283e-21
PHYAM_011334	ET	JA	1.35648	6.0348	1.40031e-21
PHYAM_013954	ET	JA	1.28495	6.79851	1.40756e-21
PHYAM_021811	ET	JA	-3.82287	4.19762	1.42855e-21
PHYAM_025849	ET	JA	1.25283	8.45635	1.63959e-21
PHYAM_024857	ET	JA	-1.36073	7.53121	1.93027e-21
PHYAM_009691	ET	JA	1.56348	4.784	1.94213e-21
PHYAM_004200	ET	JA	-1.35508	5.43579	1.97313e-21
PHYAM_018486	ET	JA	-1.50901	8.5253	2.0066e-21
PHYAM_010941	ET	JA	-1.46597	6.05474	2.02964e-21
PHYAM_022025	ET	JA	1.47595	4.57942	2.06182e-21
PHYAM_023341	ET	JA	2.21182	3.87604	2.39013e-21
PHYAM_014508	ET	JA	1.32485	4.5403	2.44244e-21
PHYAM_005930	ET	JA	2.23867	4.45522	2.64173e-21
PHYAM_006513	ET	JA	-1.25699	4.98132	2.67259e-21
PHYAM_005307	ET	JA	-1.34294	4.94223	3.03696e-21
PHYAM_015907	ET	JA	-1.77042	6.85718	3.08899e-21
PHYAM_007920	ET	JA	1.55007	5.42123	3.24325e-21
PHYAM_014377	ET	JA	-3.09976	3.75	3.49822e-21
PHYAM_022377	ET	JA	1.23814	7.54579	3.51693e-21
PHYAM_008105	ET	JA	1.30663	7.33674	3.54664e-21
PHYAM_027297	ET	JA	1.54171	3.98348	3.55622e-21
PHYAM_000060	ET	JA	1.50588	4.84996	3.59982e-21
PHYAM_020300	ET	JA	-1.90115	2.16373	3.61884e-21
PHYAM_024376	ET	JA	-1.65402	3.12333	3.70664e-21
PHYAM_014191	ET	JA	1.23495	8.46451	3.7956e-21
PHYAM_028784	ET	JA	1.40158	4.52747	3.86068e-21
PHYAM_020382	ET	JA	1.78585	6.29703	4.27017e-21
PHYAM_006711	ET	JA	1.63951	4.45131	4.58239e-21
PHYAM_015447	ET	JA	1.22342	4.51887	4.60736e-21
PHYAM_003736	ET	JA	1.32471	5.5647	4.69227e-21
PHYAM_015288	ET	JA	-1.36004	5.71944	4.87037e-21
PHYAM_007503	ET	JA	1.63507	2.95765	5.37735e-21
PHYAM_003275	ET	JA	-4.35438	1.51801	5.40189e-21
PHYAM_026450	ET	JA	-1.25891	5.40748	6.13344e-21
PHYAM_023050	ET	JA	-1.34791	4.22077	6.3152e-21
PHYAM_016684	ET	JA	-1.32406	6.17617	6.37321e-21
PHYAM_005597	ET	JA	1.32691	11.7018	6.88833e-21
PHYAM_022865	ET	JA	1.23714	6.17378	7.0383e-21
PHYAM_012741	ET	JA	-2.04922	5.74413	7.18373e-21
PHYAM_021394	ET	JA	-5.89504	0.611446	7.23073e-21
PHYAM_010762	ET	JA	-1.37402	3.84793	7.36706e-21
PHYAM_004377	ET	JA	-1.22117	7.55545	7.70999e-21
PHYAM_013521	ET	JA	1.568	3.32453	7.73958e-21
PHYAM_014448	ET	JA	1.27121	5.32969	7.76334e-21
PHYAM_028379	ET	JA	1.35023	11.1169	7.8662e-21
PHYAM_013886	ET	JA	1.84033	5.6959	8.07298e-21
PHYAM_006122	ET	JA	-3.70282	0.659203	9.15876e-21
PHYAM_006487	ET	JA	1.18096	4.59756	9.47748e-21
PHYAM_003403	ET	JA	1.84131	3.65974	9.51475e-21
PHYAM_011381	ET	JA	-3.1111	0.792827	9.80001e-21
PHYAM_000302	ET	JA	4.14156	9.68987	9.83751e-21
PHYAM_018661	ET	JA	1.83502	3.44227	9.92334e-21
PHYAM_004129	ET	JA	-1.25844	4.01511	1.01213e-20
PHYAM_005026	ET	JA	-1.33885	4.9584	1.11106e-20
PHYAM_003723	ET	JA	-1.31277	5.67928	1.11144e-20
PHYAM_013562	ET	JA	1.42133	6.17125	1.23922e-20
PHYAM_008478	ET	JA	1.82512	3.12861	1.30153e-20
PHYAM_018284	ET	JA	1.21992	4.30476	1.30243e-20
PHYAM_021026	ET	JA	2.29582	6.86349	1.36578e-20
PHYAM_019261	ET	JA	-2.07669	2.07109	1.40278e-20
PHYAM_015085	ET	JA	2.2347	4.15919	1.43115e-20
PHYAM_026253	ET	JA	2.03171	2.79422	1.48158e-20
PHYAM_007789	ET	JA	-2.6807	1.28637	1.59366e-20
PHYAM_020576	ET	JA	1.46852	3.8494	1.62946e-20
PHYAM_003256	ET	JA	1.23641	7.75342	1.66503e-20
PHYAM_009487	ET	JA	3.82674	1.44978	1.69667e-20
PHYAM_001851	ET	JA	1.29236	4.95673	1.74409e-20
PHYAM_014286	ET	JA	-1.23951	5.92828	1.89262e-20
PHYAM_022138	ET	JA	1.22118	4.35405	1.92176e-20
PHYAM_002536	ET	JA	1.19121	11.4226	1.95302e-20
PHYAM_013592	ET	JA	1.76888	4.82894	1.95658e-20
PHYAM_024734	ET	JA	1.34	3.76577	1.96249e-20
PHYAM_000503	ET	JA	1.22554	4.88501	2.1293e-20
PHYAM_001024	ET	JA	2.27607	2.51475	2.19171e-20
PHYAM_004499	ET	JA	-1.22798	6.2876	2.2058e-20
PHYAM_024224	ET	JA	1.35208	4.65188	2.28078e-20
PHYAM_021425	ET	JA	1.97617	4.23889	2.3365e-20
PHYAM_025241	ET	JA	1.23194	8.20588	2.39013e-20
PHYAM_007870	ET	JA	1.85118	2.7224	2.48477e-20
PHYAM_001683	ET	JA	1.30563	7.63049	2.51486e-20
PHYAM_016523	ET	JA	6.15562	0.494872	2.52439e-20
PHYAM_005176	ET	JA	-4.16512	1.77182	2.93751e-20
PHYAM_020614	ET	JA	-1.98412	3.32802	2.98217e-20
PHYAM_009871	ET	JA	1.26658	5.61016	3.12361e-20
PHYAM_027221	ET	JA	1.16075	4.63666	3.13212e-20
PHYAM_014585	ET	JA	1.44383	6.8689	3.2057e-20
PHYAM_004247	ET	JA	1.23687	6.57063	3.84989e-20
PHYAM_001008	ET	JA	-1.56293	7.96469	3.88583e-20
PHYAM_002632	ET	JA	-1.55697	3.26551	4.36712e-20
PHYAM_012503	ET	JA	3.03186	9.5347	4.3929e-20
PHYAM_013435	ET	JA	1.26189	4.4901	4.4263e-20
PHYAM_000360	ET	JA	-2.46731	1.71205	4.49739e-20
PHYAM_011264	ET	JA	-3.93555	0.818434	4.92247e-20
PHYAM_005329	ET	JA	1.35033	6.27691	5.11069e-20
PHYAM_005075	ET	JA	-1.78003	2.83749	5.25635e-20
PHYAM_028998	ET	JA	-5.27173	1.30134	5.5198e-20
PHYAM_006387	ET	JA	-1.26331	4.48655	5.54852e-20
PHYAM_028977	ET	JA	-2.50134	3.23378	5.57433e-20
PHYAM_016931	ET	JA	1.38775	7.47297	6.01529e-20
PHYAM_023742	ET	JA	-1.34358	5.74396	6.30364e-20
PHYAM_021345	ET	JA	1.17678	4.36408	6.32741e-20
PHYAM_005024	ET	JA	-1.27168	4.57486	6.67303e-20
PHYAM_029722	ET	JA	1.60209	5.69261	7.19912e-20
PHYAM_025661	ET	JA	-1.22697	4.89536	7.52336e-20
PHYAM_012454	ET	JA	-1.16017	7.2254	7.74167e-20
PHYAM_005940	ET	JA	-1.26739	5.5228	7.91554e-20
PHYAM_018491	ET	JA	1.57898	4.34305	8.12828e-20
PHYAM_016518	ET	JA	1.86306	2.78561	8.43193e-20
PHYAM_024382	ET	JA	1.6652	4.84816	8.77254e-20
PHYAM_023526	ET	JA	-1.83653	2.88537	8.90457e-20
PHYAM_008554	ET	JA	1.57812	4.13347	8.91398e-20
PHYAM_025320	ET	JA	1.45859	6.57128	8.91398e-20
PHYAM_013921	ET	JA	1.31059	4.8809	9.50592e-20
PHYAM_007381	ET	JA	1.14639	5.36815	1.02888e-19
PHYAM_014617	ET	JA	-1.69087	3.9921	1.0382e-19
PHYAM_021699	ET	JA	-1.41216	3.84766	1.0483e-19
PHYAM_019619	ET	JA	1.99599	3.87002	1.06818e-19
PHYAM_024613	ET	JA	2.03444	6.60286	1.12485e-19
PHYAM_004546	ET	JA	1.15163	10.2889	1.12528e-19
PHYAM_000028	ET	JA	-1.21181	6.17401	1.14527e-19
PHYAM_012508	ET	JA	2.10726	3.23919	1.26309e-19
PHYAM_020523	ET	JA	-1.56205	4.00768	1.28158e-19
PHYAM_025864	ET	JA	3.95168	3.57979	1.29443e-19
PHYAM_009327	ET	JA	-1.25632	10.7511	1.29443e-19
PHYAM_021885	ET	JA	-1.89146	5.79866	1.35026e-19
PHYAM_022925	ET	JA	-1.45421	5.851	1.39578e-19
PHYAM_003680	ET	JA	1.7819	2.98384	1.50712e-19
PHYAM_006856	ET	JA	-1.48539	6.04602	1.65031e-19
PHYAM_001891	ET	JA	-5.36281	0.106754	1.66877e-19
PHYAM_019270	ET	JA	-2.7333	0.910047	1.69882e-19
PHYAM_023650	ET	JA	1.19402	8.66026	1.78182e-19
PHYAM_026733	ET	JA	-1.55625	3.6719	1.8507e-19
PHYAM_011801	ET	JA	1.33864	5.27217	1.88946e-19
PHYAM_029347	ET	JA	-5.18337	1.03548	1.91305e-19
PHYAM_018376	ET	JA	1.16999	5.878	1.91305e-19
PHYAM_027602	ET	JA	-7.31376	6.93887	1.96433e-19
PHYAM_011008	ET	JA	-1.92283	3.7161	2.06816e-19
PHYAM_007196	ET	JA	-1.43494	3.85153	2.18254e-19
PHYAM_005014	ET	JA	1.40033	6.65307	2.21801e-19
PHYAM_018313	ET	JA	2.10317	3.42629	2.22253e-19
PHYAM_004673	ET	JA	1.30096	4.16687	2.22253e-19
PHYAM_020171	ET	JA	1.55056	5.07426	2.25266e-19
PHYAM_015796	ET	JA	-1.30778	4.04401	2.27188e-19
PHYAM_019904	ET	JA	1.13031	5.71748	2.27188e-19
PHYAM_004757	ET	JA	1.73631	3.21291	2.39084e-19
PHYAM_004733	ET	JA	-3.44745	4.03385	2.56629e-19
PHYAM_019582	ET	JA	-4.22321	0.554746	2.62457e-19
PHYAM_028972	ET	JA	-1.33015	4.06071	2.63115e-19
PHYAM_002636	ET	JA	1.34451	3.79413	2.73807e-19
PHYAM_027373	ET	JA	1.24743	4.49825	2.78967e-19
PHYAM_026698	ET	JA	1.40723	8.63775	2.85354e-19
PHYAM_013086	ET	JA	-5.35242	0.0881676	2.89757e-19
PHYAM_025840	ET	JA	2.34542	1.80555	3.12111e-19
PHYAM_004697	ET	JA	-1.22785	6.13728	3.18811e-19
PHYAM_020173	ET	JA	-1.3829	8.30555	3.33899e-19
PHYAM_004301	ET	JA	-2.07122	1.70008	3.4921e-19
PHYAM_003102	ET	JA	1.92178	3.3169	3.53477e-19
PHYAM_007177	ET	JA	1.17967	5.68364	3.81463e-19
PHYAM_024343	ET	JA	1.3231	4.1765	3.81497e-19
PHYAM_000301	ET	JA	-1.3812	5.40149	3.96437e-19
PHYAM_026954	ET	JA	1.13669	5.1734	4.047e-19
PHYAM_004992	ET	JA	1.30971	6.30199	4.04701e-19
PHYAM_029141	ET	JA	-1.30174	4.79999	4.11445e-19
PHYAM_016496	ET	JA	-2.14785	3.36298	4.14367e-19
PHYAM_022261	ET	JA	1.14378	7.50519	4.167e-19
PHYAM_007487	ET	JA	1.21034	4.62117	4.22291e-19
PHYAM_019063	ET	JA	1.34116	4.69376	4.82068e-19
PHYAM_014320	ET	JA	-1.6358	4.63856	5.33211e-19
PHYAM_006885	ET	JA	-1.66877	2.32337	5.55404e-19
PHYAM_003445	ET	JA	1.10977	9.27417	5.64986e-19
PHYAM_006175	ET	JA	-1.21659	6.44022	5.68275e-19
PHYAM_014440	ET	JA	1.7662	4.23795	5.78509e-19
PHYAM_023277	ET	JA	1.4733	7.61516	6.00207e-19
PHYAM_004829	ET	JA	1.46531	7.17661	6.16689e-19
PHYAM_009278	ET	JA	1.86816	4.17473	6.6782e-19
PHYAM_016659	ET	JA	1.55629	4.14599	6.7426e-19
PHYAM_018231	ET	JA	-1.12453	6.38568	7.35987e-19
PHYAM_005297	ET	JA	-1.28498	7.67941	7.60362e-19
PHYAM_022216	ET	JA	1.3504	6.78108	7.60427e-19
PHYAM_023271	ET	JA	1.19712	6.16947	7.78382e-19
PHYAM_010763	ET	JA	-1.39411	2.99443	7.80577e-19
PHYAM_026677	ET	JA	-1.82432	5.76141	8.05891e-19
PHYAM_016739	ET	JA	-1.18338	4.757	8.15428e-19
PHYAM_018155	ET	JA	1.43412	7.41224	8.57206e-19
PHYAM_012305	ET	JA	1.54235	7.13593	8.69819e-19
PHYAM_000557	ET	JA	1.31506	9.68771	8.8081e-19
PHYAM_027495	ET	JA	-2.41485	1.5566	1.00085e-18
PHYAM_003924	ET	JA	1.2524	11.5244	1.02689e-18
PHYAM_013547	ET	JA	2.43158	5.213	1.02719e-18
PHYAM_026002	ET	JA	-1.33436	5.40983	1.10163e-18
PHYAM_023082	ET	JA	-3.65905	1.19968	1.2233e-18
PHYAM_020577	ET	JA	3.11898	1.09152	1.26407e-18
PHYAM_007989	ET	JA	1.65655	3.91951	1.26407e-18
PHYAM_008071	ET	JA	1.40012	5.67495	1.29847e-18
PHYAM_013403	ET	JA	1.4316	9.21515	1.31573e-18
PHYAM_022094	ET	JA	-1.69754	4.31319	1.32508e-18
PHYAM_008346	ET	JA	-6.45767	0.459761	1.34207e-18
PHYAM_024650	ET	JA	1.45837	6.93689	1.48287e-18
PHYAM_020222	ET	JA	3.35004	0.733086	1.48727e-18
PHYAM_007221	ET	JA	-1.88473	2.21345	1.48913e-18
PHYAM_015097	ET	JA	-5.51472	0.279961	1.49296e-18
PHYAM_025847	ET	JA	-1.23996	5.64895	1.52644e-18
PHYAM_021598	ET	JA	-1.08007	6.91064	1.55276e-18
PHYAM_016544	ET	JA	1.30493	4.19497	1.7146e-18
PHYAM_004888	ET	JA	-2.10593	3.47324	1.72545e-18
PHYAM_022683	ET	JA	1.36734	5.85403	1.72755e-18
PHYAM_027398	ET	JA	-7.33975	-0.122821	1.73391e-18
PHYAM_001056	ET	JA	-1.73103	3.41985	1.75e-18
PHYAM_012120	ET	JA	-1.24458	3.666	1.76211e-18
PHYAM_010925	ET	JA	1.92372	3.64069	1.77346e-18
PHYAM_007373	ET	JA	2.00851	2.47629	1.92112e-18
PHYAM_027544	ET	JA	1.15196	5.98301	2.01046e-18
PHYAM_017200	ET	JA	1.48417	5.71405	2.0238e-18
PHYAM_000106	ET	JA	-1.28823	4.0595	2.03422e-18
PHYAM_006135	ET	JA	1.22689	6.65624	2.07218e-18
PHYAM_008822	ET	JA	1.73349	3.86119	2.14957e-18
PHYAM_026013	ET	JA	-2.67773	1.16316	2.15372e-18
PHYAM_017686	ET	JA	-2.03481	1.63308	2.18033e-18
PHYAM_007716	ET	JA	-2.6152	2.87475	2.24528e-18
PHYAM_008509	ET	JA	1.2834	4.06377	2.29926e-18
PHYAM_027340	ET	JA	-5.98148	-0.0150142	2.32786e-18
PHYAM_002724	ET	JA	-1.3544	3.18527	2.44856e-18
PHYAM_005924	ET	JA	-1.33208	5.16476	2.59908e-18
PHYAM_008916	ET	JA	1.41953	6.76019	2.59908e-18
PHYAM_004933	ET	JA	1.53695	3.44744	2.65867e-18
PHYAM_027240	ET	JA	1.08846	4.94869	2.76714e-18
PHYAM_026750	ET	JA	-1.38345	5.17192	3.08106e-18
PHYAM_017019	ET	JA	-1.70247	2.77559	3.08106e-18
PHYAM_022893	ET	JA	-1.42917	2.92088	3.1663e-18
PHYAM_014618	ET	JA	-1.37095	6.21037	3.20532e-18
PHYAM_019818	ET	JA	-1.45635	5.16648	3.26273e-18
PHYAM_024585	ET	JA	-1.2348	5.81019	3.38582e-18
PHYAM_018394	ET	JA	1.15929	4.8989	3.46319e-18
PHYAM_010450	ET	JA	2.637	1.55131	3.54968e-18
PHYAM_000448	ET	JA	1.18688	5.74891	3.54968e-18
PHYAM_024243	ET	JA	1.19577	4.60073	3.62525e-18
PHYAM_006486	ET	JA	3.14317	1.55761	3.72274e-18
PHYAM_003603	ET	JA	-1.30862	7.56088	3.759e-18
PHYAM_022240	ET	JA	1.12082	5.55567	3.92317e-18
PHYAM_000536	ET	JA	-7.63061	0.158153	3.92965e-18
PHYAM_010469	ET	JA	1.34564	3.57354	3.99096e-18
PHYAM_002623	ET	JA	1.11781	7.33315	4.07106e-18
PHYAM_005456	ET	JA	-1.1768	5.20841	4.28936e-18
PHYAM_020633	ET	JA	-2.09349	2.35878	4.36268e-18
PHYAM_015096	ET	JA	-1.70569	5.34781	4.50303e-18
PHYAM_010814	ET	JA	1.39596	4.23693	4.5228e-18
PHYAM_016980	ET	JA	1.65797	3.97641	4.55603e-18
PHYAM_000654	ET	JA	-2.9258	0.713944	5.20256e-18
PHYAM_003198	ET	JA	-1.77412	5.07367	5.22247e-18
PHYAM_024925	ET	JA	-1.53795	6.70487	5.22247e-18
PHYAM_016378	ET	JA	1.13565	11.705	5.36188e-18
PHYAM_022536	ET	JA	-1.68556	3.7904	5.62978e-18
PHYAM_021185	ET	JA	-1.32238	4.02552	5.66989e-18
PHYAM_003776	ET	JA	-1.34199	5.62083	5.74784e-18
PHYAM_014427	ET	JA	1.19162	4.4018	5.75034e-18
PHYAM_019412	ET	JA	1.16604	3.80074	6.16623e-18
PHYAM_004342	ET	JA	-1.30242	4.24247	6.44786e-18
PHYAM_023010	ET	JA	1.51265	3.62387	6.49548e-18
PHYAM_006148	ET	JA	-1.72335	2.97221	6.78073e-18
PHYAM_010299	ET	JA	1.44314	3.82403	7.08453e-18
PHYAM_011886	ET	JA	1.31739	3.59184	7.27164e-18
PHYAM_005525	ET	JA	3.11594	0.938765	7.38036e-18
PHYAM_009027	ET	JA	-2.72917	1.01696	7.83283e-18
PHYAM_014433	ET	JA	1.27093	4.72337	8.39159e-18
PHYAM_000232	ET	JA	1.22111	5.11998	9.09305e-18
PHYAM_024238	ET	JA	4.23988	0.543674	9.10774e-18
PHYAM_000558	ET	JA	-4.39166	0.0208756	9.3579e-18
PHYAM_010502	ET	JA	2.50162	2.21102	9.52935e-18
PHYAM_016322	ET	JA	-2.24201	1.97871	1.00736e-17
PHYAM_016661	ET	JA	-1.4879	4.79343	1.04816e-17
PHYAM_011076	ET	JA	1.18554	5.70425	1.06196e-17
PHYAM_009036	ET	JA	1.71675	3.54363	1.06317e-17
PHYAM_017536	ET	JA	1.75439	4.04338	1.07835e-17
PHYAM_006325	ET	JA	1.13484	6.04749	1.09773e-17
PHYAM_011831	ET	JA	1.94457	2.57291	1.09789e-17
PHYAM_003539	ET	JA	1.65012	3.05347	1.12834e-17
PHYAM_014012	ET	JA	1.50978	3.56781	1.13238e-17
PHYAM_012453	ET	JA	-2.64233	1.38925	1.16232e-17
PHYAM_011849	ET	JA	1.33399	3.91077	1.20124e-17
PHYAM_002099	ET	JA	1.4465	6.16189	1.26034e-17
PHYAM_010746	ET	JA	1.64888	3.08637	1.31823e-17
PHYAM_010924	ET	JA	2.33398	1.7656	1.33921e-17
PHYAM_008495	ET	JA	1.25406	4.50768	1.33921e-17
PHYAM_005383	ET	JA	-1.4878	3.29941	1.35705e-17
PHYAM_001909	ET	JA	1.28405	3.91993	1.43454e-17
PHYAM_005559	ET	JA	1.44237	5.13758	1.43544e-17
PHYAM_016602	ET	JA	-2.19138	1.42177	1.47207e-17
PHYAM_016205	ET	JA	-2.03773	3.35385	1.49169e-17
PHYAM_002339	ET	JA	-2.13254	4.30708	1.49169e-17
PHYAM_000201	ET	JA	3.24269	1.1118	1.54166e-17
PHYAM_006223	ET	JA	2.2388	2.46186	1.55414e-17
PHYAM_019578	ET	JA	1.11109	5.14298	1.55481e-17
PHYAM_002174	ET	JA	1.30216	6.38906	1.59097e-17
PHYAM_022840	ET	JA	-3.8838	0.406472	1.60913e-17
PHYAM_022007	ET	JA	2.6448	5.41655	1.64601e-17
PHYAM_013474	ET	JA	3.36143	1.1917	1.65673e-17
PHYAM_012241	ET	JA	-1.25898	3.628	1.69236e-17
PHYAM_005814	ET	JA	1.36446	8.08144	1.71712e-17
PHYAM_010318	ET	JA	1.20741	6.2027	1.78861e-17
PHYAM_015573	ET	JA	1.80383	6.71891	1.7994e-17
PHYAM_002425	ET	JA	-2.1143	5.39485	1.82782e-17
PHYAM_028147	ET	JA	-1.515	2.56885	1.86188e-17
PHYAM_001854	ET	JA	1.10484	11.1441	1.87202e-17
PHYAM_013221	ET	JA	2.37537	1.97403	1.87202e-17
PHYAM_005198	ET	JA	-1.09613	4.50884	1.88815e-17
PHYAM_026172	ET	JA	-1.13028	5.03313	1.92409e-17
PHYAM_027701	ET	JA	2.53132	1.54974	1.93555e-17
PHYAM_002640	ET	JA	3.79135	2.09818	1.96198e-17
PHYAM_013870	ET	JA	1.23016	5.22023	2.02478e-17
PHYAM_022326	ET	JA	1.25629	7.0415	2.02478e-17
PHYAM_025146	ET	JA	-1.15142	4.42558	2.05851e-17
PHYAM_022586	ET	JA	-1.17581	4.84015	2.13969e-17
PHYAM_015308	ET	JA	2.36622	1.84098	2.1936e-17
PHYAM_006470	ET	JA	1.08053	5.09102	2.24127e-17
PHYAM_010476	ET	JA	-1.27705	4.06248	2.26723e-17
PHYAM_027025	ET	JA	1.44016	5.80264	2.37401e-17
PHYAM_021596	ET	JA	1.44396	5.32853	2.41623e-17
PHYAM_011691	ET	JA	2.5875	2.07026	2.41965e-17
PHYAM_024377	ET	JA	1.34162	5.06211	2.48278e-17
PHYAM_005375	ET	JA	-4.60301	0.217757	2.52725e-17
PHYAM_011545	ET	JA	1.26527	5.67133	2.57322e-17
PHYAM_018072	ET	JA	1.39555	4.25526	2.62919e-17
PHYAM_013540	ET	JA	-1.76809	2.23441	2.75421e-17
PHYAM_011194	ET	JA	1.87816	2.5437	2.80184e-17
PHYAM_014923	ET	JA	-1.14122	6.1713	2.8537e-17
PHYAM_002869	ET	JA	-1.15463	5.19137	2.89251e-17
PHYAM_024994	ET	JA	-1.96252	6.363	3.03994e-17
PHYAM_001532	ET	JA	-1.18121	7.76047	3.2186e-17
PHYAM_019473	ET	JA	-2.05261	2.79878	3.41779e-17
PHYAM_005060	ET	JA	-2.36346	1.21241	3.41824e-17
PHYAM_027975	ET	JA	-2.39998	1.27896	3.45866e-17
PHYAM_005149	ET	JA	-1.82488	5.82555	3.45941e-17
PHYAM_022398	ET	JA	1.44917	4.29257	3.66439e-17
PHYAM_006889	ET	JA	-1.17217	6.03388	3.66777e-17
PHYAM_006769	ET	JA	-1.04248	5.06424	3.67679e-17
PHYAM_010214	ET	JA	1.0762	6.16295	3.8827e-17
PHYAM_009383	ET	JA	1.22385	5.8424	3.95742e-17
PHYAM_005348	ET	JA	1.15606	5.27755	4.01415e-17
PHYAM_003381	ET	JA	-2.38586	1.50054	4.15792e-17
PHYAM_024663	ET	JA	-1.13621	4.15773	4.2074e-17
PHYAM_022181	ET	JA	1.62833	8.47983	4.46312e-17
PHYAM_024425	ET	JA	-1.19751	6.58157	4.71327e-17
PHYAM_007089	ET	JA	-2.0515	1.47275	4.80395e-17
PHYAM_007866	ET	JA	1.23938	6.74644	4.83795e-17
PHYAM_004628	ET	JA	-1.25531	5.1673	4.93389e-17
PHYAM_019534	ET	JA	1.50884	7.04385	4.94013e-17
PHYAM_008177	ET	JA	-2.12211	3.10578	5.0735e-17
PHYAM_029206	ET	JA	-1.35313	4.44478	5.10263e-17
PHYAM_001130	ET	JA	-1.4742	2.93158	5.12574e-17
PHYAM_008809	ET	JA	-2.88026	1.20224	5.15604e-17
PHYAM_025424	ET	JA	1.41159	5.42813	5.17606e-17
PHYAM_020316	ET	JA	-1.18821	4.33673	5.18321e-17
PHYAM_026174	ET	JA	-1.77852	3.38606	5.20564e-17
PHYAM_012397	ET	JA	1.29681	5.19294	5.42312e-17
PHYAM_010122	ET	JA	1.27224	5.28338	5.47915e-17
PHYAM_004133	ET	JA	1.58028	4.48504	5.6004e-17
PHYAM_027383	ET	JA	-1.11556	7.51318	5.69092e-17
PHYAM_010643	ET	JA	-4.6548	-0.0615257	5.78312e-17
PHYAM_020226	ET	JA	-1.55718	4.93	5.92179e-17
PHYAM_020697	ET	JA	1.65455	4.26287	6.1284e-17
PHYAM_004119	ET	JA	1.09776	5.9953	6.32119e-17
PHYAM_019954	ET	JA	1.42263	3.98979	6.35658e-17
PHYAM_006891	ET	JA	-1.49428	2.43558	6.35658e-17
PHYAM_016197	ET	JA	3.03223	3.10044	6.5793e-17
PHYAM_013144	ET	JA	1.28546	3.92643	6.87615e-17
PHYAM_007577	ET	JA	-2.12109	1.61664	6.95798e-17
PHYAM_014929	ET	JA	1.14573	7.18891	7.25165e-17
PHYAM_000647	ET	JA	1.9617	4.1181	7.2726e-17
PHYAM_003536	ET	JA	1.07742	4.81133	7.2726e-17
PHYAM_004550	ET	JA	1.2511	5.95196	7.38667e-17
PHYAM_020724	ET	JA	-1.21015	6.74722	7.48407e-17
PHYAM_023794	ET	JA	3.2687	0.884721	7.6367e-17
PHYAM_026202	ET	JA	1.842	2.08758	7.98293e-17
PHYAM_014683	ET	JA	-1.32624	6.44925	8.05892e-17
PHYAM_001353	ET	JA	-1.34225	3.248	8.14347e-17
PHYAM_023523	ET	JA	1.3151	4.94805	8.36897e-17
PHYAM_020184	ET	JA	1.02498	8.29204	8.40671e-17
PHYAM_027841	ET	JA	1.19633	5.15506	8.4154e-17
PHYAM_003624	ET	JA	1.12376	5.52198	8.63558e-17
PHYAM_003140	ET	JA	1.24214	6.63624	9.0457e-17
PHYAM_029060	ET	JA	-1.19134	3.97261	9.09283e-17
PHYAM_022119	ET	JA	-2.00944	1.86548	9.12098e-17
PHYAM_016379	ET	JA	1.16377	9.98983	9.33946e-17
PHYAM_017727	ET	JA	-1.42443	2.82335	9.58531e-17
PHYAM_000313	ET	JA	1.30792	5.99628	9.64121e-17
PHYAM_002561	ET	JA	1.12393	12.9547	9.65687e-17
PHYAM_001129	ET	JA	-3.78673	2.23693	1.00352e-16
PHYAM_023768	ET	JA	1.96424	3.69087	1.02393e-16
PHYAM_016019	ET	JA	-1.70687	5.38513	1.05514e-16
PHYAM_007192	ET	JA	-1.13029	4.97252	1.06307e-16
PHYAM_019159	ET	JA	1.19343	4.00492	1.07318e-16
PHYAM_021025	ET	JA	1.09703	7.26376	1.09173e-16
PHYAM_006345	ET	JA	-1.40827	4.06927	1.15495e-16
PHYAM_006030	ET	JA	1.39092	3.96293	1.16132e-16
PHYAM_009933	ET	JA	1.08113	5.94318	1.18023e-16
PHYAM_024265	ET	JA	1.08786	4.80085	1.1994e-16
PHYAM_012245	ET	JA	-3.63678	2.33681	1.2366e-16
PHYAM_022998	ET	JA	-4.07733	0.588978	1.24481e-16
PHYAM_016573	ET	JA	1.2659	4.38893	1.26142e-16
PHYAM_005592	ET	JA	1.15837	4.63128	1.2642e-16
PHYAM_000300	ET	JA	2.37939	2.42265	1.26828e-16
PHYAM_016036	ET	JA	1.22639	4.82589	1.40091e-16
PHYAM_028251	ET	JA	-1.45618	3.24343	1.43172e-16
PHYAM_002123	ET	JA	-4.01504	0.171978	1.45359e-16
PHYAM_027760	ET	JA	2.09809	1.63006	1.46783e-16
PHYAM_004676	ET	JA	-1.46053	2.87724	1.47158e-16
PHYAM_022129	ET	JA	1.15348	4.35749	1.55111e-16
PHYAM_005719	ET	JA	2.23995	1.51201	1.60075e-16
PHYAM_016089	ET	JA	2.39812	2.95692	1.63559e-16
PHYAM_018413	ET	JA	-1.56577	6.5091	1.66149e-16
PHYAM_004938	ET	JA	1.13583	7.075	1.6723e-16
PHYAM_016832	ET	JA	-1.22471	6.19667	1.69053e-16
PHYAM_006926	ET	JA	-3.91013	0.286755	1.70506e-16
PHYAM_008650	ET	JA	1.74954	2.96411	1.72196e-16
PHYAM_022079	ET	JA	1.03395	7.55167	1.75326e-16
PHYAM_017930	ET	JA	-1.69861	1.87682	1.7622e-16
PHYAM_017465	ET	JA	-1.40692	4.32289	1.80377e-16
PHYAM_001211	ET	JA	1.20205	4.00779	1.88125e-16
PHYAM_015356	ET	JA	1.92661	2.0022	1.93725e-16
PHYAM_017425	ET	JA	-1.72849	2.13103	1.95223e-16
PHYAM_007531	ET	JA	-1.58251	2.45272	1.96306e-16
PHYAM_007593	ET	JA	-1.12884	5.1898	1.97193e-16
PHYAM_019385	ET	JA	1.40364	3.61394	2.06758e-16
PHYAM_026239	ET	JA	-1.67166	3.68783	2.12314e-16
PHYAM_026066	ET	JA	1.56002	2.77015	2.18534e-16
PHYAM_013613	ET	JA	1.23607	3.50203	2.18534e-16
PHYAM_023572	ET	JA	-1.27604	4.2782	2.19522e-16
PHYAM_024919	ET	JA	1.0698	5.97841	2.20718e-16
PHYAM_011964	ET	JA	1.31861	3.08424	2.26671e-16
PHYAM_009021	ET	JA	-1.34798	4.94677	2.28187e-16
PHYAM_005745	ET	JA	-1.11036	5.87532	2.28475e-16
PHYAM_022088	ET	JA	-2.9173	1.28153	2.31836e-16
PHYAM_026720	ET	JA	1.20282	4.15218	2.34248e-16
PHYAM_009057	ET	JA	1.19161	3.83006	2.36143e-16
PHYAM_004940	ET	JA	-1.57608	4.35248	2.4465e-16
PHYAM_028594	ET	JA	1.79322	2.48612	2.48253e-16
PHYAM_010094	ET	JA	1.13154	6.79687	2.56264e-16
PHYAM_010523	ET	JA	1.38298	3.24053	2.60832e-16
PHYAM_008629	ET	JA	1.09931	6.17511	2.64961e-16
PHYAM_019136	ET	JA	-1.16665	4.81471	2.67794e-16
PHYAM_008421	ET	JA	1.28708	4.22806	2.72189e-16
PHYAM_012963	ET	JA	-1.07797	5.72252	2.81536e-16
PHYAM_019362	ET	JA	-1.65857	7.88634	2.94622e-16
PHYAM_018523	ET	JA	-4.24397	0.736527	3.29507e-16
PHYAM_003109	ET	JA	-1.28108	3.21474	3.30051e-16
PHYAM_008570	ET	JA	1.07246	6.20058	3.58301e-16
PHYAM_004181	ET	JA	1.14601	8.17856	3.59976e-16
PHYAM_004756	ET	JA	1.52996	3.13785	3.61941e-16
PHYAM_018637	ET	JA	1.50184	6.88979	3.67978e-16
PHYAM_003182	ET	JA	-7.24496	-0.216568	3.94444e-16
PHYAM_023876	ET	JA	-1.26722	5.11684	3.97384e-16
PHYAM_003616	ET	JA	1.32261	3.41515	4.10869e-16
PHYAM_008994	ET	JA	-1.66289	2.78738	4.13053e-16
PHYAM_021112	ET	JA	-1.80059	2.07089	4.42993e-16
PHYAM_020941	ET	JA	1.57896	3.6861	4.47129e-16
PHYAM_022542	ET	JA	1.42701	6.60588	4.50083e-16
PHYAM_000069	ET	JA	3.65756	0.764897	4.50637e-16
PHYAM_008999	ET	JA	2.11462	2.55516	4.54417e-16
PHYAM_012285	ET	JA	1.11546	4.74641	4.55952e-16
PHYAM_004641	ET	JA	1.64743	3.3456	4.62746e-16
PHYAM_012557	ET	JA	-1.44174	4.49795	4.62746e-16
PHYAM_002478	ET	JA	-1.07727	4.59936	4.68032e-16
PHYAM_016862	ET	JA	1.27043	5.61638	4.76645e-16
PHYAM_017524	ET	JA	-1.24341	4.35581	4.78884e-16
PHYAM_008827	ET	JA	-1.03212	4.0651	4.78884e-16
PHYAM_007171	ET	JA	1.68024	3.02705	4.83876e-16
PHYAM_009175	ET	JA	2.2926	7.11193	4.83876e-16
PHYAM_024162	ET	JA	-1.84143	4.63794	4.88706e-16
PHYAM_017038	ET	JA	-1.37242	3.17609	4.89043e-16
PHYAM_029618	ET	JA	1.35252	3.00954	4.92766e-16
PHYAM_014691	ET	JA	1.11168	5.19567	5.50812e-16
PHYAM_023571	ET	JA	1.85058	2.38776	5.50812e-16
PHYAM_011494	ET	JA	1.74628	3.03727	5.62309e-16
PHYAM_028047	ET	JA	1.28384	4.85058	5.68806e-16
PHYAM_019684	ET	JA	2.88002	1.31563	5.86154e-16
PHYAM_016059	ET	JA	-1.20628	6.36417	5.92248e-16
PHYAM_003369	ET	JA	1.20136	5.88477	5.98394e-16
PHYAM_001529	ET	JA	-1.30317	3.58517	6.00985e-16
PHYAM_021777	ET	JA	1.51289	3.26506	6.39695e-16
PHYAM_010919	ET	JA	-1.80873	1.66939	6.39758e-16
PHYAM_015733	ET	JA	1.26675	10.5094	6.43361e-16
PHYAM_009965	ET	JA	-1.04977	5.30069	6.45399e-16
PHYAM_017996	ET	JA	-1.20199	5.3311	6.6983e-16
PHYAM_021945	ET	JA	-1.20806	3.91671	6.75078e-16
PHYAM_004131	ET	JA	1.8966	3.06144	6.79692e-16
PHYAM_021118	ET	JA	-1.26825	6.77572	7.01208e-16
PHYAM_011997	ET	JA	2.21304	2.78818	7.2953e-16
PHYAM_004580	ET	JA	1.35863	4.23058	7.32355e-16
PHYAM_022818	ET	JA	1.02993	7.02006	7.58017e-16
PHYAM_009315	ET	JA	-1.8005	1.95418	7.64953e-16
PHYAM_010896	ET	JA	1.11452	4.99252	7.77441e-16
PHYAM_013401	ET	JA	1.65702	6.39164	8.42339e-16
PHYAM_008894	ET	JA	-1.07739	5.23445	8.94247e-16
PHYAM_011041	ET	JA	-1.17896	3.44193	9.55159e-16
PHYAM_013400	ET	JA	1.08768	5.6445	9.72191e-16
PHYAM_018227	ET	JA	1.18066	7.10593	9.90452e-16
PHYAM_008373	ET	JA	1.1394	10.7819	9.94711e-16
PHYAM_003365	ET	JA	1.92851	4.83274	1.08286e-15
PHYAM_008607	ET	JA	1.63203	6.73057	1.14127e-15
PHYAM_002672	ET	JA	1.9292	2.26746	1.14646e-15
PHYAM_028305	ET	JA	-5.58916	-0.303557	1.15843e-15
PHYAM_003636	ET	JA	-1.39509	3.49453	1.16742e-15
PHYAM_024509	ET	JA	1.1412	4.4625	1.17028e-15
PHYAM_027282	ET	JA	-1.08292	6.10837	1.19291e-15
PHYAM_010585	ET	JA	-1.42023	7.34707	1.20525e-15
PHYAM_013986	ET	JA	-1.23464	3.23822	1.22292e-15
PHYAM_010375	ET	JA	-2.51583	0.738812	1.23116e-15
PHYAM_008652	ET	JA	-2.17251	3.06429	1.24865e-15
PHYAM_020195	ET	JA	-1.77744	2.44463	1.25351e-15
PHYAM_016332	ET	JA	4.16556	2.07764	1.27225e-15
PHYAM_012531	ET	JA	1.02217	7.20771	1.35359e-15
PHYAM_006716	ET	JA	2.37572	1.7573	1.35806e-15
PHYAM_023149	ET	JA	-1.93016	4.96233	1.39465e-15
PHYAM_005849	ET	JA	1.02462	6.52827	1.4934e-15
PHYAM_002382	ET	JA	1.02854	4.74568	1.52827e-15
PHYAM_025119	ET	JA	-1.09354	8.30935	1.53752e-15
PHYAM_016700	ET	JA	-1.42209	3.72704	1.54616e-15
PHYAM_006896	ET	JA	1.02813	8.41845	1.57159e-15
PHYAM_002063	ET	JA	-3.72385	0.766262	1.59074e-15
PHYAM_011142	ET	JA	1.44106	3.57306	1.59859e-15
PHYAM_019221	ET	JA	1.85842	2.35788	1.60451e-15
PHYAM_016783	ET	JA	-2.58524	1.07673	1.6136e-15
PHYAM_021640	ET	JA	1.37934	7.45804	1.63944e-15
PHYAM_029763	ET	JA	1.1399	4.36483	1.65554e-15
PHYAM_022790	ET	JA	1.3186	7.07287	1.70157e-15
PHYAM_016060	ET	JA	-1.0652	7.03369	1.70677e-15
PHYAM_023970	ET	JA	1.2628	5.1356	1.72771e-15
PHYAM_001769	ET	JA	1.35835	4.77191	1.75726e-15
PHYAM_016921	ET	JA	-1.47283	4.04555	1.80548e-15
PHYAM_025743	ET	JA	-1.18845	5.25986	1.92243e-15
PHYAM_005826	ET	JA	1.45413	6.40133	2.09026e-15
PHYAM_008228	ET	JA	0.996098	6.09206	2.10351e-15
PHYAM_007874	ET	JA	1.79477	3.04235	2.10489e-15
PHYAM_000880	ET	JA	1.19866	4.02821	2.15583e-15
PHYAM_024730	ET	JA	-2.19705	1.08691	2.16324e-15
PHYAM_006163	ET	JA	1.10338	6.09995	2.19445e-15
PHYAM_011693	ET	JA	-1.63558	2.81749	2.22004e-15
PHYAM_019037	ET	JA	1.00975	6.77547	2.22004e-15
PHYAM_002908	ET	JA	-1.04333	5.17517	2.25428e-15
PHYAM_020817	ET	JA	1.08465	6.1448	2.29699e-15
PHYAM_022650	ET	JA	1.80247	3.07868	2.36496e-15
PHYAM_005857	ET	JA	-1.04541	5.33913	2.40888e-15
PHYAM_025330	ET	JA	1.31545	5.34437	2.41878e-15
PHYAM_007745	ET	JA	-1.4423	4.35854	2.56031e-15
PHYAM_024904	ET	JA	2.70042	1.11123	2.58824e-15
PHYAM_001658	ET	JA	1.41969	3.90299	2.61685e-15
PHYAM_006239	ET	JA	1.29457	4.33685	2.85043e-15
PHYAM_024000	ET	JA	-1.4287	2.93444	2.88702e-15
PHYAM_015853	ET	JA	1.29606	11.2895	2.94025e-15
PHYAM_024009	ET	JA	1.23467	4.65596	2.99129e-15
PHYAM_005818	ET	JA	1.13822	6.17089	3.00553e-15
PHYAM_000224	ET	JA	1.65424	3.46579	3.0065e-15
PHYAM_007444	ET	JA	1.19316	6.60849	3.04261e-15
PHYAM_018597	ET	JA	-2.18162	2.58156	3.05894e-15
PHYAM_009860	ET	JA	1.61465	5.47292	3.08181e-15
PHYAM_009352	ET	JA	-2.0878	2.16611	3.08213e-15
PHYAM_000517	ET	JA	-1.22731	3.57949	3.16906e-15
PHYAM_028156	ET	JA	1.02356	10.9542	3.20846e-15
PHYAM_020951	ET	JA	1.09314	9.07386	3.3075e-15
PHYAM_022318	ET	JA	-1.79575	3.80646	3.37905e-15
PHYAM_008233	ET	JA	1.36333	3.77669	3.41954e-15
PHYAM_024047	ET	JA	-1.54138	2.17033	3.47263e-15
PHYAM_028277	ET	JA	1.43475	3.77671	3.55633e-15
PHYAM_018534	ET	JA	1.68563	2.32863	3.55674e-15
PHYAM_027205	ET	JA	-1.02874	5.50979	3.66101e-15
PHYAM_019491	ET	JA	1.03128	3.96219	3.87308e-15
PHYAM_000975	ET	JA	1.56491	7.33186	3.98016e-15
PHYAM_027171	ET	JA	-1.43477	5.28095	3.98738e-15
PHYAM_022817	ET	JA	0.987095	7.27306	4.0264e-15
PHYAM_010338	ET	JA	-1.19045	5.17597	4.25594e-15
PHYAM_019064	ET	JA	-1.87912	5.64265	4.36737e-15
PHYAM_021295	ET	JA	0.986415	8.82119	4.39631e-15
PHYAM_023390	ET	JA	-1.43434	2.93192	4.42284e-15
PHYAM_007473	ET	JA	1.46563	2.58513	4.46662e-15
PHYAM_009206	ET	JA	-1.11084	5.67488	4.55211e-15
PHYAM_024130	ET	JA	-1.81176	2.5783	4.61927e-15
PHYAM_002266	ET	JA	1.03722	5.58171	4.82773e-15
PHYAM_016191	ET	JA	1.69503	3.32375	4.83576e-15
PHYAM_022793	ET	JA	2.18381	1.55474	5.08148e-15
PHYAM_013805	ET	JA	-1.30498	3.54629	5.19014e-15
PHYAM_021912	ET	JA	1.13994	6.1872	5.216e-15
PHYAM_010256	ET	JA	-1.08002	5.8837	5.28804e-15
PHYAM_011754	ET	JA	1.01836	6.60442	5.50137e-15
PHYAM_010588	ET	JA	4.54564	1.08405	5.53269e-15
PHYAM_008752	ET	JA	1.18075	7.11486	5.56539e-15
PHYAM_013777	ET	JA	-4.30821	0.186521	5.99417e-15
PHYAM_010509	ET	JA	-1.10708	5.08668	6.08224e-15
PHYAM_000129	ET	JA	-1.11673	3.4698	6.12136e-15
PHYAM_016871	ET	JA	1.10133	6.24979	6.34343e-15
PHYAM_027533	ET	JA	-1.07984	6.59559	6.34888e-15
PHYAM_004219	ET	JA	1.16176	5.07882	6.59566e-15
PHYAM_006688	ET	JA	1.05067	5.94932	6.60229e-15
PHYAM_021817	ET	JA	-1.89578	1.54956	7.09625e-15
PHYAM_010664	ET	JA	1.2459	5.13653	7.18693e-15
PHYAM_006977	ET	JA	-1.40533	3.00605	7.34147e-15
PHYAM_016263	ET	JA	0.988815	10.0822	7.38152e-15
PHYAM_006157	ET	JA	-1.33426	5.62167	7.41286e-15
PHYAM_015242	ET	JA	1.06394	5.43085	7.5184e-15
PHYAM_021286	ET	JA	1.12537	4.1742	7.54115e-15
PHYAM_021203	ET	JA	1.1063	9.43821	7.60391e-15
PHYAM_007143	ET	JA	1.00221	7.78902	7.69588e-15
PHYAM_020741	ET	JA	1.31781	5.41872	7.71845e-15
PHYAM_013072	ET	JA	-1.08877	3.904	7.80117e-15
PHYAM_026171	ET	JA	1.00673	5.26797	7.90288e-15
PHYAM_015017	ET	JA	-1.70126	2.13787	8.39319e-15
PHYAM_011604	ET	JA	-1.30519	5.25575	8.44498e-15
PHYAM_003272	ET	JA	-1.16398	3.46462	8.51913e-15
PHYAM_009935	ET	JA	-1.14898	5.61675	8.51913e-15
PHYAM_021740	ET	JA	1.27976	6.13848	8.5369e-15
PHYAM_026409	ET	JA	1.29562	5.42436	8.84698e-15
PHYAM_016190	ET	JA	1.46091	3.79075	8.97069e-15
PHYAM_020481	ET	JA	0.980532	5.52267	8.9814e-15
PHYAM_014231	ET	JA	-1.06468	5.94284	9.16026e-15
PHYAM_012859	ET	JA	1.08911	6.58444	9.23099e-15
PHYAM_029186	ET	JA	1.56083	2.7486	9.3737e-15
PHYAM_025313	ET	JA	1.28252	5.17962	9.42206e-15
PHYAM_029596	ET	JA	-0.967274	6.67166	1.00806e-14
PHYAM_020716	ET	JA	-1.40695	3.92141	1.03807e-14
PHYAM_016607	ET	JA	1.07664	5.2837	1.03844e-14
PHYAM_019965	ET	JA	-1.47777	4.75255	1.11764e-14
PHYAM_004155	ET	JA	1.16629	5.47738	1.12426e-14
PHYAM_000207	ET	JA	1.05857	7.55372	1.12535e-14
PHYAM_007368	ET	JA	1.1535	5.62964	1.13291e-14
PHYAM_001595	ET	JA	1.19395	4.49541	1.14269e-14
PHYAM_004004	ET	JA	-1.01879	4.35102	1.17015e-14
PHYAM_012013	ET	JA	-1.52522	2.00566	1.18215e-14
PHYAM_021159	ET	JA	1.28084	8.86177	1.21395e-14
PHYAM_005613	ET	JA	1.43808	3.87503	1.23067e-14
PHYAM_020859	ET	JA	1.56283	3.1097	1.24466e-14
PHYAM_023518	ET	JA	2.16806	2.87849	1.25286e-14
PHYAM_025475	ET	JA	1.27277	5.16468	1.26665e-14
PHYAM_027210	ET	JA	1.80878	1.748	1.31106e-14
PHYAM_016303	ET	JA	-1.05904	7.98906	1.3112e-14
PHYAM_010538	ET	JA	-2.64237	1.33141	1.33656e-14
PHYAM_025769	ET	JA	-1.94465	1.58856	1.35921e-14
PHYAM_013186	ET	JA	1.24604	3.94788	1.41367e-14
PHYAM_019962	ET	JA	-1.3082	5.5541	1.42975e-14
PHYAM_004944	ET	JA	1.76172	3.05634	1.43193e-14
PHYAM_011761	ET	JA	-1.79946	1.57241	1.52364e-14
PHYAM_006015	ET	JA	1.04242	4.47421	1.52995e-14
PHYAM_021995	ET	JA	-7.30279	-0.193728	1.54707e-14
PHYAM_026394	ET	JA	4.11958	0.178771	1.57609e-14
PHYAM_026586	ET	JA	-1.45037	7.10254	1.57647e-14
PHYAM_016988	ET	JA	1.00677	5.73696	1.58156e-14
PHYAM_004558	ET	JA	1.10776	7.52002	1.5984e-14
PHYAM_000075	ET	JA	-1.82101	1.95121	1.62276e-14
PHYAM_014333	ET	JA	-1.05486	5.06931	1.62493e-14
PHYAM_001412	ET	JA	1.0888	5.33196	1.62647e-14
PHYAM_020122	ET	JA	-0.979606	7.69006	1.71269e-14
PHYAM_007240	ET	JA	1.22886	6.37791	1.76193e-14
PHYAM_003908	ET	JA	-1.59851	2.73594	1.78156e-14
PHYAM_005571	ET	JA	1.16021	6.0833	1.7962e-14
PHYAM_002140	ET	JA	1.26621	4.57129	1.84852e-14
PHYAM_022903	ET	JA	1.38849	6.3575	1.87174e-14
PHYAM_016186	ET	JA	-1.79903	2.35098	1.93075e-14
PHYAM_018950	ET	JA	1.08364	8.15592	2.09664e-14
PHYAM_011206	ET	JA	-1.00297	6.27157	2.11949e-14
PHYAM_018515	ET	JA	1.0476	4.49351	2.11949e-14
PHYAM_000426	ET	JA	1.5187	5.699	2.12977e-14
PHYAM_010025	ET	JA	-2.03775	1.47343	2.13361e-14
PHYAM_023686	ET	JA	-1.76939	2.76155	2.14122e-14
PHYAM_027587	ET	JA	-1.00267	5.95371	2.26164e-14
PHYAM_024584	ET	JA	-1.80267	1.35382	2.31081e-14
PHYAM_000135	ET	JA	-1.20327	6.5165	2.35097e-14
PHYAM_008161	ET	JA	-3.55412	0.133423	2.35879e-14
PHYAM_016809	ET	JA	-1.05886	5.73213	2.35985e-14
PHYAM_014894	ET	JA	2.18155	1.82325	2.36132e-14
PHYAM_029693	ET	JA	-1.75783	2.15189	2.39757e-14
PHYAM_007173	ET	JA	3.07668	0.724324	2.47119e-14
PHYAM_006736	ET	JA	-1.00838	4.91024	2.55799e-14
PHYAM_001050	ET	JA	1.18348	3.49706	2.56789e-14
PHYAM_002898	ET	JA	1.03761	4.60613	2.64545e-14
PHYAM_005549	ET	JA	1.55876	2.72546	2.67714e-14
PHYAM_010647	ET	JA	-1.10346	6.24138	2.75055e-14
PHYAM_013455	ET	JA	1.14666	6.67938	2.75377e-14
PHYAM_013577	ET	JA	1.32252	3.47285	2.7978e-14
PHYAM_005946	ET	JA	-1.28319	6.44014	2.80573e-14
PHYAM_011603	ET	JA	3.0876	1.03043	2.87648e-14
PHYAM_010745	ET	JA	-1.20613	7.27093	2.89093e-14
PHYAM_002982	ET	JA	0.959394	6.08662	2.9202e-14
PHYAM_009866	ET	JA	1.06585	4.8361	2.94419e-14
PHYAM_018995	ET	JA	1.10959	7.02549	3.20397e-14
PHYAM_028546	ET	JA	1.43607	4.02286	3.32148e-14
PHYAM_008821	ET	JA	-0.969393	5.28084	3.44724e-14
PHYAM_028112	ET	JA	1.4161	8.14819	3.50071e-14
PHYAM_012961	ET	JA	1.1583	3.2318	3.52226e-14
PHYAM_012484	ET	JA	-1.02192	5.88599	3.68511e-14
PHYAM_024515	ET	JA	1.24523	3.81655	3.72356e-14
PHYAM_006792	ET	JA	4.21993	0.256677	3.75845e-14
PHYAM_001279	ET	JA	-0.997509	4.41124	3.81107e-14
PHYAM_023285	ET	JA	1.15067	3.49599	3.85235e-14
PHYAM_004699	ET	JA	-1.31787	4.77678	3.85235e-14
PHYAM_024087	ET	JA	0.999422	6.00607	3.98619e-14
PHYAM_018194	ET	JA	-0.957712	7.17051	4.00129e-14
PHYAM_006038	ET	JA	2.08145	6.08744	4.02143e-14
PHYAM_018446	ET	JA	1.03793	13.2818	4.07619e-14
PHYAM_015996	ET	JA	-1.31664	2.61918	4.12851e-14
PHYAM_018989	ET	JA	-1.00812	7.71975	4.23743e-14
PHYAM_006996	ET	JA	-1.18226	3.66748	4.41629e-14
PHYAM_020956	ET	JA	0.986333	4.80422	4.42993e-14
PHYAM_028707	ET	JA	-4.4363	-0.233252	4.52806e-14
PHYAM_016527	ET	JA	1.64532	2.71564	4.57914e-14
PHYAM_025879	ET	JA	1.31637	3.06365	4.57914e-14
PHYAM_014925	ET	JA	1.0218	6.0135	4.583e-14
PHYAM_014980	ET	JA	1.00958	10.0522	4.70572e-14
PHYAM_008586	ET	JA	0.989421	7.39367	4.73439e-14
PHYAM_001890	ET	JA	-1.4248	2.81705	4.77815e-14
PHYAM_027245	ET	JA	-1.17613	4.76587	4.83104e-14
PHYAM_000243	ET	JA	-1.09841	4.35841	4.83104e-14
PHYAM_024815	ET	JA	-0.969151	4.29682	4.83104e-14
PHYAM_021619	ET	JA	-1.0664	6.02022	4.94847e-14
PHYAM_028171	ET	JA	1.04574	6.52837	5.03714e-14
PHYAM_018104	ET	JA	-1.01166	5.18042	5.03857e-14
PHYAM_006219	ET	JA	-1.91609	3.33739	5.07588e-14
PHYAM_010283	ET	JA	1.03834	7.71623	5.07588e-14
PHYAM_027404	ET	JA	0.975705	4.73961	5.08278e-14
PHYAM_001081	ET	JA	1.3885	2.70579	5.30367e-14
PHYAM_021778	ET	JA	0.999215	4.68264	5.36502e-14
PHYAM_026555	ET	JA	1.42463	3.35032	5.57217e-14
PHYAM_002564	ET	JA	-1.25611	4.98015	5.64509e-14
PHYAM_014109	ET	JA	2.83158	0.632072	5.77598e-14
PHYAM_019804	ET	JA	1.71341	2.56548	5.77933e-14
PHYAM_014237	ET	JA	1.1513	7.44923	5.8089e-14
PHYAM_003157	ET	JA	-1.7794	2.33017	5.95589e-14
PHYAM_019553	ET	JA	-1.35288	7.5996	5.98343e-14
PHYAM_008617	ET	JA	-0.957518	7.79736	6.28317e-14
PHYAM_023819	ET	JA	-1.0609	3.916	6.30061e-14
PHYAM_020945	ET	JA	1.84202	7.00737	6.32795e-14
PHYAM_001576	ET	JA	1.34913	3.01336	6.33023e-14
PHYAM_013734	ET	JA	-1.43116	2.56855	6.36657e-14
PHYAM_001222	ET	JA	0.994056	5.01726	6.38114e-14
PHYAM_028356	ET	JA	2.24785	7.36975	6.43624e-14
PHYAM_006355	ET	JA	-1.05917	6.54696	6.66604e-14
PHYAM_021326	ET	JA	2.45246	1.31214	6.68394e-14
PHYAM_012947	ET	JA	-1.33675	4.805	7.08195e-14
PHYAM_012637	ET	JA	-1.11417	3.22809	7.36264e-14
PHYAM_018369	ET	JA	1.08497	4.04384	7.38476e-14
PHYAM_006079	ET	JA	1.83885	7.91028	7.45203e-14
PHYAM_029360	ET	JA	1.07209	6.50352	7.75692e-14
PHYAM_011416	ET	JA	1.07409	4.47631	7.96809e-14
PHYAM_009363	ET	JA	1.47795	3.21087	8.13133e-14
PHYAM_024785	ET	JA	0.97879	6.57336	8.15706e-14
PHYAM_003512	ET	JA	1.52084	7.37502	8.16977e-14
PHYAM_029488	ET	JA	1.62753	2.71297	8.30923e-14
PHYAM_016821	ET	JA	1.90032	3.64381	8.43455e-14
PHYAM_001627	ET	JA	-1.92884	2.83232	8.47155e-14
PHYAM_020540	ET	JA	0.983149	10.6764	8.82072e-14
PHYAM_027796	ET	JA	1.05022	10.4788	9.02274e-14
PHYAM_022636	ET	JA	-1.44377	2.57501	9.07065e-14
PHYAM_017426	ET	JA	-0.987431	4.72129	9.42597e-14
PHYAM_014821	ET	JA	1.32012	3.65849	9.46051e-14
PHYAM_027795	ET	JA	1.01486	7.52562	9.56419e-14
PHYAM_024590	ET	JA	-2.97333	1.70366	9.6144e-14
PHYAM_020649	ET	JA	0.983958	5.0992	9.91093e-14
PHYAM_014865	ET	JA	-1.92357	1.27225	9.9922e-14
PHYAM_013776	ET	JA	-1.32526	2.52635	1.00309e-13
PHYAM_024324	ET	JA	1.06418	9.17508	1.00313e-13
PHYAM_025279	ET	JA	-2.52391	4.87689	1.02699e-13
PHYAM_018770	ET	JA	-1.14902	6.08143	1.03686e-13
PHYAM_014160	ET	JA	1.14542	4.69498	1.04974e-13
PHYAM_009437	ET	JA	1.05103	3.90721	1.05172e-13
PHYAM_016492	ET	JA	-1.78378	3.27959	1.06431e-13
PHYAM_018084	ET	JA	-1.23956	4.52695	1.13174e-13
PHYAM_016402	ET	JA	1.26531	5.24121	1.1349e-13
PHYAM_026121	ET	JA	1.0417	6.08681	1.13836e-13
PHYAM_001515	ET	JA	-1.48078	2.87845	1.16711e-13
PHYAM_003168	ET	JA	-1.14079	7.09725	1.18518e-13
PHYAM_015333	ET	JA	-3.794	0.207949	1.22853e-13
PHYAM_006972	ET	JA	2.86058	1.74466	1.2286e-13
PHYAM_010876	ET	JA	1.07215	7.32446	1.25293e-13
PHYAM_016551	ET	JA	2.18845	1.2341	1.28252e-13
PHYAM_024596	ET	JA	-1.25017	6.68133	1.28993e-13
PHYAM_021635	ET	JA	-1.26849	7.45622	1.36687e-13
PHYAM_020865	ET	JA	-1.08709	5.04507	1.38989e-13
PHYAM_024567	ET	JA	-1.04429	4.96775	1.41842e-13
PHYAM_010393	ET	JA	-3.07976	0.539981	1.42996e-13
PHYAM_007468	ET	JA	-1.15864	3.88286	1.44821e-13
PHYAM_025844	ET	JA	-0.978073	5.66146	1.45622e-13
PHYAM_015122	ET	JA	1.29605	3.21314	1.45917e-13
PHYAM_025033	ET	JA	-1.17573	6.53155	1.46687e-13
PHYAM_014049	ET	JA	-1.03714	5.39478	1.50105e-13
PHYAM_020789	ET	JA	0.955152	9.43817	1.60554e-13
PHYAM_025985	ET	JA	-0.923707	4.89119	1.61173e-13
PHYAM_026431	ET	JA	0.943224	10.7546	1.61173e-13
PHYAM_023215	ET	JA	1.1229	4.70908	1.67567e-13
PHYAM_014199	ET	JA	1.05501	5.72555	1.67624e-13
PHYAM_000816	ET	JA	-0.987921	4.98758	1.69434e-13
PHYAM_007016	ET	JA	2.72625	3.38115	1.73091e-13
PHYAM_020006	ET	JA	-0.969053	6.68413	1.75516e-13
PHYAM_019550	ET	JA	-1.19054	5.02292	1.80064e-13
PHYAM_003562	ET	JA	-1.00859	7.73429	1.84917e-13
PHYAM_021252	ET	JA	1.08811	8.20359	1.85389e-13
PHYAM_026771	ET	JA	0.975267	4.88144	1.88683e-13
PHYAM_009244	ET	JA	-1.12183	6.31456	1.89274e-13
PHYAM_012333	ET	JA	-1.74754	1.68277	1.99262e-13
PHYAM_024169	ET	JA	0.932939	10.6731	1.99351e-13
PHYAM_009019	ET	JA	1.40594	7.19771	2.00094e-13
PHYAM_002711	ET	JA	-1.40027	3.04355	2.00891e-13
PHYAM_014041	ET	JA	-1.10072	4.77863	2.04743e-13
PHYAM_021058	ET	JA	1.33497	5.14266	2.0735e-13
PHYAM_014273	ET	JA	-0.971483	6.64129	2.07611e-13
PHYAM_001924	ET	JA	-0.985745	5.16783	2.14024e-13
PHYAM_002213	ET	JA	1.11191	5.85936	2.14329e-13
PHYAM_003414	ET	JA	1.96013	2.57833	2.15202e-13
PHYAM_007411	ET	JA	-1.18355	5.30714	2.15654e-13
PHYAM_002361	ET	JA	1.71949	2.71926	2.17619e-13
PHYAM_012812	ET	JA	-1.26573	4.70998	2.18438e-13
PHYAM_028310	ET	JA	1.62903	9.61662	2.18654e-13
PHYAM_008414	ET	JA	1.07237	5.37232	2.21153e-13
PHYAM_005321	ET	JA	-5.41315	-0.449382	2.22739e-13
PHYAM_020873	ET	JA	-1.01451	6.70351	2.24116e-13
PHYAM_002944	ET	JA	-1.19901	7.42457	2.27558e-13
PHYAM_012322	ET	JA	0.917744	8.31122	2.29086e-13
PHYAM_017439	ET	JA	1.24387	7.0735	2.31589e-13
PHYAM_003459	ET	JA	-1.16586	4.4041	2.31908e-13
PHYAM_020627	ET	JA	1.36802	5.48007	2.33495e-13
PHYAM_013802	ET	JA	2.12139	2.54159	2.33923e-13
PHYAM_021053	ET	JA	-5.3411	-0.511708	2.34003e-13
PHYAM_017045	ET	JA	-2.27702	3.00054	2.34375e-13
PHYAM_004206	ET	JA	-1.00649	4.51146	2.35904e-13
PHYAM_029009	ET	JA	1.25232	3.51936	2.36749e-13
PHYAM_004149	ET	JA	1.6408	2.38299	2.39215e-13
PHYAM_026783	ET	JA	1.11118	5.42462	2.40805e-13
PHYAM_002407	ET	JA	1.35751	4.31865	2.41093e-13
PHYAM_009657	ET	JA	1.80068	1.65758	2.4136e-13
PHYAM_014816	ET	JA	1.03794	5.47642	2.42176e-13
PHYAM_009185	ET	JA	1.77701	2.5011	2.4348e-13
PHYAM_015797	ET	JA	1.23694	3.39452	2.44707e-13
PHYAM_002843	ET	JA	0.990824	10.4456	2.5502e-13
PHYAM_012649	ET	JA	2.03584	6.60826	2.6278e-13
PHYAM_022690	ET	JA	-0.931163	6.13443	2.66135e-13
PHYAM_006118	ET	JA	1.44803	4.65324	2.6795e-13
PHYAM_011000	ET	JA	2.0566	1.68029	2.68524e-13
PHYAM_017832	ET	JA	1.07716	12.7864	2.75575e-13
PHYAM_009447	ET	JA	-3.18839	0.116248	2.81319e-13
PHYAM_006733	ET	JA	-1.33858	3.68151	2.93743e-13
PHYAM_006568	ET	JA	1.22514	3.44165	3.05166e-13
PHYAM_022182	ET	JA	1.18292	7.67039	3.0697e-13
PHYAM_002715	ET	JA	-1.10131	4.43617	3.11802e-13
PHYAM_010875	ET	JA	-0.967195	4.68431	3.12749e-13
PHYAM_012839	ET	JA	-1.93332	2.57009	3.16127e-13
PHYAM_012133	ET	JA	1.48787	5.71548	3.19261e-13
PHYAM_016390	ET	JA	1.46965	3.58946	3.21953e-13
PHYAM_006833	ET	JA	1.73917	1.58138	3.23037e-13
PHYAM_008534	ET	JA	-1.95963	2.0348	3.23829e-13
PHYAM_008995	ET	JA	-1.57267	2.1208	3.24269e-13
PHYAM_008490	ET	JA	-1.12119	4.13473	3.25826e-13
PHYAM_005023	ET	JA	-1.51047	2.67502	3.25826e-13
PHYAM_018921	ET	JA	-6.88786	-0.479987	3.37315e-13
PHYAM_003553	ET	JA	1.67281	2.56096	3.44784e-13
PHYAM_027152	ET	JA	3.22941	0.527059	3.45496e-13
PHYAM_010087	ET	JA	-3.35176	0.375447	3.47557e-13
PHYAM_017771	ET	JA	1.13206	3.87656	3.47557e-13
PHYAM_015990	ET	JA	-1.11898	3.90211	3.49381e-13
PHYAM_005006	ET	JA	1.43835	7.892	3.5259e-13
PHYAM_019466	ET	JA	0.973254	4.13628	3.5313e-13
PHYAM_000729	ET	JA	0.989633	4.38569	3.53641e-13
PHYAM_022594	ET	JA	-1.42749	2.73237	3.54942e-13
PHYAM_029314	ET	JA	0.996673	5.53256	3.56754e-13
PHYAM_001214	ET	JA	1.0726	6.59512	3.58743e-13
PHYAM_009518	ET	JA	-1.16719	3.88901	3.67143e-13
PHYAM_003116	ET	JA	-2.79779	0.466821	3.68781e-13
PHYAM_024157	ET	JA	-2.16442	1.59508	3.74742e-13
PHYAM_019966	ET	JA	-1.14902	5.06245	3.95257e-13
PHYAM_015116	ET	JA	-6.79942	-0.558853	4.11214e-13
PHYAM_007760	ET	JA	2.19656	1.95958	4.22114e-13
PHYAM_009355	ET	JA	-6.77617	-0.579033	4.2215e-13
PHYAM_024826	ET	JA	1.15104	4.92655	4.22813e-13
PHYAM_001212	ET	JA	1.32987	2.85479	4.29495e-13
PHYAM_006596	ET	JA	1.15912	4.67123	4.39139e-13
PHYAM_013702	ET	JA	1.10458	4.17876	4.42917e-13
PHYAM_029163	ET	JA	-7.49825	0.0825986	4.53364e-13
PHYAM_007665	ET	JA	0.976412	6.80709	4.68581e-13
PHYAM_002402	ET	JA	0.975005	5.32363	4.69271e-13
PHYAM_004421	ET	JA	-0.93997	6.11853	4.69491e-13
PHYAM_018870	ET	JA	-1.10794	4.12449	4.70132e-13
PHYAM_028790	ET	JA	0.901152	6.31459	4.73387e-13
PHYAM_005602	ET	JA	1.06132	7.19749	4.77603e-13
PHYAM_012766	ET	JA	-0.949119	6.75069	4.86813e-13
PHYAM_014042	ET	JA	-0.894147	4.89001	4.96314e-13
PHYAM_022296	ET	JA	1.24061	3.89325	5.27765e-13
PHYAM_021569	ET	JA	0.917323	5.4376	5.3379e-13
PHYAM_024333	ET	JA	1.89604	2.13233	5.3379e-13
PHYAM_014722	ET	JA	-1.59667	5.21679	5.40993e-13
PHYAM_013385	ET	JA	0.972602	5.06726	5.4729e-13
PHYAM_024249	ET	JA	0.984133	5.37222	5.49773e-13
PHYAM_004359	ET	JA	0.921169	6.96214	5.58669e-13
PHYAM_007136	ET	JA	-1.62968	2.02131	5.72436e-13
PHYAM_025872	ET	JA	-0.929346	6.02901	5.78366e-13
PHYAM_013529	ET	JA	-5.59583	-0.285008	5.93039e-13
PHYAM_008352	ET	JA	-3.31894	0.0833654	5.93039e-13
PHYAM_006519	ET	JA	1.01953	5.21429	6.05191e-13
PHYAM_024760	ET	JA	0.952253	7.8484	6.10151e-13
PHYAM_009302	ET	JA	1.04856	3.72746	6.19089e-13
PHYAM_017815	ET	JA	-1.11204	8.09063	6.32336e-13
PHYAM_017940	ET	JA	1.02988	4.38925	6.56333e-13
PHYAM_027341	ET	JA	1.63439	2.11783	6.6223e-13
PHYAM_001870	ET	JA	2.3535	1.06362	6.8415e-13
PHYAM_007656	ET	JA	1.06753	4.87627	6.84571e-13
PHYAM_015548	ET	JA	1.07953	4.18086	6.85852e-13
PHYAM_020891	ET	JA	2.04026	1.94572	6.90216e-13
PHYAM_004191	ET	JA	-1.99972	1.71919	6.95011e-13
[truncated: 288,085+ more rows]
