# Supplementary material for: De novo Assembly of the Pokeweed Genome Provides Insight Into Pokeweed Antiviral Protein (PAP) Gene Expression
Source: Front Plant Sci. 2019 Aug 6;10:1002. doi: 10.3389/fpls.2019.01002 (PMC6691146; doi:10.3389/fpls.2019.01002)
Supplement: Supplementary file 7 [file Data_Sheet_5.xlsx]

## Sheet: Sheet1
Supplementary Data Sheet 5. Average gene expression (TPM) of all annotated genes.
Gene ID	WT	ET	JA	SA	PEG	WND
PHYAM_000001	0	0	0	0	0	0
PHYAM_000002	0	0	0	0	0	0
PHYAM_000003	0	0	0	0	0	0
PHYAM_000004	0	0	0	0	0	0
PHYAM_000005	0	0	0	0	0	0
PHYAM_000006	0	0	0	0	0	0
PHYAM_000007	21.1524	22.3304	21.4384	28.8538	21.8069	24.9442
PHYAM_000008	3.24496	2.09998	1.9212	3.00528	5.43903	3.56278
PHYAM_000009	0	0.105315	0	0.101318	0	0
PHYAM_000010	0	0.0208689	0.0543026	0.0266894	0.02649	0.019721
PHYAM_000011	93.3616	78.1033	44.0566	95.261	88.0735	87.8682
PHYAM_000012	16.5146	21.2546	21.2974	36.9748	25.8428	19.6438
PHYAM_000013	10.8333	10.9123	2.30107	11.6363	14.1286	10.1825
PHYAM_000014	0	0.119443	0	0.11985	0	0
PHYAM_000015	0.493385	0.586188	0.551606	0.545351	0.842551	0.620312
PHYAM_000016	0.0529814	0.105434	0.0499375	0.0269795	0.137157	0.124463
PHYAM_000017	0	0.153144	0.0773936	0	0	0
PHYAM_000018	0.239247	0.451231	0.475518	0.288018	0.0696049	0.382693
PHYAM_000019	14.0069	17.6858	25.7902	6.9456	15.7433	21.8421
PHYAM_000020	1.31246	1.99456	2.69015	2.7825	1.61522	1.55136
PHYAM_000021	0	0	0	0	0	0
PHYAM_000022	99.4641	119.88	63.6454	139.679	106.556	110.11
PHYAM_000023	7.84652	10.065	10.399	9.02775	10.2464	6.58574
PHYAM_000024	1.78639	2.07474	1.42927	2.53508	2.35751	1.88113
PHYAM_000025	5.57675	5.72553	15.7643	5.97916	6.6381	5.52739
PHYAM_000026	4.6208	6.28087	5.36568	6.57291	7.51455	4.45864
PHYAM_000027	0	0	0.0882719	0.0351848	0.0541971	0.0276321
PHYAM_000028	8.71128	9.91116	19.3583	23.6939	10.5754	10.0827
PHYAM_000029	5.38296	5.36089	4.94656	7.13946	6.73118	6.22492
PHYAM_000030	32.3896	31.4467	20.9416	23.1522	20.5556	28.725
PHYAM_000031	121.001	102.954	96.0833	163.37	92.8046	112.763
PHYAM_000032	5.89673	6.20419	5.40046	7.61909	7.88616	6.11487
PHYAM_000033	1.94514	2.11036	1.804	3.4782	2.53715	2.40956
PHYAM_000034	3.71208	6.95327	5.16861	4.35448	4.01562	2.78017
PHYAM_000035	16.0742	23.4622	18.4635	23.0881	19.0595	15.1567
PHYAM_000036	0	0	0	0.0275287	0.0287782	0.114238
PHYAM_000037	0	0	0	0	0	0.187231
PHYAM_000038	18.3904	19.4809	8.79264	16.3571	26.0063	19.1
PHYAM_000039	12.7633	14.2786	10.3844	20.1341	14.7777	14.4548
PHYAM_000040	0	0	0	0	0	0
PHYAM_000041	3.29285	4.60458	3.63052	5.84678	4.21442	4.03806
PHYAM_000042	1.31085	0.394122	2.12396	1.43309	1.38486	1.92676
PHYAM_000043	4.58351	4.057	3.80013	2.46066	3.81446	3.07531
PHYAM_000044	0.885073	0.659374	1.47359	1.59643	0.991607	0.982901
PHYAM_000045	0.0285251	0.0364932	0.496317	0.0128583	0	0.0108598
PHYAM_000046	3.22613	3.23963	1.61921	0.618675	3.22419	29.7471
PHYAM_000047	9.99386	15.0253	9.06651	15.9251	14.1625	10.7106
PHYAM_000048	6.7774	10.8562	10.2521	13.0703	10.5699	7.72229
PHYAM_000049	10.6744	15.3751	14.1434	18.0859	9.68282	12.4459
PHYAM_000050	13.5211	16.057	15.0027	20.1556	14.0179	13.1978
PHYAM_000051	43.0289	60.5241	34.4721	53.343	65.1288	49.2562
PHYAM_000052	25.2307	28.5377	27.8297	51.7067	30.4606	27.4947
PHYAM_000053	24.3208	38.3098	29.2377	17.3417	30.6056	22.4448
PHYAM_000054	0.543093	1.45539	0.470391	4.01008	0.661385	0.565237
PHYAM_000055	2.97779	4.48609	3.22405	3.03089	4.21855	3.19422
PHYAM_000056	8.7846	17.5852	4.92239	7.51009	5.58399	6.50505
PHYAM_000057	5.33535	7.77081	4.2282	3.71937	6.76058	4.36611
PHYAM_000058	8.51609	10.6607	8.70566	15.28	8.84014	8.83805
PHYAM_000059	2.43064	1.02491	0.846247	3.35274	2.29321	2.82589
PHYAM_000060	42.1206	36.6701	10.8243	28.1251	50.9124	37.878
PHYAM_000061	378.601	323.498	289.443	500.828	349.369	400.606
PHYAM_000062	0	0	0	0	0	0
PHYAM_000063	0	0	0	0	0	0
PHYAM_000064	0.142786	0.359548	0.189708	0.219347	0.285562	0.152456
PHYAM_000065	2.04747	1.58876	1.28085	2.69606	2.43824	2.10231
PHYAM_000066	0.152883	0	0	0	0	0.092958
PHYAM_000067	5.12127	6.33215	4.90091	9.29997	6.82997	5.91868
PHYAM_000068	8.22153	10.221	8.29421	13.5861	10.6904	7.77197
PHYAM_000069	8.83217	11.333	0.781052	6.76571	15.7811	7.36969
PHYAM_000070	0.067535	0	1.32901	6.33698	0.285943	1.53625
PHYAM_000071	0	0	0	0	0.0238702	0
PHYAM_000072	0.334328	0.404572	0.241694	1.23492	0.617652	0.411232
PHYAM_000073	1.45961	2.24274	1.15518	2.28056	1.65824	1.5273
PHYAM_000074	16.5747	18.2205	15.2528	14.5302	17.5885	17.1733
PHYAM_000075	1.65593	1.71725	5.09104	1.71185	1.668	1.78828
PHYAM_000076	1.62691	2.50185	2.32977	2.44792	2.12166	1.2485
PHYAM_000077	0.0351135	0.034902	0	0.0653213	0	0
PHYAM_000078	4.54093	5.46714	3.33265	7.80672	6.02952	5.34496
PHYAM_000079	2.92496	2.93136	2.35465	4.39894	2.9958	2.78656
PHYAM_000080	63.817	67.0932	84.1943	86.2523	59.4156	67.6096
PHYAM_000081	8.0676	13.1375	7.02875	12.2999	9.21425	8.23618
PHYAM_000082	24.6172	26.4413	30.5426	35.4495	27.672	25.639
PHYAM_000083	97.4778	115.157	19.6164	62.8279	103.327	103.332
PHYAM_000084	5.52487	7.49945	6.93098	8.71966	7.39943	6.14057
PHYAM_000085	5.09629	5.57979	6.38916	7.51096	5.69872	5.80833
PHYAM_000086	2.64833	3.21472	3.92742	3.18154	2.57224	2.87377
PHYAM_000087	0.149975	0.317734	0.20632	0.57762	0.535746	0.205702
PHYAM_000088	0	0	0	0	0	0
PHYAM_000089	20.1772	21.4727	21.9686	35.5718	20.7614	21.07
PHYAM_000090	2.28858	3.78	3.503	3.51219	3.17046	2.48162
PHYAM_000091	0.342501	0.445482	0.485109	0.533437	0.469577	0.365948
PHYAM_000092	0.297219	0.391866	0.220037	0.352183	0.495227	0.25933
PHYAM_000093	2.08291	2.60828	1.43861	2.41189	2.05718	2.06465
PHYAM_000094	0.167425	0.627492	0.253276	0.350129	0.168025	0.23564
PHYAM_000095	1195.84	1293.11	621.677	836.667	1118.81	974.199
PHYAM_000096	0	0	0	0	0	0
PHYAM_000097	0.222045	0.632453	0.906241	0.0973589	0.183707	0.155011
PHYAM_000098	0.228894	0.305312	0.358729	0.109629	0.168571	0.0923368
PHYAM_000099	3.00377	4.27435	1.45638	3.55514	2.87342	3.1309
PHYAM_000100	6.30599	6.7453	3.65429	8.77153	8.12283	5.53137
PHYAM_000101	8.21073	7.8003	4.01883	9.60553	9.40777	6.44472
PHYAM_000102	0	0	0	0	0	0
PHYAM_000103	0	0	0	0	0	0
PHYAM_000104	0	0.0257628	0	0.0237945	0	0
PHYAM_000105	3.19118	3.19337	1.22461	1.78969	3.59362	2.64603
PHYAM_000106	6.12727	6.76883	13.8735	10.042	6.77036	7.16907
PHYAM_000107	19.1048	22.7489	10.0436	7.48492	15.5917	18.09
PHYAM_000108	0	0	0	0	0	0
PHYAM_000109	20.9675	21.0844	27.3251	33.2196	28.7923	26.5524
PHYAM_000110	0	0	0	0	0	0
PHYAM_000111	0.749921	0.555778	1.48021	0.775768	0.450786	1.0238
PHYAM_000112	0	0	0	0	0	0
PHYAM_000113	0	0	0	0	0	0
PHYAM_000114	0	0	0	0	0	0
PHYAM_000115	21.0825	18.6355	14.2732	30.0213	24.8517	25.4946
PHYAM_000116	3.34803	4.17971	2.72791	3.68436	4.76036	3.32697
PHYAM_000117	12.1463	11.2063	12.6529	18.1546	14.5113	12.1692
PHYAM_000118	0	0	0	0	0	0
PHYAM_000119	12.5027	9.14858	11.6463	22.1391	14.1765	15.2781
PHYAM_000120	8.92644	10.8528	7.6877	9.10373	7.54733	8.4527
PHYAM_000121	0	0	0	0	0	0
PHYAM_000122	1.15968	1.30263	0.432292	0.548239	1.12021	1.12292
PHYAM_000123	0.148162	0.126588	0.314094	0.125907	0.243957	0.117147
PHYAM_000124	0.0527846	0.0944873	0.216223	0.0794824	0.148761	0.0858735
PHYAM_000125	13.3727	26.1292	19.2243	47.9747	15.8897	15.5737
PHYAM_000126	34.2631	57.4631	48.7878	109.097	37.8292	36.8904
PHYAM_000127	77.7082	60.4185	25.8132	53.1632	91.8321	73.684
PHYAM_000128	0.0903399	0	0.590688	0	0.114644	0.157917
PHYAM_000129	3.40665	2.87588	5.26218	2.27699	3.36169	3.20711
PHYAM_000130	5.01913	6.28765	5.20574	5.23611	6.91081	5.33478
PHYAM_000131	8.4325	9.44861	24.6268	8.95246	11.2333	8.30062
PHYAM_000132	4.13556	5.14537	7.04289	4.605	5.50561	4.473
PHYAM_000133	0.0534578	0.0538368	0.067288	0	0	0.111444
PHYAM_000134	0	0	0.0471169	0.0454988	0	0
PHYAM_000135	14.8834	29.0505	56.6483	8.91105	13.3651	17.3865
PHYAM_000136	7.85613	8.03966	7.51039	5.46275	9.87661	8.05142
PHYAM_000137	12.0086	16.2376	11.2842	11.4993	15.4523	13.6416
PHYAM_000138	2.9788	3.92718	2.74588	4.3691	3.00205	3.02276
PHYAM_000139	1.86466	2.80288	2.77399	2.81249	2.65651	1.90853
PHYAM_000140	0.079854	0.0892695	0.0569245	0.167774	0	0.0969491
PHYAM_000141	0.0268878	0	0	0	0	0
PHYAM_000142	3.33207	4.39582	2.36292	5.0822	4.21926	3.25301
PHYAM_000143	4.7565	7.57908	8.16244	6.28211	5.60174	5.25362
PHYAM_000144	3.10798	3.26813	2.98569	3.35831	3.3329	3.10858
PHYAM_000145	0	0	0	0	0	0.11155
PHYAM_000146	0.545333	0.603762	0.388789	0.332376	1.2148	0.484748
PHYAM_000147	12.1091	18.3372	32.0726	13.35	13.6442	11.1471
PHYAM_000148	12.3511	12.0899	12.8979	36.65	16.7326	16.5592
PHYAM_000149	25.2902	27.6178	30.7229	12.7798	27.7098	24.0652
PHYAM_000150	51.5345	29.8402	12.877	18.1094	66.2976	53.093
PHYAM_000151	6.70985	7.08426	4.07245	6.46037	5.21637	5.66852
PHYAM_000152	14.2278	16.5131	19.1293	17.7804	16.658	14.3672
PHYAM_000153	2.38429	1.52598	1.21814	1.47301	3.45715	2.15852
PHYAM_000154	1.84136	2.42813	2.49329	2.41948	1.74324	1.80435
PHYAM_000155	0	0.109027	0.0644181	0.230556	0.094853	0.274964
PHYAM_000156	8.50892	11.4865	7.67552	4.98979	8.77502	7.01046
PHYAM_000157	7.50511	9.36094	6.38136	10.2249	9.5902	8.72816
PHYAM_000158	0.758078	1.08646	0.919205	0.779901	0.726136	0.603258
PHYAM_000159	0.460849	1.60721	1.32385	0.600094	0.209865	0.574706
PHYAM_000160	0.390691	0.554377	0.447469	0.691411	0.719629	0.551589
PHYAM_000161	3.98971	4.74652	4.31089	6.32905	4.86772	4.35506
PHYAM_000162	22.6152	20.1403	26.3869	36.8847	22.2164	24.385
PHYAM_000163	5.84976	6.88002	7.03185	8.97453	6.85791	5.89646
PHYAM_000164	5.35557	8.63336	8.48135	11.3972	7.01479	6.13999
PHYAM_000165	1.77805	2.26607	1.34241	3.38713	2.36847	1.68415
PHYAM_000166	0.29212	0.108051	0.260468	0.186732	0.340821	0.30676
PHYAM_000167	0.265342	0.486553	0.709161	0.193379	0.437553	0.335602
PHYAM_000168	1.88082	2.7645	1.04189	3.36841	2.54966	2.41683
PHYAM_000169	0.460012	0.682378	0.594403	0.727088	0.900874	0.356994
PHYAM_000170	11.3744	14.1919	7.1934	15.8099	14.0183	12.4286
PHYAM_000171	115.914	111.627	90.3573	154.253	138.976	118.895
PHYAM_000172	13.6325	16.7061	11.7331	18.5985	16.3572	16.1275
PHYAM_000173	5.81988	5.83935	3.95256	5.60145	8.4072	6.00139
PHYAM_000174	190.877	151.224	77.2728	141.977	246.316	209.543
PHYAM_000175	5.83072	6.63874	6.24452	8.57803	8.78236	6.83978
PHYAM_000176	0	0	0	0	0	0
PHYAM_000177	0	0	0	0.0245387	0	0
PHYAM_000178	5.21998	4.04818	5.73411	8.27631	5.84298	5.5528
PHYAM_000179	63.0807	82.8938	127.665	128.575	78.7961	68.6347
PHYAM_000180	15.0421	18.7	14.0372	20.4604	18.81	16.323
PHYAM_000181	0.482253	0.379554	0.247049	0.619446	0.488945	0.478007
PHYAM_000182	7.52194	8.47007	7.01107	8.73221	7.0035	7.06874
PHYAM_000183	16.98	24.3606	23.163	50.9426	21.6198	20.3894
PHYAM_000184	2.15896	3.27825	2.4848	2.32846	2.18024	2.19692
PHYAM_000185	1.52168	2.31961	1.75837	2.30573	1.37289	1.64684
PHYAM_000186	0.5833	1.05695	0.548425	1.35879	0.724333	0.573903
PHYAM_000187	0	0	0	0	0	0
PHYAM_000188	4.75801	4.78498	2.26788	4.68827	6.07705	4.76507
PHYAM_000189	0.95132	1.07704	1.11396	0.919766	1.42609	0.893022
PHYAM_000190	0.922862	0.90097	0.430924	0.478503	0.902921	0.801622
PHYAM_000191	66.935	68.0265	68.7768	68.3904	56.2408	66.4662
PHYAM_000192	14.3378	17.5423	11.3227	15.711	20.9493	16.3482
PHYAM_000193	6.24172	7.92979	11.6456	8.38991	6.9116	7.67828
PHYAM_000194	1.29382	1.67951	1.97068	1.74416	1.20012	1.03307
PHYAM_000195	19.9888	19.8137	15.09	27.2114	27.3343	21.5635
PHYAM_000196	4.31881	5.62555	5.69179	6.73748	6.16336	4.83039
PHYAM_000197	0.231844	0.475168	0.515994	0.918123	0.305132	0.513828
PHYAM_000198	19.2174	18.4973	10.5027	53.4453	18.1395	24.2695
PHYAM_000199	5.28233	5.22129	5.51933	7.66072	5.08499	5.06085
PHYAM_000200	1.85916	1.47357	1.67611	2.10786	1.99067	2.58565
PHYAM_000201	29.9846	20.666	1.72754	1.734	34.5545	23.0526
PHYAM_000202	1.40188	0.236471	0.103337	0.346167	0.851751	0.622107
PHYAM_000203	32.3551	28.0448	16.4011	34.1694	43.2785	32.6444
PHYAM_000204	17.2927	16.955	19.8487	22.2878	19.691	18.3982
PHYAM_000205	0.199113	0.338697	0.412815	0.380376	0.157318	0.401156
PHYAM_000206	0.452665	0.788657	0.523729	1.23322	0.57287	0.476969
PHYAM_000207	238.396	229.561	92.3792	202.225	189.356	208.049
PHYAM_000208	45.9171	31.3039	30.1626	108.811	40.6518	37.796
PHYAM_000209	0	0	0	0	0	0
PHYAM_000210	5.11004	7.12913	4.4237	8.10202	6.36701	4.56484
PHYAM_000211	4.02979	3.54794	2.75572	2.56398	3.75372	3.67062
PHYAM_000212	14.832	18.4804	12.7073	12.2155	19.1325	13.9255
PHYAM_000213	21.4005	17.1552	15.6548	24.0251	25.8763	22.1457
PHYAM_000214	58.9636	34.9677	20.5971	19.4886	57.8512	50.6409
PHYAM_000215	2.94176	2.93604	4.00705	4.84689	3.41138	3.09052
PHYAM_000216	3.53675	3.80494	3.19515	3.27544	3.30114	2.96616
PHYAM_000217	8.97463	10.3737	7.05054	12.2806	8.57871	8.35773
PHYAM_000218	18.7687	21.7173	55.3482	6.27633	16.422	18.1495
PHYAM_000219	0	0	0	0	0	0
PHYAM_000220	0	0	0	0	0	0
PHYAM_000221	0	0.0139659	0	0	0	0
PHYAM_000222	0.0293631	0.105139	0	0	0.028748	0
PHYAM_000223	1.40932	1.27256	1.48221	2.82988	2.01182	1.78817
PHYAM_000224	11.5736	9.69482	2.5951	7.50163	13.6499	10.695
PHYAM_000225	6.03961	6.05458	5.73489	8.17073	7.13954	6.10338
PHYAM_000226	0.374109	0.659296	0.255331	6.66476	0.320093	0.250803
PHYAM_000227	7.07696	6.36836	5.1167	15.5703	10.0728	8.32963
PHYAM_000228	3.95605	2.77015	1.58011	0.823218	2.7694	4.40179
PHYAM_000229	5.23495	6.01302	5.36426	6.51894	5.68672	6.22798
PHYAM_000230	1.38465	1.9873	2.05613	0.904471	0.736526	1.17922
PHYAM_000231	108.345	124.855	48.4965	109.611	110.826	92.8751
PHYAM_000232	13.8779	21.9711	7.94367	10.4693	9.71411	14.1016
PHYAM_000233	1.26199	1.58762	0.572549	1.397	1.55727	1.47199
PHYAM_000234	2.00886	2.4872	2.51732	2.29118	2.68743	1.50976
PHYAM_000235	0.351357	0.117649	0.477484	0.17221	0.348674	0.13043
PHYAM_000236	0	0	0	0	0	0
PHYAM_000237	0	0	0	0	0	0
PHYAM_000238	23.012	23.9965	20.2004	36.9779	30.0912	26.5702
PHYAM_000239	3.04354	2.19575	0.84563	2.05092	3.0466	2.92884
PHYAM_000240	0	0	0	0	0	0
PHYAM_000241	2.71053	3.86844	1.75299	1.75811	2.33561	2.65038
PHYAM_000242	5.08441	5.94212	4.96854	5.98798	4.9304	5.67054
PHYAM_000243	10.8532	9.44017	16.9589	8.75148	14.979	12.2597
PHYAM_000244	4.99755	5.60826	4.75433	5.07579	5.63872	5.10201
PHYAM_000245	2.122	2.5104	4.03562	2.69933	1.8564	2.24284
PHYAM_000246	2.86753	2.17867	1.69734	2.06496	2.91466	1.67368
PHYAM_000247	0	0.0406114	0	0.242402	0.0304235	0
PHYAM_000248	0.125848	0.2041	0.240954	0.0876651	0.131329	0.123777
PHYAM_000249	13.0717	20.0047	16.6558	22.9786	19.4931	14.9493
PHYAM_000250	5.94233	6.44612	6.11625	8.84481	6.46627	7.01055
PHYAM_000251	1.07833	1.79551	1.72593	3.0403	1.924	1.49432
PHYAM_000252	27.601	18.3832	20.5521	9.4465	20.7845	22.6543
PHYAM_000253	0.219029	0.576191	0.188679	0.0824076	0.208245	0.201843
PHYAM_000254	0	0	0	0	0	0
PHYAM_000255	6.48653	7.85061	3.88287	5.77051	5.37694	5.86635
PHYAM_000256	3.49821	3.64061	2.96648	4.74797	3.70869	2.87026
PHYAM_000257	0	0.00715173	0.00982104	0.0346178	0	0
PHYAM_000258	0.110713	0	0	0	0	0
PHYAM_000259	47.8285	44.4492	32.9392	57.1458	52.0607	48.8954
PHYAM_000260	7.16685	8.63139	6.44683	15.062	9.86633	8.09352
PHYAM_000261	15.2659	16.1353	11.1724	24.475	17.6563	18.2368
PHYAM_000262	250.856	112.295	83.1773	107.819	192.595	248.399
PHYAM_000263	15.6981	18.8508	16.1315	25.2339	14.0336	17.4196
PHYAM_000264	3.7095	9.47066	12.1298	34.0721	4.67857	8.17682
PHYAM_000265	3.33707	4.18418	2.8884	7.50394	4.91039	3.67709
PHYAM_000266	0.505307	0.691278	0.541209	0.949475	0.980729	0.838671
PHYAM_000267	1.01249	1.31769	0.858959	1.26988	1.63214	0.763624
PHYAM_000268	0.178537	0.26731	0	0.0862082	0.174001	0.266141
PHYAM_000269	1.28836	1.41647	1.66961	3.41088	1.62219	1.74705
PHYAM_000270	2.97962	5.04223	4.2676	3.09502	2.91124	3.07443
PHYAM_000271	4.12135	5.31324	4.79398	5.9796	5.0311	4.21675
PHYAM_000272	0	0	0	0	0	0
PHYAM_000273	3.76567	4.93741	4.77526	6.48788	4.58618	3.7719
PHYAM_000274	5.39118	4.91751	2.47512	5.457	5.99749	5.64518
PHYAM_000275	6.06854	7.00137	6.2802	7.33643	7.13557	6.83648
PHYAM_000276	0.063284	0.0855648	0.125778	0.0812969	0.084793	0.10084
PHYAM_000277	0	0	0	0	0	0
PHYAM_000278	936.721	1245.37	1907.84	637.285	790.792	972.722
PHYAM_000279	8.64914	13.5659	2429.36	3.35155	5.17455	32.8526
PHYAM_000280	0.0933763	0.53389	0.530896	0.308079	0.0578915	0.203795
PHYAM_000281	0.130555	0.134403	0.027469	0.116484	0.199574	0.0807202
PHYAM_000282	7.38319	10.5645	5.02352	6.81182	7.06185	6.46831
PHYAM_000283	0	0.0822319	0.0791992	0	0	0.0628159
PHYAM_000284	0.450448	0.780215	1.58777	0.610293	0.429361	0.462853
PHYAM_000285	7.41893	11.494	2.68493	10.589	8.81348	7.06739
PHYAM_000286	2.70919	5.46568	2.31665	5.37857	3.02532	2.6674
PHYAM_000287	7.3578	8.55966	6.83743	10.5661	7.91827	7.47541
PHYAM_000288	1.01129	0.665115	1.25492	0.780184	0.806289	1.28276
PHYAM_000289	0.637901	0.96738	1.16288	1.99767	0.913739	0.667774
PHYAM_000290	0.161349	0	0.056228	0.0520586	0	0
PHYAM_000291	2.24416	2.58378	2.67099	3.23791	3.055	2.31748
PHYAM_000292	194.788	240.789	198.909	293.021	203.269	229.66
PHYAM_000293	0	0	0	0	0	0
PHYAM_000294	2.93361	3.85789	3.05086	6.51193	3.31666	2.90444
PHYAM_000295	0.118261	0.030238	0	0.497247	0.0975715	0.0979828
PHYAM_000296	0.0564582	0	4.9265	0.640485	0	0.116348
PHYAM_000297	0.41259	0.488402	0.372397	0.345952	0.486748	0.545208
PHYAM_000298	0.0615821	0	0	0	0	0.0705364
PHYAM_000299	0.0695512	0.0485467	0.0333331	0	0.113082	0.124567
PHYAM_000300	12.5247	27.471	4.55457	1017	11.1799	20.0663
PHYAM_000301	23.414	43.552	94.973	14.4689	13.9142	21.0711
PHYAM_000302	326.097	467.707	22.2926	168.541	493.778	424.27
PHYAM_000303	21.5725	8.483	42.0119	46.5114	24.6432	22.8091
PHYAM_000304	49.4017	47.3421	55.0065	93.9885	55.1175	58.3682
PHYAM_000305	17.4213	23.4555	11.7095	18.6853	20.8934	18.4574
PHYAM_000306	3.78193	5.01903	2.5639	4.55703	4.22525	3.73848
PHYAM_000307	0.699045	0.754361	0.717716	0.692342	0.557466	0.625405
PHYAM_000308	30.2349	35.8458	16.1976	38.5101	32.5767	33.1461
PHYAM_000309	5.91213	7.37124	5.31253	6.30288	6.45541	5.98249
PHYAM_000310	225.737	324.3	144.953	206.875	299.304	243.424
PHYAM_000311	57.0185	50.3694	27.5476	45.2854	76.1246	62.807
PHYAM_000312	0	0	0	0	0	0
PHYAM_000313	10.4728	14.9747	5.14955	13.7856	15.5749	9.53952
PHYAM_000314	83.5543	82.7099	32.2625	55.1705	87.447	71.3138
PHYAM_000315	27.9894	29.5316	13.0304	15.0758	32.9202	27.8089
PHYAM_000316	0.0352807	0	0	0	0	0
PHYAM_000317	0	0	0	0	0	0
PHYAM_000318	0.0143673	0.198484	0.0658439	0.0584412	0.0692704	0.0372795
PHYAM_000319	0.322494	0.502878	0.0558576	0.523814	0.442477	0.249845
PHYAM_000320	10.6159	14.9288	4.33423	7.27482	14.8305	11.5476
PHYAM_000321	0	0	0	0	0	0
PHYAM_000322	0	0	0	0	0	0
PHYAM_000323	1.5328	2.9802	1.21987	1.12819	1.82184	1.30654
PHYAM_000324	0	0	0	0	0	0
PHYAM_000325	0.188327	0.237674	0.185309	0.122885	0.165058	0.166575
PHYAM_000326	0.191765	0.287223	0.0456765	0.190742	0.271231	0.148904
PHYAM_000327	21.7613	16.9288	6.36057	18.4511	11.3647	12.0243
PHYAM_000328	0	0.0633935	0	0	0	0
PHYAM_000329	3.49406	3.8429	6.78118	2.71627	4.31673	3.78304
PHYAM_000330	6.25754	5.656	0.448898	5.08142	9.10723	4.58288
PHYAM_000331	0.457672	0.629656	0.457184	0.616169	0.532246	0.484815
PHYAM_000332	0	0	0	0	0	0
PHYAM_000333	5.12852	6.30217	5.35224	8.62973	6.17046	4.93426
PHYAM_000334	0.0816956	0.353593	0.324911	0.255829	0.205134	0.323785
PHYAM_000335	0.865151	2.16498	1.37716	1.18391	1.3202	0.922385
PHYAM_000336	7.7789	10.832	11.9932	17.0402	9.30464	8.66107
PHYAM_000337	20.5606	35.8654	33.4906	23.4288	16.586	20.4382
PHYAM_000338	9.3203	11.5203	10.2666	16.8734	13.8024	10.3638
PHYAM_000339	0.142748	0.483005	0.737184	0.533639	0.255118	0.249389
PHYAM_000340	4.26895	4.99388	4.49788	6.11807	4.84229	4.29464
PHYAM_000341	1.02592	3.75693	4.44109	6.68987	1.63788	0.592852
PHYAM_000342	2.57986	3.09316	2.68964	3.30587	2.35371	2.38261
PHYAM_000343	19.4369	24.484	13.6094	30.5025	23.8452	24.9935
PHYAM_000344	0.0126104	0	0.0517793	4.80659	0	0.0379603
PHYAM_000345	2.88381	4.4958	2.55112	4.96179	3.98652	3.16182
PHYAM_000346	3.15649	5.01757	2.3084	3.79491	4.00007	3.56584
PHYAM_000347	26.2788	31.8641	28.034	29.6721	31.3267	26.3698
PHYAM_000348	1.05931	1.3725	1.15992	1.64225	1.66532	1.02238
PHYAM_000349	3.55592	5.15552	3.71653	6.01714	5.4264	3.7027
PHYAM_000350	7.71178	9.31807	9.57282	15.4388	10.4081	9.77683
PHYAM_000351	28.5165	25.4282	23.5647	34.0661	30.6268	30.6057
PHYAM_000352	0.101812	0.0443529	0	0	0	0
PHYAM_000353	0	0	0	0	0	0
PHYAM_000354	1.25012	1.62044	1.60612	1.22572	1.39324	1.19884
PHYAM_000355	5.02361	10.0747	6.72167	8.89668	5.92771	4.96868
PHYAM_000356	0.703675	0.888026	0.945868	0.241078	0.496272	0.48512
PHYAM_000357	1.27004	1.34516	1.27487	1.52816	0.968429	1.07656
PHYAM_000358	0.452666	0.752327	0.561194	2.26834	0.526219	0.776856
PHYAM_000359	0.170404	0.380876	0.321175	0.275813	0.203093	0.295289
PHYAM_000360	0.207705	0.544689	2.55994	3.54294	0.183292	0.241975
PHYAM_000361	0	0	0	0.0184757	0	0
PHYAM_000362	0.127425	0	1.50679	2.52495	0.258461	0.127212
PHYAM_000363	0	0	0	0	0	0
PHYAM_000364	6.98995	6.30764	6.13272	8.22639	7.29681	6.05809
PHYAM_000365	6.8107	5.17417	7.06367	13.5703	9.2433	8.79638
PHYAM_000366	28.3353	25.9351	18.9866	21.8925	25.6507	24.0837
PHYAM_000367	1.15864	1.0871	1.0192	1.56027	1.09867	1.08677
PHYAM_000368	2.03282	1.77786	2.01139	2.894	2.78381	2.22567
PHYAM_000369	5.22372	6.81798	5.35329	8.04963	6.91211	4.78158
PHYAM_000370	1.28308	0.335641	1.7554	1.43858	1.17428	0.317179
PHYAM_000371	0.237471	0.360919	0.490419	0.358562	0.168765	0.201359
PHYAM_000372	0	0	0	0.0237157	0	0.018625
PHYAM_000373	5.51371	5.33995	4.61253	6.20694	7.35074	5.02046
PHYAM_000374	4.97522	6.19038	5.04075	5.94045	5.76323	6.67171
PHYAM_000375	17.837	17.551	16.9741	25.9283	17.5752	20.5013
PHYAM_000376	1.24393	2.88828	4.17831	0.187809	1.10124	1.00547
PHYAM_000377	3.95885	4.38497	4.98426	7.1299	4.09248	3.61989
PHYAM_000378	4.55808	6.79631	6.16997	9.72418	5.82925	4.31037
PHYAM_000379	12.4302	16.1734	24.1838	26.8541	22.9756	14.0971
PHYAM_000380	10.6338	14.4422	8.45589	9.30809	12.297	10.7533
PHYAM_000381	5.18357	5.46052	6.2438	8.59431	7.14716	5.48348
PHYAM_000382	452.301	425.126	222.526	301.171	434.862	419.25
PHYAM_000383	0.226155	0.35754	0.358955	2.20275	0.264673	0.17632
PHYAM_000384	1.75154	1.99956	2.72808	4.01642	2.29679	2.09927
PHYAM_000385	1.70384	3.05602	1.77236	2.2986	2.48474	1.79802
PHYAM_000386	0.554554	1.78383	0.88303	1.06587	0.678824	0.64271
PHYAM_000387	1.04381	0.397465	0.815866	8.00244	1.20698	2.39107
PHYAM_000388	14.2083	21.1684	13.0779	1.47859	15.4364	12.4889
PHYAM_000389	0	0	0	0	0	0
PHYAM_000390	0	0	0	0	0	0
PHYAM_000391	29103.3	21252.5	23250.2	52035.6	37101.9	34047.3
PHYAM_000392	0.0600322	0	0.0319537	0	0	0
PHYAM_000393	0.981292	1.28614	2.03496	0.25782	0.916121	0.946519
PHYAM_000394	0	0.0227553	0.0518155	0.021294	0	0
PHYAM_000395	29.1317	35.3907	20.767	33.353	34.0506	28.1717
PHYAM_000396	14.523	29.6762	14.4936	18.1085	12.5074	9.3795
PHYAM_000397	0	0.0483298	0	0	0.0799198	0
PHYAM_000398	0	0.186056	0.0473361	0.0438261	0.0939158	0
PHYAM_000399	0.017788	0.0942039	0	0.0503476	0.0809667	0.0370827
PHYAM_000400	4.71949	6.46828	6.79947	10.662	5.51519	5.32081
PHYAM_000401	2.60597	4.01713	2.65492	4.09507	2.97074	2.36205
PHYAM_000402	94.2099	100.57	106.443	59.937	83.4325	88.8093
PHYAM_000403	5.25107	6.85711	7.34978	4.73239	4.80157	5.63558
PHYAM_000404	0.0144132	0.0157825	0.0136055	0	0.0952841	0.0874595
PHYAM_000405	5.46386	1.84907	0.675399	3.1886	5.54732	5.76318
PHYAM_000406	2.376	2.65579	4.34699	2.91393	2.40701	2.61766
PHYAM_000407	0.577422	0.793462	0.728521	0.83984	0.738406	1.08184
PHYAM_000408	2.98741	4.22477	2.79571	2.41888	4.241	3.35991
PHYAM_000409	4.31624	4.38376	5.44043	5.11952	7.78296	4.76059
PHYAM_000410	15.9572	16.702	13.3067	31.727	19.1534	17.0917
PHYAM_000411	34.9456	41.8033	37.8656	54.4716	42.5644	36.556
PHYAM_000412	31.0364	36.6428	33.3025	45.1923	37.0783	33.3406
PHYAM_000413	0	0	0	0	0	0
PHYAM_000414	0.161603	0.886104	0.360223	0.328316	0.300373	0.164967
PHYAM_000415	13.0331	16.8182	10.2222	12.1468	17.9566	14.9673
PHYAM_000416	7.97455	9.52907	10.3434	11.7226	8.53406	8.42629
PHYAM_000417	7.53773	10.8063	8.8648	10.9024	9.3115	8.2727
PHYAM_000418	0.0147484	0	0.0420224	0	0	0
PHYAM_000419	0	0	0	0	0	0
PHYAM_000420	0	0	0	0	0	0
PHYAM_000421	12.8391	18.8369	15.4948	18.1276	15.5695	14.5714
PHYAM_000422	13.5323	18.5689	17.0723	24.5117	10.9686	14.082
PHYAM_000423	9.12557	8.75983	7.62087	9.44748	9.41608	9.54082
PHYAM_000424	11.6379	11.105	9.49833	13.6341	13.7347	12.0967
PHYAM_000425	2.99781	4.02722	4.38903	4.68854	3.95926	3.30946
PHYAM_000426	75.7196	68.4457	20.1792	56.9653	115.58	78.2021
PHYAM_000427	18.174	28.553	16.527	21.8355	19.2942	19.4544
PHYAM_000428	0	0	0	0	0	0
PHYAM_000429	4.08667	3.74452	3.88008	6.02046	4.7482	4.00826
PHYAM_000430	5.04065	5.6071	5.08155	8.31015	6.93774	5.59878
PHYAM_000431	3.12137	4.38247	3.77251	5.48924	4.2151	3.43908
PHYAM_000432	0	0	0.0185477	0	0.0211925	0.0232395
PHYAM_000433	0	0.0349323	0	0	0.05956	0
PHYAM_000434	0	0	0	0.0697971	0.0853898	0.0374569
PHYAM_000435	26.8501	27.804	36.7207	45.3373	26.9104	29.5574
PHYAM_000436	0.234936	0.266211	0.10417	0.41049	0.172343	0.137552
PHYAM_000437	2.31434	3.08422	3.95407	6.01048	3.75166	3.03064
PHYAM_000438	26.7798	27.8501	13.7556	37.4118	25.9065	25.6353
PHYAM_000439	0	0	0	0.038092	0	0
PHYAM_000440	4.75485	6.93292	6.66194	6.64172	7.0531	5.01954
PHYAM_000441	49.2394	40.7433	25.0972	66.2429	59.0771	57.1702
PHYAM_000442	0.0992885	0.106511	0.0457871	0.0807059	0.109561	0.0947061
PHYAM_000443	1.19256	2.11368	1.99393	7.76933	1.75695	2.34142
PHYAM_000444	2.0224	2.43498	2.23762	8.47353	2.34423	1.82627
PHYAM_000445	0.62616	0.970712	1.23379	0.468997	0.78293	0.605474
PHYAM_000446	2.84913	3.82983	3.90487	4.77456	3.46974	3.18409
PHYAM_000447	16.6108	17.8192	13.295	17.8014	15.8024	16.6267
PHYAM_000448	52.5387	55.0671	20.3116	105.123	38.8034	47.8698
PHYAM_000449	0.71103	0.853252	0.56171	0.752923	0.604017	0.773799
PHYAM_000450	0	0	0	0	0	0
PHYAM_000451	4.04938	3.96962	3.56003	5.0355	4.73646	3.81048
PHYAM_000452	0	0.0325691	0.0330871	0	0	0
PHYAM_000453	0.131863	0.434763	0.415946	1.6699	0.138849	0.416689
PHYAM_000454	2.4812	3.85898	1.26525	17.053	2.06857	2.41493
PHYAM_000455	2.6164	3.47988	1.96446	4.27717	2.81671	2.59436
PHYAM_000456	0	0	0	0	0	0
PHYAM_000457	3608.9	4354.86	2372.78	159.534	2941.76	2982.36
PHYAM_000458	8.0108	11.0942	3.46705	5.62346	13.7169	9.0864
PHYAM_000459	45.5037	36.9165	36.7373	72.7925	44.5768	49.2602
PHYAM_000460	1.66812	2.21722	1.72245	3.10453	1.61589	1.68927
PHYAM_000461	68.7302	66.0186	53.8703	113.701	77.3271	74.6411
PHYAM_000462	0.0981257	0.205677	0.076751	2.22388	0.0991865	0.0728984
PHYAM_000463	0.103736	0.158615	0.288318	0.404801	0.107585	0.185828
PHYAM_000464	0.0888467	0	0	0	0	0
PHYAM_000465	0.54791	5.73591	6.7346	1.64296	1.189	0.701954
PHYAM_000466	20.5283	25.4171	29.5164	41.8283	23.791	27.6996
PHYAM_000467	39.5308	33.2904	23.5122	42.1017	45.4072	42.3565
PHYAM_000468	5.8582	6.12981	4.07513	8.50181	6.12029	5.69795
PHYAM_000469	1.10135	1.58499	1.52961	1.33215	1.47289	1.37121
PHYAM_000470	1.67791	2.04726	1.37381	2.74461	2.33528	1.82024
PHYAM_000471	30.305	38.2456	4.69357	20.6193	31.0897	17.2776
PHYAM_000472	6.48602	6.1761	2.55958	4.40267	6.89142	6.18367
PHYAM_000473	8.00935	9.09915	7.20224	8.78125	6.29134	7.9318
PHYAM_000474	2.26761	2.38145	1.41742	2.45027	1.67837	2.06385
PHYAM_000475	0	0	0	0	0	0
PHYAM_000476	0	0	0	0	0	0
PHYAM_000477	17.6463	18.0344	15.433	29.5699	16.4669	17.5267
PHYAM_000478	0.931057	1.09262	0.679071	0.981357	0.407928	0.738352
PHYAM_000479	0	0	0	0.23324	0	0
PHYAM_000480	0	0	0.13908	0.114674	0.114006	0
PHYAM_000481	1.67493	2.95289	2.28712	2.80941	2.00091	1.75391
PHYAM_000482	7.77048	8.78966	6.96673	15.6626	7.93839	8.24848
PHYAM_000483	1.78005	2.26471	2.34817	2.63213	1.42182	1.88594
PHYAM_000484	2.62747	3.56234	3.82144	4.5325	3.28085	2.50225
PHYAM_000485	21.8306	22.5315	21.793	26.3691	15.8145	19.0769
PHYAM_000486	5.75232	6.26845	7.00479	6.32729	5.96281	5.41007
PHYAM_000487	2.46122	5.85894	5.21333	4.82483	1.56647	2.43683
PHYAM_000488	1.33344	2.21252	1.71809	1.50733	1.47626	1.29697
PHYAM_000489	0.508992	1.31109	1.28439	1.32688	0.601271	0.499656
PHYAM_000490	0.864404	0.717986	0.671753	0.825352	0.950702	0.693573
PHYAM_000491	1.6989	1.96704	1.49386	2.11497	2.31467	1.80855
PHYAM_000492	2.43658	2.72496	2.37134	4.02722	3.2486	2.72623
PHYAM_000493	166.246	228.628	209.617	281.364	178.405	196.093
PHYAM_000494	1.78648	1.86223	2.02915	3.06291	2.17522	1.63372
PHYAM_000495	1.98507	2.00012	2.0163	2.33805	2.01419	1.59562
PHYAM_000496	1.074	1.49306	1.38474	1.48535	1.59397	1.41632
PHYAM_000497	0.775923	1.24303	1.03865	1.61357	1.45465	0.902446
PHYAM_000498	1.7093	2.40203	1.35391	2.96499	1.99564	1.25263
PHYAM_000499	6.90064	10.5591	6.61882	36.5573	6.86432	10.3328
PHYAM_000500	0	0	0	0	0	0
PHYAM_000501	3.38459	4.50323	3.40718	5.12009	4.58036	3.37066
PHYAM_000502	19.6584	17.4069	18.8052	27.7965	20.8596	18.9089
PHYAM_000503	13.9415	21.1771	7.63099	9.79329	15.9356	12.5104
PHYAM_000504	0	0	0	0	0	0
PHYAM_000505	0	0	0	0	0	0
PHYAM_000506	0	0	0	0	0	0
PHYAM_000507	0.250678	0.802613	0.614413	3.10823	0.259837	0.768847
PHYAM_000508	0.186301	0.671906	0.44926	0.698	0.875672	0.399981
PHYAM_000509	38.9692	41.0089	53.8412	75.28	46.7784	41.2419
PHYAM_000510	384.053	357.924	301.571	568.615	459.045	421.795
PHYAM_000511	0	0	0	0	0	0
PHYAM_000512	1.17191	1.57739	0.680919	1.48912	1.83578	1.16574
PHYAM_000513	0	0	0	0	0	0
PHYAM_000514	1.28335	2.34691	1.59985	2.06886	1.96441	1.61679
PHYAM_000515	0.717962	1.29198	1.94867	1.70231	1.48657	0.970191
PHYAM_000516	0	0	0	0	0	0
PHYAM_000517	3.27005	2.62069	5.16584	11.3289	4.16096	3.91877
PHYAM_000518	0.0827716	0	0.0551995	0	0	0
PHYAM_000519	7.51752	6.71164	6.13787	7.13834	8.60825	7.6484
PHYAM_000520	0.232113	0.554689	0.448443	1.86909	0.340511	0.703455
PHYAM_000521	0.141513	0.56854	0.200272	0.377234	0.241754	0.182305
PHYAM_000522	3.5012	4.71545	4.03892	4.55931	3.7709	3.18075
PHYAM_000523	0.841784	1.10941	2.34643	1.42988	1.29683	1.08888
PHYAM_000524	8.94808	23.1253	6.80259	10.4895	7.54181	5.94398
PHYAM_000525	0	0	0	0	0	0
PHYAM_000526	4.45972	4.39589	4.85574	12.7211	5.9123	5.33855
PHYAM_000527	0	0	0	0	0	0
PHYAM_000528	35.8777	37.5691	34.6702	56.0435	42.6498	40.4442
PHYAM_000529	0	0	0	0.0125317	0	0
PHYAM_000530	0.05638	0.203217	0	0.0544473	0.183949	0.0527168
PHYAM_000531	2.83022	3.89112	3.33377	6.85825	3.83106	3.05087
PHYAM_000532	0.01624	0	0.0108566	0	0	0
PHYAM_000533	1.93728	1.68365	1.80313	4.05665	2.29428	2.10559
PHYAM_000534	1.20068	1.55779	1.64377	1.41039	1.50561	1.16959
PHYAM_000535	2.50625	3.15045	4.06718	4.1465	2.67921	2.54853
PHYAM_000536	0.0104973	0	1.09758	0.544681	0.0923024	0.276306
PHYAM_000537	27.5343	28.5584	151.553	41.3196	36.3346	35.6513
PHYAM_000538	15.7103	21.8841	31.226	25.2489	19.1308	17.251
PHYAM_000539	0.765526	1.09538	0.685138	1.71981	1.11029	1.24179
PHYAM_000540	0.491871	1.13982	1.0799	4.6802	0.516151	1.44886
PHYAM_000541	0	0	0	0	0	0
PHYAM_000542	1297.98	1448.65	296.713	1102.19	1587.52	1266.56
PHYAM_000543	4.12725	4.3418	3.33291	7.18602	4.62488	5.06584
PHYAM_000544	5.251	6.38113	5.13612	8.91891	5.70807	5.94126
PHYAM_000545	2.88826	3.36917	2.4978	5.70571	3.95477	3.02486
PHYAM_000546	6.94318	8.31721	26.358	12.0224	6.84092	8.89083
PHYAM_000547	0.0388001	0.185002	0.0904279	0.054336	0.107327	0.0489588
PHYAM_000548	0.891012	0.942974	0.719927	1.26352	1.53105	0.897903
PHYAM_000549	3.88928	3.67637	3.31452	6.07394	3.58831	4.22935
PHYAM_000550	22.9538	28.1019	20.2479	36.6265	30.2469	23.9722
PHYAM_000551	2.2005	3.1052	2.15845	1.81144	2.40812	2.2967
PHYAM_000552	0.211444	0.263139	0.131354	0.321318	0.170053	0.295959
PHYAM_000553	0.298286	0.249362	0.148148	0.33256	0.151977	0.238308
PHYAM_000554	5.33288	5.33065	5.61014	5.15554	6.22054	5.33252
PHYAM_000555	2.15958	2.69256	23.3368	3.2821	2.69671	2.30066
PHYAM_000556	21.7929	20.6601	25.3315	25.6667	22.3587	24.9573
PHYAM_000557	717.616	682.93	231.206	454.2	765.903	564.216
PHYAM_000558	0.629249	0.0509392	1.09571	1.23074	1.68733	2.30848
PHYAM_000559	0	0.0198466	0	0.0737176	0	0
PHYAM_000560	12.1991	13.4165	14.5634	18.3111	12.1689	13.4566
PHYAM_000561	144.778	153.68	171.053	197.315	179.325	151.91
PHYAM_000562	0	0.0194325	0	0.0358956	0.0188916	0
PHYAM_000563	3.12866	2.75983	1.13944	2.65148	4.8414	2.75472
PHYAM_000564	56.2188	76.671	44.0636	67.2401	54.0668	45.5857
PHYAM_000565	2.90348	2.77609	1.93247	1.36012	2.64968	2.41106
PHYAM_000566	8.60679	10.5236	9.21533	16.6807	7.26091	8.67447
PHYAM_000567	1.58149	1.83294	2.94065	1.63085	1.87224	1.70531
PHYAM_000568	71.5269	73.3336	77.2897	104.003	84.6106	80.7389
PHYAM_000569	0	0	0	0	0	0
PHYAM_000570	4.04709	5.79629	3.82758	5.83197	5.12546	4.2108
PHYAM_000571	0	0	0.0370954	0.122534	0.0546216	0.0432195
PHYAM_000572	0.0453255	0.0450525	0.105714	0	0	0.100579
PHYAM_000573	62.1185	56.5661	22.9586	66.8834	67.5215	56.328
PHYAM_000574	0.12626	0.10893	0.0167114	0.170524	0.153965	0.137304
PHYAM_000575	15.242	14.8498	11.2995	19.2429	15.9413	15.682
PHYAM_000576	3.14927	3.92823	3.08531	4.97037	4.13454	3.10248
PHYAM_000577	0	0	0	0	0	0
PHYAM_000578	5.17237	5.01517	4.70704	7.21676	5.76199	5.50742
PHYAM_000579	0	0.153212	0.066518	0.0841675	0.0827134	0.198301
PHYAM_000580	3.82502	4.76112	2.84386	4.21779	4.82171	3.93518
PHYAM_000581	57.207	57.0916	28.0482	45.4532	49.9022	56.4855
PHYAM_000582	7.76527	12.3254	8.32853	9.8263	9.42984	7.53189
PHYAM_000583	0	0	0	0	0	0
PHYAM_000584	6.36307	11.4554	7.10876	7.57425	8.57879	6.08701
PHYAM_000585	7.50148	13.9054	8.89481	9.45803	9.40981	7.80827
PHYAM_000586	11.9282	16.2282	8.10295	13.7116	13.95	10.444
PHYAM_000587	5.22494	6.64381	4.74106	11.4837	5.59597	5.00759
PHYAM_000588	0	0	0	0.018585	0.0202639	0
PHYAM_000589	0.228863	0.211234	0.281071	0.925336	0.285173	0.260656
PHYAM_000590	3.0793	4.45083	2.96334	5.63052	3.57601	3.05076
PHYAM_000591	0	0	26.1539	0	0	0
PHYAM_000592	9.70496	7.98714	6.25198	8.091	12.2384	10.5998
PHYAM_000593	1.20177	1.49603	1.17326	1.76353	1.59127	1.2535
PHYAM_000594	7.18729	10.2896	10.6671	8.65873	9.20011	7.15718
PHYAM_000595	6.12368	6.90152	6.64757	8.62044	7.13566	6.90973
PHYAM_000596	1.0065	1.14719	1.05078	1.78794	1.28956	1.10929
PHYAM_000597	2.71186	3.7295	3.5947	9.251	3.68828	2.94928
PHYAM_000598	17.7105	20.769	11.8691	22.4492	20.417	18.2613
PHYAM_000599	5.26478	8.42184	6.66878	5.92468	5.36281	5.46165
PHYAM_000600	0	0	0	0	0	0
PHYAM_000601	6.73525	9.79164	4.92345	10.3123	7.04676	6.88505
PHYAM_000602	3.97492	5.09037	2.09555	4.9002	4.52975	3.15666
PHYAM_000603	0	0	0	0	0	0
PHYAM_000604	2.33887	3.4299	1.89697	2.3117	3.04359	2.06231
PHYAM_000605	1.93326	2.74902	2.42583	2.83776	3.04976	2.25132
PHYAM_000606	0	0	0.069678	0	0	0.0519966
PHYAM_000607	2.50023	2.44514	0.989791	2.23533	1.26958	1.26826
PHYAM_000608	0.205187	0.0709732	0	0.0933162	0.184323	0
PHYAM_000609	5.84451	8.17235	9.58955	8.81198	5.25706	4.97109
PHYAM_000610	19.2956	17.2261	9.01225	22.0099	19.8178	20.4688
PHYAM_000611	0	0	0	0.102558	0	0
PHYAM_000612	15.8731	23.1553	9.45486	20.4054	20.1243	17.6055
PHYAM_000613	12.1952	5.44348	2.37929	15.144	13.0667	11.1792
PHYAM_000614	4.36399	3.39914	3.07472	5.10597	6.67601	3.79373
PHYAM_000615	3.10342	5.25255	3.08674	4.77452	3.34834	3.13874
PHYAM_000616	0	0	0	0	0	0
PHYAM_000617	0	0	0	0	0	0
PHYAM_000618	0	0	0	0	0	0
PHYAM_000619	0	0	0	0.216612	0.290923	0
PHYAM_000620	0	0	0.316756	0.107997	0.0564495	0
PHYAM_000621	0.398275	0.854677	0.54726	1.7707	0.422361	0.657726
PHYAM_000622	4.74891	4.83116	6.0808	4.92395	5.90722	4.90248
PHYAM_000623	3.32947	0.996616	1.4379	3.0683	4.85787	7.13452
PHYAM_000624	10.4306	7.39724	14.2875	15.0188	13.2074	12.2178
PHYAM_000625	9.36596	10.7076	7.38266	10.8673	9.16315	8.9561
PHYAM_000626	0	0.0171246	0.108429	0.30846	0	0.0382301
PHYAM_000627	0	0.0173505	0.171757	0.13752	0	0.0343992
PHYAM_000628	7.14711	9.06053	9.58564	12.3736	7.3628	7.59094
PHYAM_000629	0.141837	0.194407	0.0341745	0.0370969	0	0
PHYAM_000630	7.68864	9.23696	11.2409	14.4351	9.56553	9.43627
PHYAM_000631	12.6172	14.9328	15.1605	22.9437	13.7288	14.2126
PHYAM_000632	0.829781	1.04331	0.784531	1.66235	0.636835	0.90374
PHYAM_000633	0.187316	0.297523	0.113695	0.328408	0.189821	0.0910459
PHYAM_000634	1.25024	1.84714	1.84433	3.10129	1.54936	1.55709
PHYAM_000635	0	0	0	0	0	0
PHYAM_000636	0	0	0	0	0	0
PHYAM_000637	0.798913	0.94249	0.346644	0.824961	1.0647	0.628706
PHYAM_000638	10.407	12.4896	17.2395	93.9452	12.0525	10.9102
PHYAM_000639	12.6059	12.6593	12.0901	18.6813	18.1648	13.8071
PHYAM_000640	0.906504	1.15657	1.52747	1.21311	1.46749	0.983604
PHYAM_000641	0.198102	0.407866	0.513163	1.57149	0.243324	0.448559
PHYAM_000642	0.912433	1.04051	0.658699	0.794084	1.15507	0.880983
PHYAM_000643	3.48027	1.65849	1.99084	4.85101	3.51077	3.93689
PHYAM_000644	56.3063	66.1786	34.8031	37.794	47.9703	51.8284
PHYAM_000645	0.230857	0.318217	0.280498	0.270605	0.24377	0.280053
PHYAM_000646	0.0129721	0.0168761	0.0292267	0	0.0162925	0.0128915
PHYAM_000647	1.81403	10.8647	2.33946	14.1098	3.09987	4.13978
PHYAM_000648	2.19742	3.15706	2.75198	3.38365	2.64445	2.55603
PHYAM_000649	0.0783108	0.166817	0.114552	0.258624	0.114733	0.198852
PHYAM_000650	32.868	38.0626	30.4271	52.7104	35.9352	36.2937
PHYAM_000651	4.13524	4.4695	5.27283	9.64297	4.82021	5.17343
PHYAM_000652	0.973587	1.56532	0.98946	2.64379	1.46755	0.879453
PHYAM_000653	0.188289	0.759417	2.76442	3.13624	0.358573	0.290173
PHYAM_000654	0.3293	0.205528	1.29759	1.12572	0.269854	0.78545
PHYAM_000655	1.93682	2.24531	1.0338	2.56661	2.08523	2.0202
PHYAM_000656	0.633033	0.88721	0.792224	2.18176	0.977537	0.847498
PHYAM_000657	0	0	0	0	0	0
PHYAM_000658	0	0	0	0	0	0
PHYAM_000659	0	0	0	0	0	0
PHYAM_000660	1.25094	1.56859	2.78058	1.8837	1.18836	1.23363
PHYAM_000661	5.66687	6.97073	6.21042	9.04911	6.26149	5.96307
PHYAM_000662	5.92334	8.35703	5.26713	7.77875	6.84961	6.5434
PHYAM_000663	3.0285	2.85785	2.27107	2.92874	4.41264	3.1943
PHYAM_000664	2.88626	3.46118	3.00533	3.24732	3.40434	2.90609
PHYAM_000665	6.8759	5.78136	5.97009	8.46562	5.37491	7.27987
PHYAM_000666	20.8003	30.3651	25.2065	33.9722	28.8688	23.2052
PHYAM_000667	3.35954	3.72984	5.11313	43.6189	4.95536	4.76807
PHYAM_000668	0.0495212	0	0	0.0458521	0	0.0463036
PHYAM_000669	5.87836	8.10461	5.54594	8.15072	6.68258	5.39204
PHYAM_000670	0	0	0	0.272993	0	0
PHYAM_000671	11.6846	10.9487	9.28297	12.964	13.3679	13.7655
PHYAM_000672	5.44473	5.36586	5.13401	7.34261	7.13862	5.11371
PHYAM_000673	1.63151	1.83893	1.50261	1.85295	1.82299	1.38622
PHYAM_000674	19.1071	22.4941	10.6341	22.0749	19.1373	16.954
PHYAM_000675	3.75289	4.66977	2.94697	4.40227	6.10238	4.91455
PHYAM_000676	2.87539	5.80526	3.19478	3.69133	3.35499	2.60039
PHYAM_000677	3.21463	7.62174	3.77604	4.05748	4.71742	2.53412
PHYAM_000678	5.73421	12.2021	5.96021	7.69635	6.52891	4.98188
PHYAM_000679	0.204624	0.553015	0.365448	0.537382	0.581195	0.283912
PHYAM_000680	0	0	0	0	0	0
PHYAM_000681	0.0860609	0.22411	0.21595	0.317698	0.147606	0.165646
PHYAM_000682	0.198507	0.0408096	0	0	0.0527298	0.0879942
PHYAM_000683	0	0	0	0	0	0
PHYAM_000684	0	0	0	0	0	0
PHYAM_000685	0	0.0410522	0	0	0	0
PHYAM_000686	0.356669	0.586434	0.291453	0.731823	0.854192	0.571717
PHYAM_000687	36.8164	48.669	59.5168	55.9089	39.0501	40.8708
PHYAM_000688	0	0	0	0	0	0
PHYAM_000689	0.077566	0.0929972	0.0804292	0.0239761	0	0.152107
PHYAM_000690	0	0	0.158551	0	0.0580975	0.105484
PHYAM_000691	48.6876	34.9297	9.80165	28.1921	63.2623	57.7276
PHYAM_000692	8.19333	14.1254	6.49391	7.50576	11.6429	7.99972
PHYAM_000693	20.8737	24.6516	30.0446	27.1653	20.5816	20.3011
PHYAM_000694	52.4675	49.9704	50.404	53.6839	54.1533	54.6826
PHYAM_000695	11.8775	20.0107	18.0764	24.444	16.0138	13.4459
PHYAM_000696	1.28331	1.75947	1.27575	2.48057	1.42427	1.39178
PHYAM_000697	3.76741	3.98997	3.02506	5.88353	5.45834	4.1326
PHYAM_000698	4.19485	4.28854	10.0329	3.97522	4.57613	3.83744
PHYAM_000699	0	0	0.0645624	0	0	0.0587506
PHYAM_000700	0.485263	0.286634	0.12074	0.591528	0.354687	0.310265
PHYAM_000701	3.4511	4.88491	3.96801	3.79567	3.71663	2.71731
PHYAM_000702	2.53474	3.01771	3.36598	4.24269	2.54904	2.43638
PHYAM_000703	2.58047	2.69051	3.19942	5.58251	3.05381	2.80244
PHYAM_000704	0.232645	0.209152	0.102543	0.470207	0.386875	0.0520387
PHYAM_000705	0.856488	1.16718	0.251604	1.47432	1.89386	0.651575
PHYAM_000706	11.8752	18.1901	13.1474	13.6185	13.6953	12.4182
PHYAM_000707	47.0318	40.9746	11.6752	29.3671	39.5852	39.5276
PHYAM_000708	1.6104	1.78265	5.05275	1.98969	1.94951	2.26568
PHYAM_000709	0.969813	0.759688	0.698965	0.965457	1.31049	0.866454
PHYAM_000710	8.21888	7.69743	4.64339	7.8152	8.57776	7.87853
PHYAM_000711	0	0	0	0	0	0
PHYAM_000712	0.691417	0.335484	0.131219	0.341141	0.4033	0.810637
PHYAM_000713	0.112438	0.676649	0.143733	0.296289	0.0446552	0.166529
PHYAM_000714	2.43749	4.70526	3.89659	3.60817	3.57009	2.47699
PHYAM_000715	10.9143	13.0324	9.7623	16.1379	11.811	10.9282
PHYAM_000716	1.89207	2.35759	1.60357	2.35703	2.03447	2.02267
PHYAM_000717	4.22335	4.34431	8.33132	4.88751	5.8558	4.32598
PHYAM_000718	0.054133	0.343136	0.371018	0.126445	0.0565531	0.130975
PHYAM_000719	28.7245	37.0417	39.5701	44.2845	28.5961	30.9427
PHYAM_000720	2.73636	7.27691	2.71044	2.62948	5.57123	3.01107
PHYAM_000721	0.239386	0.240021	0.129992	0.338042	0.558058	0.201126
PHYAM_000722	3.62233	3.88471	3.56657	5.50103	3.92193	3.49245
PHYAM_000723	19.0851	35.2452	26.4593	14.0587	17.368	19.2435
PHYAM_000724	5.55307	6.53991	6.67268	8.33141	6.38138	5.60666
PHYAM_000725	16.2387	15.2222	8.1029	19.3581	19.0917	16.6358
PHYAM_000726	7.05157	7.68525	6.41688	10.3737	9.4473	8.0591
PHYAM_000727	0	0	0	0	0	0
PHYAM_000728	0	0	0	0	0	0
PHYAM_000729	3.61568	5.1997	2.21336	3.97725	4.19448	3.22412
PHYAM_000730	6.64236	5.62486	5.88713	9.4433	7.12911	6.92841
PHYAM_000731	4.41824	4.24482	8.12536	2.7373	3.9343	2.81296
PHYAM_000732	16.9303	23.2746	17.9328	19.5875	16.5167	16.7655
PHYAM_000733	0	0	0	0	0	0
PHYAM_000734	3.16345	3.91272	2.83561	4.15719	3.69418	2.87431
PHYAM_000735	0.282031	0.361747	0.248432	1.5829	0.238549	0.395499
PHYAM_000736	5.28893	5.34123	6.22531	8.00837	5.90247	6.21251
PHYAM_000737	299.302	349.058	88.2096	244.644	217.054	271.39
PHYAM_000738	5.14863	6.69023	4.74632	10.5598	5.74263	6.10334
PHYAM_000739	45.472	77.1022	7.66112	42.0137	92.0998	43.7105
PHYAM_000740	6.54343	8.62114	5.69882	4.4615	6.2538	6.31044
PHYAM_000741	25.277	26.0835	8.69232	23.943	26.6725	24.9964
PHYAM_000742	2.2492	2.93747	2.35539	2.67511	2.94723	1.70167
PHYAM_000743	1.90175	2.98633	2.22432	2.69237	2.38097	2.15428
PHYAM_000744	5.62178	6.82439	8.00006	6.62659	6.2347	6.28171
PHYAM_000745	5.92295	7.58764	4.19301	5.5532	6.62525	5.58111
PHYAM_000746	17.6011	21.5608	19.2231	28.8973	24.4132	18.663
PHYAM_000747	4.75889	5.88183	8.24682	6.83184	5.1062	4.67919
PHYAM_000748	3.5874	5.00676	4.09375	4.98342	5.53825	3.54746
PHYAM_000749	0.151422	0.0707986	0.310533	0.0525547	0.06835	0.174483
PHYAM_000750	1.3969	6.39257	5.26792	3.35045	2.02554	2.18292
PHYAM_000751	0.60884	2.48554	1.63965	1.12827	0.703227	0.808511
PHYAM_000752	1.78822	8.4129	3.80795	6.38711	1.97815	3.2682
PHYAM_000753	4.74497	6.68279	5.42834	12.3106	6.2985	5.28819
PHYAM_000754	978.805	1008.75	105.895	317.821	1344.08	815.538
PHYAM_000755	1307.9	811.967	731.91	2010.64	1800.65	1417.93
PHYAM_000756	6.95724	6.19507	5.84205	10.6805	9.12415	7.67456
PHYAM_000757	0.0873166	0.0496271	0.0267427	0.0692768	0.0577244	0.0353503
PHYAM_000758	1.74591	1.33751	2.45501	3.32073	2.59164	2.3361
PHYAM_000759	16.1547	18.6305	23.636	36.5921	19.6411	21.9656
PHYAM_000760	4.81073	6.15694	4.38987	8.01315	5.43266	4.36217
PHYAM_000761	2.10526	5.03556	0.969913	3.5848	2.15743	1.72603
PHYAM_000762	1.75676	3.23725	5.47567	3.37882	2.08928	1.2502
PHYAM_000763	8.67637	8.34945	7.82445	27.0022	8.80592	8.84224
PHYAM_000764	3.39901	3.50558	4.01231	5.16295	3.79643	3.38181
PHYAM_000765	8.55141	8.88631	6.33502	16.2539	9.53942	9.76218
PHYAM_000766	0.381511	0.581045	0.0816472	0.179079	0.308426	0.270978
PHYAM_000767	6.86073	7.92388	5.76185	9.18087	8.87894	7.63135
PHYAM_000768	40.4951	34.1556	69.6146	70.797	52.2487	52.5736
PHYAM_000769	45.6209	42.7935	128.163	71.5407	54.2872	52.1381
PHYAM_000770	4.09952	4.26544	6.84195	7.12584	4.91984	4.58412
PHYAM_000771	27.1578	39.5112	507.066	16.6323	11.666	35.939
PHYAM_000772	13.3394	12.135	18.2997	31.5957	14.6693	14.9175
PHYAM_000773	1.9997	3.73945	5.30322	2.66963	0.77075	1.89771
PHYAM_000774	62.594	54.1934	130.154	34.1863	38.8558	82.2333
PHYAM_000775	1.43696	1.86686	0.70057	0.488287	1.37289	1.50343
PHYAM_000776	14.497	13.7937	14.4113	16.4504	15.579	12.545
PHYAM_000777	2.14772	2.64286	2.36781	4.18825	2.32135	2.7442
PHYAM_000778	12.0118	12.0784	10.01	15.5773	14.8692	11.4965
PHYAM_000779	5.21043	5.99175	5.74334	8.04261	5.71213	4.69177
PHYAM_000780	24.6177	23.7131	24.8258	60.0126	27.5603	24.3584
PHYAM_000781	2.50758	3.58707	2.59653	3.79923	2.81833	2.51832
PHYAM_000782	25.7403	25.3939	21.8503	41.5155	29.4026	25.8498
PHYAM_000783	98.9064	105.449	79.5768	160.094	105.487	88.8865
PHYAM_000784	111.041	101.775	70.3866	192.697	129.848	112.023
PHYAM_000785	7.85967	5.05928	3.18623	6.86701	9.15575	5.34813
PHYAM_000786	3.07668	3.16782	4.18618	5.37231	2.25687	2.76039
PHYAM_000787	4.39695	6.30939	4.96539	6.74286	6.42159	4.00084
PHYAM_000788	52.3435	71.6115	64.5029	64.2145	80.1977	61.4433
PHYAM_000789	2.93961	3.15799	2.82458	4.93141	4.19091	3.6248
PHYAM_000790	0.346742	0.435603	0.461398	1.641	0.47333	0.70641
PHYAM_000791	3.57285	4.00122	4.26399	26.8378	3.78387	7.44892
PHYAM_000792	1.39243	1.75158	1.27649	6.55571	2.27733	1.88579
PHYAM_000793	0.126752	0.133667	0.127551	0.122426	0.0850516	0.114085
PHYAM_000794	20.54	25.3397	12.0344	12.1109	24.2103	22.1136
PHYAM_000795	2.02963	2.31525	2.08735	2.79765	2.25366	1.79266
PHYAM_000796	166.735	239.852	182.309	323.836	238.487	197.349
PHYAM_000797	15.014	13.0337	16.9549	22.4193	13.2782	15.4417
PHYAM_000798	8.47612	9.53125	8.64354	12.0133	8.85171	8.38767
PHYAM_000799	79.1375	68.601	87.569	116.73	71.481	83.2802
PHYAM_000800	9.80846	10.4341	11.7794	6.9759	5.99343	8.59753
PHYAM_000801	6.69417	13.3387	8.06564	6.99689	7.05501	6.17492
PHYAM_000802	22.9809	28.2297	32.2024	46.6031	26.5347	27.0328
PHYAM_000803	0	0	0	0	0	0
PHYAM_000804	0	0	0	0	0	0
PHYAM_000805	0	0	0	0	0	0
PHYAM_000806	0.0301133	0.260459	0.0292267	0.18867	0	0.17583
PHYAM_000807	0	0	0	0	0	0
PHYAM_000808	0.549035	1.15735	0.287927	3.29774	0.412231	0.6469
PHYAM_000809	4.22312	4.06224	5.02102	5.29209	3.47373	3.75069
PHYAM_000810	0.534045	0.666608	0.636014	0.753995	0.605927	0.523437
PHYAM_000811	19.1511	20.0427	11.4056	21.0988	25.1689	24.8522
PHYAM_000812	3.61264	4.05527	0.759752	3.0474	4.13154	3.79424
PHYAM_000813	0.647597	1.09291	0.574322	1.20056	0.64472	0.613543
PHYAM_000814	6.73072	8.22827	6.79826	7.55307	7.44211	8.68759
PHYAM_000815	18.7377	43.0286	21.6397	4.17628	17.173	15.273
PHYAM_000816	10.7233	15.931	26.5793	14.6188	12.5712	11.682
PHYAM_000817	23.2827	31.3134	35.1847	238.357	45.445	28.6078
PHYAM_000818	27.5016	34.1153	33.7762	55.2521	34.4384	32.4452
PHYAM_000819	0	0.0835622	0	0.116841	0.10607	0
PHYAM_000820	22.5792	18.2728	33.3076	46.9526	22.5897	23.5105
PHYAM_000821	10.8261	13.131	19.4732	15.664	13.2293	10.7516
PHYAM_000822	2.97157	3.39658	16.7444	3.99682	2.7487	3.13206
PHYAM_000823	0	0.0919398	0.0885491	0.288546	0	0
PHYAM_000824	0.0181229	0.0206729	0	0	0	0
PHYAM_000825	0.0363953	0.092993	0.0595267	0.017745	0	0.0588173
PHYAM_000826	109.643	122.993	143.882	162.327	121.483	118.574
PHYAM_000827	0	0	0	0	0	0
PHYAM_000828	14.9344	41.1688	36.0566	9.40067	32.5254	19.563
PHYAM_000829	9.97499	14.2337	11.0298	14.9565	12.2256	10.9907
PHYAM_000830	4.60311	4.59992	3.6734	7.31856	5.5406	4.76067
PHYAM_000831	33.0835	40.7221	38.3558	67.588	43.9824	44.1639
PHYAM_000832	8.53478	9.5514	5.02107	11.2299	11.4205	10.0217
PHYAM_000833	10.9671	14.586	11.9485	17.8648	13.7098	11.9694
PHYAM_000834	18.2761	21.693	19.4687	28.9473	22.0735	20.4813
PHYAM_000835	2.61108	4.74734	3.60737	17.8154	3.9598	5.22098
PHYAM_000836	0.0792978	0.277676	0.37623	7.35965	0.181395	0.6381
PHYAM_000837	0	0	0	0.0586641	0	0
PHYAM_000838	112.649	113.069	65.6389	60.2922	116.566	104.902
PHYAM_000839	9.02946	11.6243	16.4678	15.4083	13.8247	9.56337
PHYAM_000840	0.573043	0.902524	0.917394	1.86791	0.659622	0.889597
PHYAM_000841	1.71712	1.59468	1.16252	2.0326	1.77372	1.36522
PHYAM_000842	0.856774	1.04962	0.676882	1.36212	0.777112	0.677652
PHYAM_000843	0.293162	0	0.156832	0.198414	0.206627	0.0566463
PHYAM_000844	0.389954	1.24932	1.03433	0.705651	0.190506	0.520968
PHYAM_000845	1.17593	0.566238	0.383463	4.84441	0.981139	0.941873
PHYAM_000846	0	0	0	0	0	0
PHYAM_000847	0	0	0	0	0.0742238	0.0558087
PHYAM_000848	39.6187	53.5723	39.744	60.9564	41.4309	40.8531
PHYAM_000849	13.1161	18.1159	14.9667	9.46865	12.4441	12.1571
PHYAM_000850	0.630594	1.52897	1.19293	5.33957	0.585435	1.70879
PHYAM_000851	0	0	0	0	0	0
PHYAM_000852	0	0	0	0	0	0
PHYAM_000853	12.0238	18.9735	7.87833	13.478	15.4226	16.0692
PHYAM_000854	11.2705	16.6771	16.7527	16.6926	12.7321	14.7089
PHYAM_000855	1.77089	2.69096	2.51905	2.03411	2.54523	1.51749
PHYAM_000856	2.11527	3.27263	2.59188	2.40046	2.93818	1.85458
PHYAM_000857	0	0.0629858	0.130897	0	0.0637818	0
PHYAM_000858	0	0	0	0	0	0
PHYAM_000859	0.427917	1.04627	0.667466	1.73501	0.723999	0.708804
PHYAM_000860	0	0	0	0	0	0
PHYAM_000861	1.60061	2.08979	1.77876	2.21243	1.67758	1.43184
PHYAM_000862	0	0	0	0	0	0
PHYAM_000863	8.68563	8.40116	6.47976	17.8171	11.2981	11.6434
PHYAM_000864	1.03776	1.80691	1.99342	2.15705	1.53558	1.54281
PHYAM_000865	1.19754	1.46011	2.09827	2.58572	1.50213	1.30226
PHYAM_000866	5.91956	12.6626	13.3765	7.54382	3.34825	6.9068
PHYAM_000867	4.93861	7.36686	5.3616	7.31922	5.65095	5.02642
PHYAM_000868	0	0	0	0	0	0
PHYAM_000869	0	0	0	0	0	0
PHYAM_000870	0	0	0.0400295	0.0292492	0	0
PHYAM_000871	9.98469	8.07935	5.57087	14.957	10.5526	8.24618
PHYAM_000872	1.19259	2.9074	0.813898	117.371	2.44536	2.42997
PHYAM_000873	9.88846	9.86074	11.1427	15.9042	9.99703	9.26312
PHYAM_000874	10.2094	11.6815	9.14621	16.5086	10.6806	11.2668
PHYAM_000875	2.97952	3.29052	3.32497	4.9996	4.33916	3.13593
PHYAM_000876	8.19711	9.83124	6.55778	10.548	9.06768	8.40832
PHYAM_000877	0.264665	0.56816	0.501406	0.452514	0.253318	0.270488
PHYAM_000878	1.75527	2.43897	1.88806	1.89627	2.2136	1.42057
PHYAM_000879	4.58019	8.80786	26.9674	18.3506	6.5394	7.47717
PHYAM_000880	2.85448	5.92315	2.17428	8.1256	4.26843	2.86744
PHYAM_000881	0	0	0.0132516	0.0167678	0	0.109656
PHYAM_000882	2.55884	3.08509	2.44749	3.2325	2.74914	2.47709
PHYAM_000883	21.1076	24.3384	18.1081	26.3243	23.6744	20.897
PHYAM_000884	1.46389	2.84243	1.97438	1.93001	1.93653	1.50152
PHYAM_000885	6.95141	7.6196	7.50989	10.9653	7.51634	8.17714
PHYAM_000886	0	0.0398142	0.262663	0.104696	0	0
PHYAM_000887	8.06113	7.36633	5.91213	10.9416	7.64211	9.11885
PHYAM_000888	1.56112	1.28195	2.2752	2.27997	2.67458	1.9273
PHYAM_000889	5.06014	6.86795	5.88368	8.76956	6.04725	5.04823
PHYAM_000890	0.922367	0.807624	0.859628	0.804163	0.847816	1.06625
PHYAM_000891	2.31474	2.53821	2.7436	3.68066	3.40375	2.51142
PHYAM_000892	0	0	0	0	0	0
PHYAM_000893	0	0	0	0	0	0
PHYAM_000894	1.29689	1.99596	1.45804	2.788	1.76939	1.75213
PHYAM_000895	3.87595	5.66815	4.99013	5.46666	4.84783	3.82855
PHYAM_000896	14.7417	23.8309	12.0021	27.0811	10.9552	12.0862
PHYAM_000897	0	0	0	0.0526956	0	0.0622158
PHYAM_000898	0	0	0	0	0.0327329	0
PHYAM_000899	0.0674889	0.0467968	0.0810429	0.0755313	0.186822	0.0581368
PHYAM_000900	0.915403	1.90613	1.74531	1.78066	1.07593	1.14439
PHYAM_000901	0.86124	1.68569	1.1522	1.77623	1.85253	1.21908
PHYAM_000902	7.8118	10.8832	9.26678	12.405	10.5064	8.20968
PHYAM_000903	0	0	0	0	0	0.0173769
PHYAM_000904	0.205594	0.727001	0.2855	1.06406	0.235073	0.422622
PHYAM_000905	0	0	0	0	0.13314	0
PHYAM_000906	0	0	0	0	0	0
PHYAM_000907	0.332633	0.430726	0.335822	1.07331	0.522576	0.305101
PHYAM_000908	3.36532	2.03959	2.39772	3.40718	4.38808	3.39351
PHYAM_000909	6.42216	9.51762	10.6211	12.7842	7.55793	6.32631
PHYAM_000910	1.95501	3.22583	2.81517	2.94121	2.60507	2.00112
PHYAM_000911	10.2227	11.0547	9.78726	15.5603	9.57109	10.9302
PHYAM_000912	8.95342	11.022	11.02	14.5902	12.7824	9.67816
PHYAM_000913	5.9401	6.60025	2.34883	7.0624	6.08169	5.80745
PHYAM_000914	20.692	24.6304	13.6113	37.9731	25.0751	22.5825
PHYAM_000915	7.86211	9.52709	9.44616	11.1215	10.2829	8.83534
PHYAM_000916	129.136	145.95	121.588	234.955	146.976	159.534
PHYAM_000917	0	0	0.161544	0	0	0
PHYAM_000918	0.658381	0.918949	0.354068	0.666681	0.627077	0.435228
PHYAM_000919	28.5491	29.1098	24.8371	36.1688	30.4443	28.9881
PHYAM_000920	10.3264	8.17647	11.6792	17.0229	11.8329	11.0265
PHYAM_000921	6.16456	7.7203	6.52426	10.1664	8.34535	6.20227
PHYAM_000922	4.3522	6.32715	4.20387	9.00041	3.87492	3.89031
PHYAM_000923	0.160501	0.230944	0.21263	1.76029	0.194836	0.168628
PHYAM_000924	14.5842	47.3584	46.508	236.05	13.5138	46.8243
PHYAM_000925	0.416256	0.496925	0.547818	2.00924	0.5904	0.678069
PHYAM_000926	9.78896	28.9328	24.4057	140.371	9.83686	27.125
PHYAM_000927	1.22776	2.56582	1.94225	8.89015	0.774964	1.2746
PHYAM_000928	0	0	0	0	0	0
PHYAM_000929	6.08846	3.1401	7.32988	0.955916	3.90512	5.80133
PHYAM_000930	3.43143	2.70232	1.04236	1.55538	3.67205	3.00372
PHYAM_000931	12.2071	13.4297	7.66345	12.5456	14.48	12.8661
PHYAM_000932	15.0092	16.0515	8.23266	15.5116	17.7585	15.1231
PHYAM_000933	0	0	0	0	0	0
PHYAM_000934	0	0	0	0	0	0
PHYAM_000935	0	0	0	0	0	0
PHYAM_000936	0	0	0	0	0	0
PHYAM_000937	3.10578	3.43898	3.04775	3.59508	3.7593	3.23226
PHYAM_000938	0	0.148398	0	0	0	0
PHYAM_000939	0	0	0	0	0	0
PHYAM_000940	0.96829	1.60944	0.990127	0.9045	0.766797	0.68202
PHYAM_000941	2.13227	2.56145	2.42577	2.13488	2.00963	1.87131
PHYAM_000942	8.07804	11.1263	8.57254	35.7378	9.82065	9.31062
PHYAM_000943	2.26456	3.16578	2.5191	3.43975	2.79178	2.19993
PHYAM_000944	8.57105	11.2548	11.1727	19.0056	13.8651	8.80746
PHYAM_000945	1.88433	1.96054	0.706586	1.49455	1.8009	2.29669
PHYAM_000946	2.0126	4.94567	1.97147	3.52547	2.62303	1.30186
PHYAM_000947	3.43328	4.80343	2.88165	3.13503	4.06619	2.87936
PHYAM_000948	0.356993	0.404837	0.369617	0.514105	0.33204	0.354764
PHYAM_000949	0.440656	0.485904	0.0308909	0.183846	0.344688	0.115988
PHYAM_000950	4.12423	5.92092	5.94204	7.29832	5.03044	3.84904
PHYAM_000951	4.27997	6.34947	5.56255	6.53762	4.62084	3.61974
PHYAM_000952	5.43201	8.35801	7.8448	8.14754	5.53109	5.34784
PHYAM_000953	38.0596	37.1789	19.8527	19.3148	46.7558	33.5207
PHYAM_000954	10.5515	14.4687	9.64847	16.5096	15.3343	10.4422
PHYAM_000955	3.31274	4.83287	3.42447	4.85436	3.77302	3.04181
PHYAM_000956	0	0.0303699	0	0	0	0
PHYAM_000957	19.8583	33.4782	24.1607	27.7468	17.38	19.5477
PHYAM_000958	15.1517	15.0687	18.788	27.2918	16.243	15.9169
PHYAM_000959	13.4722	14.442	11.0295	14.8613	14.0736	11.3062
PHYAM_000960	33.0726	60.2124	39.1019	82.4341	35.0056	37.0877
PHYAM_000961	0	0.0417667	0.123816	0.06004	0.0539665	0
PHYAM_000962	2.77135	3.48978	16.2701	23.4491	2.69867	3.32155
PHYAM_000963	0	0	0.210533	0.076199	0.121584	0
PHYAM_000964	0.0173959	0.085349	0.0552265	0.022013	0.0351241	0
PHYAM_000965	0	0	0.123199	0	0	0
PHYAM_000966	0	0	0.0521341	0	0	0
PHYAM_000967	0	0	110.297	0	0	0
PHYAM_000968	0.00805734	0.00919105	0.0091687	0	0	0
PHYAM_000969	0	0	0	0.778354	0	0.0758156
PHYAM_000970	1.65338	1.53309	0.570909	2.8436	1.15151	2.67313
PHYAM_000971	2.52836	3.46397	2.55006	4.37888	2.99177	2.49993
PHYAM_000972	1.12937	1.04997	0.929819	1.40281	1.02885	1.01685
PHYAM_000973	2.80695	3.38578	3.47844	4.10546	3.32815	2.6654
PHYAM_000974	5.58605	5.70064	5.47779	8.43632	5.84725	5.4485
PHYAM_000975	54.5215	71.4171	20.3883	53.2793	68.5289	60.1197
PHYAM_000976	5.63167	7.3003	7.88986	6.74531	6.03555	5.35471
PHYAM_000977	312.713	347.489	73.2682	253.059	255.99	291.459
PHYAM_000978	1.31871	1.83529	1.33512	1.335	1.2575	1.05726
PHYAM_000979	0	0	0	0	0	0
PHYAM_000980	0	0	0	0	0	0
PHYAM_000981	6.31209	6.71383	4.22451	4.61374	7.67915	4.70998
PHYAM_000982	0	0	0	0	0	0
PHYAM_000983	5.48005	8.67172	8.85252	5.19537	5.43666	5.61821
PHYAM_000984	5.36058	8.50091	40.6733	7.95527	5.71629	5.45526
PHYAM_000985	1.33701	1.97507	1.07226	1.92403	1.80171	1.53301
PHYAM_000986	0.79531	0.800407	0.698072	1.30652	0.920741	0.706308
PHYAM_000987	0	0	0	0	0	0
PHYAM_000988	0.934688	1.23507	0.937761	1.20307	1.2484	0.872249
PHYAM_000989	0.895118	1.02139	1.10154	2.11649	1.27636	1.03087
PHYAM_000990	3.25058	4.96569	4.12318	4.5706	3.77534	3.54158
PHYAM_000991	10.9329	10.4476	21.0982	4.19512	8.53223	10.7744
PHYAM_000992	7.30429	7.80581	4.7247	9.8886	9.92171	8.03665
PHYAM_000993	7.80728	7.21535	5.3524	11.458	10.997	8.43174
PHYAM_000994	8.10127	9.67091	5.92107	10.7092	8.39941	6.80785
PHYAM_000995	3.11317	4.46722	4.70054	3.97384	3.95835	3.16307
PHYAM_000996	2.59788	5.3891	1.43998	4.7567	3.64845	2.25751
PHYAM_000997	14.549	17.1594	11.8284	22.7085	17.3328	15.3814
PHYAM_000998	0	0	0.0492671	0.035999	0	0
PHYAM_000999	0	0.0864301	0.100937	0	0	0.0408108
PHYAM_001000	0	0	0	0	0.102512	0.0562072
PHYAM_001001	15.7462	14.2574	10.9229	24.1061	20.3821	17.4313
PHYAM_001002	0	0	0	0	0	0
PHYAM_001003	1.17142	1.91905	1.54929	1.48952	1.49447	1.2665
PHYAM_001004	24.2984	33.051	8.85851	13.2555	22.1574	25.2045
PHYAM_001005	5.3091	5.76183	5.68796	9.54553	6.89553	6.02797
PHYAM_001006	2.74121	2.99998	2.05633	4.7945	2.33556	2.6422
PHYAM_001007	7.05801	9.042	6.40147	10.3159	7.76915	7.19364
PHYAM_001008	18.4678	22.4009	56.4401	15.8223	28.8161	19.2463
PHYAM_001009	6.09537	7.65049	8.99312	8.05452	9.83235	6.37969
PHYAM_001010	0.197101	0.211802	0.335915	0.161114	0.0628941	0.138699
PHYAM_001011	0	0	0.0188486	0	0	0
PHYAM_001012	5.38314	7.2291	0.63913	7.57081	4.88921	4.70443
PHYAM_001013	0.108101	0.248756	0.0855055	0.0694734	0.0376876	0.0216013
PHYAM_001014	25.7891	26.0831	22.222	42.2332	34.2853	28.7221
PHYAM_001015	0.136658	0.492895	21.9529	1.3186	0.0884646	0.200932
PHYAM_001016	0	0	0	0	0	0
PHYAM_001017	0.605903	0.507864	1.14538	0.798534	0.676886	0.710882
PHYAM_001018	2.82601	2.93698	2.7379	3.81705	3.16015	2.81163
PHYAM_001019	0	0	0	0	0	0
PHYAM_001020	7.60483	8.32927	9.04777	9.51092	8.37678	7.97612
PHYAM_001021	0	0	0	0	0	0
PHYAM_001022	4.30915	7.14299	3.7368	1.72488	4.54422	3.02476
PHYAM_001023	3.02443	4.00861	5.41902	4.86274	2.75548	3.15906
PHYAM_001024	2.62962	3.08154	0.539962	0.590321	1.66478	2.07018
PHYAM_001025	8.10648	10.079	22.9204	14.3401	10.1537	9.49066
PHYAM_001026	3.08941	3.88081	3.39871	4.61521	3.99019	3.93998
PHYAM_001027	0.793706	1.04602	1.29901	1.49329	1.38236	0.824217
PHYAM_001028	0.0586216	0.148791	1492.3	0.279427	0.1999	0.334984
PHYAM_001029	0	0	0	0	0	0
PHYAM_001030	1.85355	2.47922	1.57765	1.88536	1.92941	1.75573
PHYAM_001031	15.5891	16.491	18.441	15.9898	16.2503	18.2178
PHYAM_001032	3.73558	5.13197	1.65432	4.17206	5.51569	4.71848
PHYAM_001033	0.922421	1.54537	1.39738	6.80707	0.819642	1.12376
PHYAM_001034	0.984023	0.992865	1.05281	2.0078	1.56245	2.0053
PHYAM_001035	2.46984	4.11322	1.66149	4.75554	2.36071	2.05783
PHYAM_001036	41.8865	34.0241	14.4169	45.9763	43.2475	39.3157
PHYAM_001037	0.602157	0.876863	1.37883	0.599895	0.778182	0.515003
PHYAM_001038	0	0	0	0	0.118828	0
PHYAM_001039	6.10359	5.66406	2.4418	5.10021	8.52988	6.60862
PHYAM_001040	0	0	0	0	0	0
PHYAM_001041	0	0	0	0	0	0
PHYAM_001042	21.2677	22.8597	18.8827	26.3435	26.39	23.6405
PHYAM_001043	3.3175	3.10845	2.38824	2.49231	5.00526	4.47572
PHYAM_001044	0	0	0	0	0	0
PHYAM_001045	31.4023	35.1744	22.9617	36.1838	37.6808	30.5156
PHYAM_001046	5.74507	6.8916	36.0543	4.71271	8.42513	7.5505
PHYAM_001047	0.387854	1.48385	0.758533	0.901846	0.467971	0.357624
PHYAM_001048	7.74705	11.2448	8.83229	9.74118	8.35601	7.3955
PHYAM_001049	144.155	110.98	123.828	256.95	162.085	160.779
PHYAM_001050	2.07713	4.44114	1.64861	2.47165	2.28324	2.0037
PHYAM_001051	0.699109	0.852076	0.737926	0.726179	0.754645	0.868622
PHYAM_001052	0	0	0.0283753	0	0	0
PHYAM_001053	9.37172	15.1467	13.1448	9.50589	9.18194	12.3364
PHYAM_001054	0	0.180318	0	0	0.0983188	0
PHYAM_001055	0.0710387	0.111481	0.0879969	0.106789	0	0
PHYAM_001056	1.28349	2.04516	5.69133	3.2218	1.50929	1.24518
PHYAM_001057	0.538619	1.96923	17.5474	3.00383	0.718539	0.764938
PHYAM_001058	0	0.0554596	0.0948103	0.158201	0.088286	0.0165039
PHYAM_001059	0.143781	0.164037	0.195305	0.186479	0.176689	0.113801
PHYAM_001060	0	0	0	0.067071	0	0
PHYAM_001061	1.3229	3.38111	1.90337	2.36069	1.57982	0.927665
PHYAM_001062	0.741498	0.498174	0.846474	0.354198	0.615635	0.630681
PHYAM_001063	0.143935	0.340389	0.129769	0.312332	0.226858	0.166614
PHYAM_001064	2.87323	4.33683	3.24118	6.58829	2.9747	2.68606
PHYAM_001065	13.1206	9.81046	9.90871	31.9508	11.6564	11.339
PHYAM_001066	0	0	0	0	0	0
PHYAM_001067	0	0	0	0	0	0
PHYAM_001068	0	0	0.0869851	0	0	0
PHYAM_001069	0	0	0	0	0	0
PHYAM_001070	2.97108	3.02067	4.04885	4.58323	3.63615	3.09246
PHYAM_001071	4.86093	5.25234	4.32912	7.28627	4.9745	5.03924
PHYAM_001072	19.4947	25.934	21.3181	21.6407	17.9416	18.0568
PHYAM_001073	4.7839	6.1382	5.69831	6.20064	5.87922	4.14856
PHYAM_001074	3.35688	3.82372	3.40872	5.84949	4.20843	3.48199
PHYAM_001075	4.47376	6.76106	3.81554	4.82502	4.89701	4.47548
PHYAM_001076	0	0	0	0	0	0
PHYAM_001077	0	0	0	0	0	0
PHYAM_001078	5.35074	7.72986	8.00287	11.2106	7.88611	6.01369
PHYAM_001079	4.84674	5.90817	4.97939	6.384	6.31758	4.83507
PHYAM_001080	12.3229	17.2652	5.18091	6.32139	18.4424	11.7057
PHYAM_001081	2.14898	3.67592	1.16771	2.97644	2.70939	2.60144
PHYAM_001082	1.14734	1.35787	0.726338	0.277785	1.0879	0.695523
PHYAM_001083	1.25517	1.54064	0.81114	3.28605	1.47014	0.897741
PHYAM_001084	2.65566	4.02099	3.69419	2.98271	3.27861	2.43871
PHYAM_001085	13.2146	11.7411	9.26914	14.8746	13.2103	13.0547
PHYAM_001086	0.0914951	0	0	0.234282	0	0
PHYAM_001087	0.064809	0.0729655	0	0	0.0926192	0
PHYAM_001088	31.6909	36.7247	36.8858	32.4614	37.7651	32.3973
PHYAM_001089	16.4658	18.7707	16.7137	24.8807	19.5296	17.4824
PHYAM_001090	13.0947	17.1088	14.6056	20.1601	16.4165	14.5445
PHYAM_001091	0	0	0.144672	0	0	0
PHYAM_001092	0	0	0.302251	0	0	0
PHYAM_001093	1.52329	0.875874	74.5881	8.33642	2.24249	8.68758
PHYAM_001094	0.919712	0.7865	0.906101	0.846442	0.685213	1.05833
PHYAM_001095	1.15747	0.762011	2.91549	0.0994436	1.64914	0.849424
PHYAM_001096	27.3272	38.1496	101.414	33.4719	29.7542	36.3441
PHYAM_001097	8.78642	11.804	18.1258	15.9569	9.21486	10.5344
PHYAM_001098	11.2299	12.1396	8.45361	14.9979	11.1931	11.4369
PHYAM_001099	0	0	0	0	0	0
PHYAM_001100	3.62308	5.55633	4.15837	4.25368	5.1352	3.39388
PHYAM_001101	3.6573	4.9617	3.95586	4.46869	4.28306	3.8077
PHYAM_001102	0	0	0.0491371	0.0378718	0	0
PHYAM_001103	0	0	0	0	0	0
PHYAM_001104	11.7991	13.1124	12.2737	13.5541	13.1926	10.7634
PHYAM_001105	1.40524	0.996155	0.704454	1.19778	2.2175	1.35662
PHYAM_001106	193.321	258.34	201.676	443.334	223.875	256.65
PHYAM_001107	1.45682	1.60345	1.32957	1.76205	1.76846	1.67439
PHYAM_001108	4.30617	4.36478	2.58609	4.89503	5.76429	4.92684
PHYAM_001109	0.125369	0.133468	0.168865	0.15581	0.132788	0.0567635
PHYAM_001110	2.44851	2.49122	2.66482	4.01035	2.63561	2.48506
PHYAM_001111	0.837488	0.415207	0.190178	0.270947	0.95848	0.706008
PHYAM_001112	0.304918	0.338858	0	0.17287	0.525938	0.636653
PHYAM_001113	0	0	0	0	0	0
PHYAM_001114	7.24185	7.83704	8.48986	22.6562	8.75829	8.67182
PHYAM_001115	0.799828	1.39809	0.515062	0.668797	0.518022	0.598104
PHYAM_001116	0.130031	0.985573	0.231595	0.137995	0.562549	0.531203
PHYAM_001117	0.380516	0.682664	0.304085	0.327342	0.551077	0.558644
PHYAM_001118	0	0	0	0	0	0
PHYAM_001119	1.19519	0.76635	0.90173	4.10925	0.535948	1.28006
PHYAM_001120	2.15667	2.42843	2.00676	1.89021	2.98422	2.48292
PHYAM_001121	110.407	122.364	92.4456	123.447	111.405	123.785
PHYAM_001122	9.07823	12.2537	11.2981	20.0776	11.6121	9.82096
PHYAM_001123	3.36533	3.87194	2.8393	25.2967	3.80995	3.9764
PHYAM_001124	3.5308	4.30926	4.78877	3.91663	3.84104	3.64213
PHYAM_001125	16.6466	20.1785	19.5394	29.2987	16.1786	15.5914
PHYAM_001126	8.16629	9.23614	8.0326	10.0915	8.97858	7.93623
PHYAM_001127	22.1982	25.4735	41.989	26.0012	24.6413	24.563
PHYAM_001128	0	0	0.0440574	0	0	0
PHYAM_001129	1.71428	2.35339	27.2889	3.73748	1.32333	2.61914
PHYAM_001130	58.8629	42.617	99.5951	51.5629	72.884	150.848
PHYAM_001131	12.1451	8.53803	10.0993	20.2001	11.4354	15.1768
PHYAM_001132	50.4094	40.0926	51.8083	58.6083	44.3974	51.7435
PHYAM_001133	0.229493	0.426813	0.367704	0.125576	0.248501	0.168493
PHYAM_001134	0	0	0	0	0	0
PHYAM_001135	230.757	200.745	184.76	292.229	211.4	251.641
PHYAM_001136	0	0	0	0.0373913	0	0
PHYAM_001137	0.400224	0.524297	0.462212	0.58271	0.588342	0.401301
PHYAM_001138	0	0	0	0	0	0
PHYAM_001139	0	0	0	0	0	0
PHYAM_001140	0.289069	0.572428	0.772243	1.25087	1.11902	0.93085
PHYAM_001141	0	0	0	0	0	0
PHYAM_001142	0	0	0	0	0	0
PHYAM_001143	0	0	0	0	0	0
PHYAM_001144	3.48399	2.81603	0.886023	2.0424	3.49147	3.02415
PHYAM_001145	6.04949	8.62061	7.98287	11.4536	6.29654	6.8054
PHYAM_001146	2.22694	2.71693	1.94359	2.09218	2.29273	2.15097
PHYAM_001147	7.59772	6.64383	13.3335	8.4934	9.44922	9.63723
PHYAM_001148	0.802371	1.6092	1.02059	0.903621	1.07736	0.893249
PHYAM_001149	4.19327	5.54018	4.5782	5.91768	4.37665	3.87952
PHYAM_001150	0	0	0.0748305	0.0812293	0	0.0871841
PHYAM_001151	54.5485	56.4114	77.3183	81.4425	60.8306	63.5758
PHYAM_001152	31.8345	29.5218	33.0947	45.9154	32.6768	33.7074
PHYAM_001153	4.31831	5.11919	14.8963	18.9524	5.23171	7.76434
PHYAM_001154	0	0	0	0	0	0
PHYAM_001155	0	0.0412205	0	0.117487	0	0
PHYAM_001156	0	0	0	0	0	0
PHYAM_001157	5.66391	7.11883	98.8462	8.52485	6.08174	6.13814
PHYAM_001158	26.6454	31.1845	23.5645	50.1954	34.1157	39.861
PHYAM_001159	0	0	0	0	0	0
PHYAM_001160	0.0766302	0	0	0.199226	0	0
PHYAM_001161	9.08304	9.9584	20.1528	10.4541	9.9041	9.70086
PHYAM_001162	6.3083	7.38401	7.67842	8.42922	8.94075	6.84481
PHYAM_001163	3.45311	3.52469	2.32278	7.01945	5.01965	3.19745
PHYAM_001164	125.002	131.034	113.536	154.556	106.365	126.779
PHYAM_001165	2.59181	3.70323	2.97043	6.57361	3.06333	2.69075
PHYAM_001166	44.7601	62.1015	46.4912	41.7196	51.3923	47.1106
PHYAM_001167	37.7122	37.8911	29.2369	68.335	39.6014	38.6807
PHYAM_001168	0.183291	0.634745	0.573736	4.62958	0.224059	0.738
PHYAM_001169	4.93462	6.56677	7.71015	11.8724	5.30104	4.98506
PHYAM_001170	1.32083	0.880775	0.627738	1.57061	0.869944	1.08628
PHYAM_001171	7.8329	9.29172	8.58257	11.1496	9.93676	7.98617
PHYAM_001172	11.8329	6.49921	6.68991	9.67648	9.5714	10.3548
PHYAM_001173	0.336994	0.266273	0.428831	0.406961	0.100014	0.444752
PHYAM_001174	0	0	0	0	0	0
PHYAM_001175	136.726	162.801	139.64	252.898	176.74	167.173
PHYAM_001176	2.99673	2.7761	1.88916	4.33196	2.60865	3.21358
PHYAM_001177	7.91095	10.1034	9.32011	11.1076	6.93999	7.79591
PHYAM_001178	0.734732	0.887403	0.919617	0.993821	0.901525	0.738402
PHYAM_001179	14.9963	17.9498	8.80835	18.8814	21.011	15.9635
PHYAM_001180	4.7434	5.86021	2.54822	4.6206	4.78748	4.48836
PHYAM_001181	0	0	0	0.114213	0.154927	0
PHYAM_001182	2.79195	3.26848	1.29231	2.44554	2.85656	2.45748
PHYAM_001183	0	0	0	0	0	0
PHYAM_001184	105.781	111.964	31.5658	115.757	104.065	102.589
PHYAM_001185	6.74518	6.5756	4.96081	9.50405	8.15586	7.06571
PHYAM_001186	6.47166	10.8671	7.08495	6.59348	8.58587	6.27642
PHYAM_001187	2.58788	3.46995	2.45226	1.9775	3.49316	2.46283
PHYAM_001188	0.229555	0.527883	0.781025	0.343115	0.144009	0.134356
PHYAM_001189	1.13077	0.835618	1.7415	1.02809	1.10071	0.770525
PHYAM_001190	6.99706	6.65422	8.718	7.40734	7.68984	6.61964
PHYAM_001191	53.9792	48.2059	52.4877	81.1118	69.2017	58.9275
PHYAM_001192	2.87013	3.44284	2.69137	3.71045	3.7784	3.24406
PHYAM_001193	0.0310086	0.0159805	0	0.0148563	0.368504	0.147108
PHYAM_001194	1.40071	2.11919	1.22824	0.91516	0.67476	0.726166
PHYAM_001195	36.4917	41.9899	43.8436	63.2484	45.4495	38.121
PHYAM_001196	0	0	0	0	0	0
PHYAM_001197	2.51747	4.14262	3.02162	3.88006	3.72909	2.51175
PHYAM_001198	5.575	4.93013	6.30484	5.51567	5.51026	5.62162
PHYAM_001199	0.487258	0.381273	0.0439832	0.712677	0.777114	0.473819
PHYAM_001200	17.3182	27.5435	62.5534	33.6991	24.7137	21.4538
PHYAM_001201	5.43818	6.75198	11.8739	7.42145	5.34328	4.28676
PHYAM_001202	2.46364	3.34422	2.35523	3.23479	1.88331	2.7528
PHYAM_001203	63.136	68.879	19.9082	61.3389	57.1197	57.0074
PHYAM_001204	3.71452	5.10913	3.79713	4.70141	4.77175	3.22887
PHYAM_001205	0.199816	0.162801	0.126295	0.425501	0.300166	0.178745
PHYAM_001206	12.0257	13.7645	12.1307	20.4947	16.7174	15.0265
PHYAM_001207	1.80455	2.21858	2.53331	4.03271	2.32877	1.99764
PHYAM_001208	0.962428	1.38626	1.01108	1.19228	1.79852	0.942342
PHYAM_001209	0.025294	0	0	0	0	0.0271563
PHYAM_001210	1.67266	2.21114	1.2777	2.57502	2.19326	1.93332
PHYAM_001211	19.7413	23.9463	8.80995	27.97	24.8025	21.3622
PHYAM_001212	11.7951	16.9026	5.73017	18.398	14.7986	13.0134
PHYAM_001213	53.1905	47.404	45.8087	162.66	57.0291	70.967
PHYAM_001214	89.6263	112.993	45.2369	117.903	94.8863	90.0263
PHYAM_001215	10.5222	10.4554	8.21292	16.5456	13.3633	10.8735
PHYAM_001216	3.92494	3.75141	1.54929	5.5397	4.1177	4.17783
PHYAM_001217	0.342815	0.582857	0.353055	0.471559	0.554597	0.39296
PHYAM_001218	1.20861	1.61452	0.995935	1.21347	1.31449	1.20372
PHYAM_001219	2.71696	2.85349	2.75064	2.56752	2.05745	2.7288
PHYAM_001220	0	0	0	0	0	0
PHYAM_001221	3.12503	3.97337	5.29527	5.71905	3.32375	3.86793
PHYAM_001222	55.785	56.8406	24.0777	38.115	50.0781	51.1081
PHYAM_001223	3.61562	5.32332	2.78568	8.5482	5.87452	4.68847
PHYAM_001224	2.55652	2.89276	2.71594	3.02171	3.18985	2.38385
PHYAM_001225	3.43893	4.23746	3.24053	5.28735	3.68682	3.48436
PHYAM_001226	3.50036	4.19122	2.94419	4.53648	3.21419	3.17455
PHYAM_001227	3.90042	4.5958	4.05872	4.59285	5.0579	4.23316
PHYAM_001228	13.9881	19.8403	19.3802	37.0179	24.0113	21.8493
PHYAM_001229	0	0	0	0	0	0
PHYAM_001230	11.582	10.2242	13.1424	23.802	14.4213	12.1415
PHYAM_001231	1.24282	1.84685	1.59153	1.94003	2.07225	1.40215
PHYAM_001232	13.1748	11.8567	12.0091	15.3577	16.9254	12.5949
PHYAM_001233	6.32691	7.37379	3.8098	4.76691	5.11278	6.12355
PHYAM_001234	4.15913	6.68232	3.72093	5.04012	5.15135	4.82458
PHYAM_001235	99.598	125.836	41.0298	111.356	90.5004	90.335
PHYAM_001236	34.867	29.0149	13.8895	35.5127	38.3053	35.0582
PHYAM_001237	1.3032	1.35187	1.34898	1.62051	1.18625	1.12365
PHYAM_001238	0	0	0	0	0	0
PHYAM_001239	0	0	0	0	0	0
PHYAM_001240	0	0	0.188192	0	0	0.10963
PHYAM_001241	0	0	0.223265	0	0	0.14657
PHYAM_001242	0	0	0	0	0	0
PHYAM_001243	8.3168	5.11211	1.32097	2.76469	10.8475	10.5767
PHYAM_001244	8.39717	4.32034	0.914344	3.08227	7.69532	9.14966
PHYAM_001245	13.4564	15.1085	21.8571	25.5639	15.4956	17.9123
PHYAM_001246	59.6655	65.1081	91.2382	75.5943	54.4784	73.0158
PHYAM_001247	3.55217	5.12003	3.57931	6.01529	5.99876	4.54847
PHYAM_001248	0	0	0	0	0	0
PHYAM_001249	25.6572	26.2091	191.59	69.145	34	49.6198
PHYAM_001250	0	0.0498657	0.0480267	0.0530297	0	0
PHYAM_001251	73.7563	74.6938	72.3806	97.4232	91.8379	79.2118
PHYAM_001252	26.4388	31.7939	31.3573	40.0227	30.6188	30.0443
PHYAM_001253	81.7964	96.3932	125.71	159.412	84.0585	89.5529
PHYAM_001254	10.143	10.7479	6.98542	7.47314	12.5639	11.0454
PHYAM_001255	0	0	0	0	0	0
PHYAM_001256	0	0	0	0	0	0
PHYAM_001257	0	0	0	0	0	0
PHYAM_001258	5.3022	7.53676	6.71652	6.4234	6.84187	5.84119
PHYAM_001259	0	0.0270679	0	0.0346173	0.0809408	0
PHYAM_001260	0.775334	0.956854	0.673885	0.667466	1.20208	0.642165
PHYAM_001261	0	0	0	0	0	0
PHYAM_001262	4.93017	7.14991	5.16474	10.7365	6.41407	5.4705
PHYAM_001263	1.15639	2.15263	1.27156	2.80968	1.51992	1.18278
PHYAM_001264	0	0.0160431	0	0	0	0
PHYAM_001265	0	0	0	0.0295127	0	0
PHYAM_001266	1.97675	3.11244	1.42691	1.61018	1.91012	1.59009
PHYAM_001267	0.0358911	0.106286	0.0713711	0.0696385	0.139018	0.0168563
PHYAM_001268	0.950009	1.15861	1.26241	2.95642	1.3452	1.04621
PHYAM_001269	2.91892	4.18668	3.67672	4.24069	3.39493	3.00318
PHYAM_001270	3.46608	4.46281	4.078	7.8392	4.44117	4.41592
PHYAM_001271	0	0	0	0	0.102373	0
PHYAM_001272	0.453435	0.757849	22.5429	0.680741	0.425467	1.01483
PHYAM_001273	0.123014	0.203628	0.11672	0.476609	0.314212	0.237959
PHYAM_001274	15.6079	19.4602	15.4488	12.8358	13.6936	16.0353
PHYAM_001275	0	0	0.0459277	0.0681356	0	0.100692
PHYAM_001276	0	0	0.0748305	0	0	0
PHYAM_001277	0	0	0	0	0	0
PHYAM_001278	0	0	0	0	0	0
PHYAM_001279	17.1504	16.9459	28.6088	18.3235	16.6094	16.8363
PHYAM_001280	4.31509	4.98387	3.57962	5.43023	4.86381	4.91395
PHYAM_001281	0.938951	1.22963	0.937491	1.32839	0.654301	0.933117
PHYAM_001282	0.0426615	0.174138	0	0.0295785	0.193476	0.108724
PHYAM_001283	40.5544	35.9521	17.189	4.34367	57.6742	36.0861
PHYAM_001284	0	0.0222093	0	0.0436516	0	0.0215768
PHYAM_001285	2.83138	3.10772	4.25631	3.87883	2.71472	2.48151
PHYAM_001286	0.37249	0.439645	0.447033	0.469902	0.557349	0.432465
PHYAM_001287	0.292011	0.240866	0.0836682	0.447799	0.357187	0.19229
PHYAM_001288	0.0131815	0.0292757	0.0803788	1.36282	0	0
PHYAM_001289	3.89576	4.58548	4.07332	6.79546	5.121	4.14821
PHYAM_001290	4.22221	4.11415	7.05002	6.92899	5.68721	3.33403
PHYAM_001291	1.59785	1.86638	2.22086	2.99316	1.81002	1.91321
PHYAM_001292	93.0893	136.87	166.256	239.847	108.718	104.631
PHYAM_001293	2.72341	2.91567	3.31331	7.33209	3.43143	2.80701
PHYAM_001294	12.185	13.6873	11.5404	17.0934	10.9126	12.1142
PHYAM_001295	2.81322	1.85934	0.906825	2.80759	2.04595	2.83152
PHYAM_001296	0.0648777	0.231741	0.118284	1.56692	0.0169256	0.106404
PHYAM_001297	0.124053	0.171586	0.305547	0.18225	0.23575	0.104947
PHYAM_001298	10.1369	9.22446	6.87898	11.8024	8.29106	10.6653
PHYAM_001299	0	0	0	0	0	0
PHYAM_001300	0.562991	0.373698	0.23369	0.963695	0.450966	0.467736
PHYAM_001301	0.297971	0.786953	0.515615	1.55265	0.430778	0.473252
PHYAM_001302	3.36301	4.33853	4.27445	4.83764	4.31065	3.51206
PHYAM_001303	0	0.128328	0	0	0	0
PHYAM_001304	0	0	0	0	0	0
PHYAM_001305	0.271428	0.440495	0.269558	0.452878	0.301141	0.475732
PHYAM_001306	1.58237	2.7289	2.01175	2.00486	1.49095	2.05623
PHYAM_001307	0	0	0	0	0	0
PHYAM_001308	9.51701	10.8857	8.21678	16.6068	9.51903	11.0867
PHYAM_001309	1.26223	2.46268	2.5038	3.84287	1.91577	1.60532
PHYAM_001310	82.641	95.187	24.8462	58.358	82.6013	67.4897
PHYAM_001311	0.358684	0.150597	0.204248	1.50498	0.394291	0.248339
PHYAM_001312	0.996222	1.19171	1.10852	1.37706	1.25052	1.11018
PHYAM_001313	0.0684477	0.158388	0.0908778	0.087011	0.0855078	0
PHYAM_001314	2.97178	5.15526	10.175	6.24528	4.38934	3.09524
PHYAM_001315	21.4329	25.468	21.8364	40.2499	30.849	24.0641
PHYAM_001316	6.29625	7.02524	6.72012	9.67728	7.29464	7.00164
PHYAM_001317	0	0	0	0	0	0
PHYAM_001318	2.20297	2.7379	3.67662	4.0463	3.36081	2.63727
PHYAM_001319	1.34324	1.5212	1.92786	1.92782	1.61442	1.22456
PHYAM_001320	3.13716	3.15974	4.04375	5.82864	3.80864	3.02774
PHYAM_001321	1.46637	1.70382	1.33224	1.70928	2.00511	1.67713
PHYAM_001322	0.266299	0.705877	0.821836	1.34219	0.33188	0.238899
PHYAM_001323	31.4789	37.3653	35.9642	46.7709	43.2527	34.4014
PHYAM_001324	0.223188	0.965448	0.557679	0.341542	0.196175	0.226925
PHYAM_001325	4.10861	3.7278	4.03987	7.067	4.32001	3.77898
PHYAM_001326	9.82895	9.84906	9.08952	14.869	11.0411	11.6067
PHYAM_001327	0.506134	0.385193	0.603888	0.67952	0.54957	0.75376
PHYAM_001328	2.82531	3.8045	2.58616	3.81819	3.1038	3.07345
PHYAM_001329	10.9822	12.927	10.382	14.7019	12.0367	11.4893
PHYAM_001330	2.23793	3.17024	2.68926	3.22716	3.61249	2.14679
PHYAM_001331	3.2811	4.13391	4.77409	4.36173	3.30746	3.13465
PHYAM_001332	0	0.179628	0	0	0.0760006	0
PHYAM_001333	0.0409521	0	0.0409548	0	0	0
PHYAM_001334	6.77291	3.67396	88.9417	28.3701	5.85618	29.7572
PHYAM_001335	1.60225	2.42986	3.20688	2.44133	1.73761	1.7579
PHYAM_001336	0.0642872	0.05707	0.141263	0.257999	0.126293	0.119444
PHYAM_001337	34.9101	35.6086	51.564	44.7812	36.6671	41.3022
PHYAM_001338	293.659	302.064	151.544	185.298	276.874	278.995
PHYAM_001339	0.0751109	0.292924	0	1.2398	0.200271	0.135107
PHYAM_001340	11.8908	10.1994	11.2771	13.2329	10.8838	17.7054
PHYAM_001341	1.62288	1.56771	0.955047	2.93239	2.25457	1.90975
PHYAM_001342	0	0	0	0	0	0
PHYAM_001343	0	0	0	0	0	0
PHYAM_001344	2.8052	2.53744	3.00667	6.30918	3.76678	3.69243
PHYAM_001345	22.6873	20.486	30.6373	31.9337	27.3812	26.4626
PHYAM_001346	3.05063	3.36347	2.91369	4.68181	3.79727	3.17775
PHYAM_001347	0.966054	1.02743	1.28954	1.94491	1.48082	1.10832
PHYAM_001348	0.0623904	0.0426387	0	0.0303465	0	0
PHYAM_001349	3.24401	2.64239	0.989261	8.03546	5.15127	4.89453
PHYAM_001350	2.40552	2.68847	1.05185	6.41938	3.74447	2.89077
PHYAM_001351	1.40312	2.47255	2.17102	0.201711	1.66046	1.21725
PHYAM_001352	5.03188	5.90735	4.20252	7.94038	6.25648	4.99252
PHYAM_001353	4.97878	3.64356	7.74127	6.87651	4.86092	5.32831
PHYAM_001354	22.2002	20.2317	17.0789	33.4601	22.9199	24.1339
PHYAM_001355	2.87735	4.3525	6.24514	4.29478	3.17736	3.08407
PHYAM_001356	0	0	0	0	0	0.0289719
PHYAM_001357	0	0	0	0	0	0
PHYAM_001358	0.240905	0.33552	0.232619	0.130561	0.176784	0.12435
PHYAM_001359	27.941	32.7282	22.6248	38.0749	27.0402	26.8119
PHYAM_001360	4.39486	5.6672	6.48829	5.85676	6.92385	4.95502
PHYAM_001361	2.67598	3.43517	5.32187	5.02982	3.58898	3.13651
PHYAM_001362	16.4796	10.6083	4.94424	15.6285	18.2745	10.4196
PHYAM_001363	0	0	0	0	0	0
PHYAM_001364	4.35799	6.30491	4.19572	7.48178	5.29874	4.2301
PHYAM_001365	6.27256	9.32867	4.75288	7.50593	7.68098	6.17189
PHYAM_001366	0.273794	0.0995324	0.255619	0.287641	0.346156	0
PHYAM_001367	0.0194823	0.132968	1.22711	0.107763	0.0217665	0.0214266
PHYAM_001368	6.40429	11.1454	10.9591	10.5491	6.53465	5.19349
PHYAM_001369	0.573043	0.95054	0.743528	1.58784	0.784569	0.799783
PHYAM_001370	47.6754	53.8003	34.8918	55.7561	47.95	49.4552
PHYAM_001371	3.68956	5.6015	4.88414	7.90354	4.99592	3.99171
PHYAM_001372	0	0	0	0	0	0
PHYAM_001373	27.337	38.4043	22.4691	24.5621	28.786	24.3147
PHYAM_001374	0.104119	0.169403	0.0518436	0.843984	0.113222	0.163311
PHYAM_001375	0.102203	0.273488	0.141356	0.282547	0.0359011	0.0617083
PHYAM_001376	7.16081	9.87614	8.05884	10.5745	9.18052	7.94275
PHYAM_001377	1.81192	3.0936	4.30963	3.74798	2.52688	1.90857
PHYAM_001378	6.68961	7.20082	6.9175	9.32169	6.74493	6.20736
PHYAM_001379	104.804	84.6668	87.3799	81.9521	116.271	151.6
PHYAM_001380	1.81773	2.58425	2.85075	5.94843	1.91474	1.80088
PHYAM_001381	8.31573	6.90939	3.11079	11.1384	10.7415	8.46656
PHYAM_001382	1.20911	1.86554	1.7574	1.08197	0.952743	1.27026
PHYAM_001383	5.72538	8.68076	7.75592	8.58021	9.24207	6.01903
PHYAM_001384	6.15401	7.33367	5.93435	9.62041	7.54549	6.30798
PHYAM_001385	1.45447	0.808739	0.712471	1.24694	2.21056	1.51878
PHYAM_001386	1.41929	2.93369	2.48064	2.74683	1.8457	1.54409
PHYAM_001387	2.99493	4.1068	2.89739	3.37842	3.52325	3.06432
PHYAM_001388	0.399361	1.00318	0.922127	1.17695	1.03557	0.614531
PHYAM_001389	5.32382	9.92039	0.267742	1.41343	4.4592	2.90158
PHYAM_001390	4.84134	7.65014	5.84568	5.33456	5.74281	4.47597
PHYAM_001391	27.5623	24.4394	21.4107	28.0454	29.8901	28.5142
PHYAM_001392	0.207607	0.127357	0.078101	0.0586679	0.0771381	0.0868804
PHYAM_001393	12.6584	15.7387	11.6118	13.0157	11.5218	12.0223
PHYAM_001394	30.5442	31.06	19.403	56.9103	25.9549	25.1542
PHYAM_001395	15.9832	14.8653	9.70742	23.024	13.0791	12.1192
PHYAM_001396	1.28865	1.67422	1.33109	1.5118	0.919131	1.28495
PHYAM_001397	1.79052	2.49117	2.45593	2.88352	2.68657	2.14275
PHYAM_001398	2.85677	2.74074	1.61225	2.74349	4.1311	3.32409
PHYAM_001399	5.51069	2.64163	2.63706	6.22144	7.08314	7.98065
PHYAM_001400	9.63615	11.8269	8.48688	11.2485	13.1885	10.9608
PHYAM_001401	0.0699287	0.100679	0.0773936	0	0	0.247853
PHYAM_001402	0	0	0.0569633	0.0252966	0	0.0244926
PHYAM_001403	0	0	0	0	0.0829964	0
PHYAM_001404	3.85542	5.44506	4.12444	7.9033	5.46246	4.71763
PHYAM_001405	10.3774	9.94638	7.7281	20.6494	11.905	10.9537
PHYAM_001406	0.0597178	0.0869536	0.211146	0	0.0210394	0.0345505
PHYAM_001407	1.82987	2.16731	2.42088	2.46046	1.82933	2.20651
PHYAM_001408	5.87185	8.84312	2.35684	13.6069	4.44529	6.89198
PHYAM_001409	0	0	0	0	0	0
PHYAM_001410	18.5842	20.3837	22.2784	32.8084	21.2799	22.9455
PHYAM_001411	3.48168	3.48213	2.68438	3.47976	3.27096	3.71576
PHYAM_001412	14.4504	21.9789	8.75192	10.9759	14.2103	12.1502
PHYAM_001413	20.7165	19.9435	15.1307	17.5901	14.5931	18.2928
PHYAM_001414	1.20373	1.30629	1.71075	1.64427	1.62827	1.11022
PHYAM_001415	0.682662	1.42702	2.10193	2.10205	0.664358	0.388735
PHYAM_001416	0	0	0	0	0	0
PHYAM_001417	0	0.0709732	0	0	0	0
PHYAM_001418	0.565196	0.950268	0.8475	1.33275	1.00852	0.735592
PHYAM_001419	1.26577	2.2006	2.05314	1.55854	1.62635	1.34751
PHYAM_001420	5.4629	6.38806	6.37712	8.03271	6.48729	5.89069
PHYAM_001421	0	0	0	0	0	0
PHYAM_001422	2.62374	3.02936	2.13317	3.76408	3.17063	2.45944
PHYAM_001423	29.862	22.9797	18.4048	42.3276	25.3856	29.0099
PHYAM_001424	0	0	0	0	0	0
PHYAM_001425	3.12516	2.70123	2.93686	1.40058	4.95625	3.22081
PHYAM_001426	1.26724	1.24908	1.48356	1.70242	1.16438	1.04502
PHYAM_001427	0.869016	1.17635	1.28261	1.32856	1.17061	0.912807
PHYAM_001428	6.26199	7.13489	4.99571	25.0469	5.71118	5.95553
PHYAM_001429	230.664	252.227	196.268	451.408	310.67	272.881
PHYAM_001430	11.0337	13.0734	11.3891	17.2097	10.8881	11.2025
PHYAM_001431	1.27624	2.06482	1.79306	2.32429	2.02506	1.35273
PHYAM_001432	5.445	9.20291	13.8698	17.5915	6.59985	7.78446
PHYAM_001433	8.73836	10.0375	7.92793	11.4161	12.1702	9.9684
PHYAM_001434	4.38302	6.59808	13.1254	19.6081	6.46937	85.6783
PHYAM_001435	0.0287041	0.0500161	0.451413	1.02244	0.0532049	1.92672
PHYAM_001436	114.467	93.573	97.0645	276.932	186.656	275.891
PHYAM_001437	0	0	0	0	0	0
PHYAM_001438	0	0	0	0	0	0
PHYAM_001439	15.0575	19.1311	16.0625	24.3825	19.5134	16.4235
PHYAM_001440	63.0932	67.5033	37.4565	96.664	92.6541	72.4571
PHYAM_001441	2.47259	2.79341	2.2334	3.48216	3.0275	2.58153
PHYAM_001442	5.72644	7.46364	7.18884	9.27303	6.99202	6.29516
PHYAM_001443	0	0	0	0	0	0
PHYAM_001444	27.1091	31.9254	31.7054	40.1208	30.779	28.9671
PHYAM_001445	4.25546	5.88564	3.80471	4.43204	3.5656	4.17186
PHYAM_001446	5.08565	6.2494	5.25265	3.18702	4.85849	4.76275
PHYAM_001447	2.3237	3.31967	3.87345	7.19903	2.44078	2.91727
PHYAM_001448	6.45704	7.58311	7.58179	6.57283	6.32304	6.24263
PHYAM_001449	3.46883	5.2959	6.84049	4.71379	5.07561	3.56959
PHYAM_001450	10.9654	15.2265	12.0179	17.121	10.9607	13.2511
PHYAM_001451	2.35602	2.27618	3.49328	13.8975	3.88284	3.40557
PHYAM_001452	4.3603	4.62499	3.08743	6.55345	5.3188	4.46449
PHYAM_001453	0.163525	0.494721	0.417246	0.258949	0.202369	0.167229
PHYAM_001454	0.973483	1.42955	1.66725	1.61523	1.07858	1.50113
PHYAM_001455	3.80816	4.96494	3.91517	3.58627	3.4064	2.17292
PHYAM_001456	3.63123	3.40131	3.05412	4.25448	3.71008	3.06665
PHYAM_001457	0.229607	0.249645	0.440361	3.23348	0.465602	0.551081
PHYAM_001458	185.477	195.67	157.108	332.773	226.125	229.777
PHYAM_001459	5.69488	7.71349	4.1268	9.90696	7.1169	7.70509
PHYAM_001460	9.27454	5.60385	8.23757	6.05052	8.96785	11.9199
PHYAM_001461	2.66694	3.07999	2.57954	2.64788	3.17615	2.8438
PHYAM_001462	0	0	0	0	0	0
PHYAM_001463	1.16364	2.72977	1.42748	9.31832	1.40014	1.24338
PHYAM_001464	2.89842	4.02568	3.48899	4.0863	4.59132	3.17716
PHYAM_001465	0	0	0	0	0	0
PHYAM_001466	0	0	0	0	0	0
PHYAM_001467	0	0	0	0	0	0
PHYAM_001468	55.7283	58.1665	16.3497	32.2152	44.7818	43.9617
PHYAM_001469	20.1968	16.8249	5.09366	13.097	19.9551	16.8448
PHYAM_001470	0	0	0	0	0	0
PHYAM_001471	0.108597	0.0963536	0.0387147	0.13025	0.139115	0.142852
PHYAM_001472	1.33562	2.20224	2.54499	2.53053	2.70476	1.70357
PHYAM_001473	0	0	0	0.0544659	0	0
PHYAM_001474	0.13082	0.182971	0.0630602	0.715255	0.119033	0.0976889
PHYAM_001475	0	0	0.0110144	0	0	0
PHYAM_001476	0.092937	0	4.48088	159.604	0.090576	1.49587
PHYAM_001477	0.25468	0.0882369	2.68081	93.4773	0	2.61129
PHYAM_001478	0	0	0.551543	17.881	0.0951279	0.578699
PHYAM_001479	0	0.176659	1.51538	3.85119	0	0.181727
PHYAM_001480	6.53108	6.8068	2.94249	10.7105	6.52656	6.67806
PHYAM_001481	4.89536	6.16849	7.78818	5.88924	5.13452	5.08418
PHYAM_001482	7.80027	8.44797	25.6511	22.6024	8.83906	8.99755
PHYAM_001483	10.2871	11.4255	37.8404	29.7948	12.962	11.3322
PHYAM_001484	13.775	15.6331	12.219	15.987	16.3187	16.2661
PHYAM_001485	0.987974	0.832948	0.974193	2.20745	1.0775	1.52278
PHYAM_001486	0.438058	1.08477	0.849523	1.51728	0.754379	0.658686
PHYAM_001487	0.166866	0.378083	0.182068	0.759385	0.322875	0.318141
PHYAM_001488	10.85	11.0678	13.366	16.7155	11.1956	11.4456
PHYAM_001489	2.86737	4.91941	1.89658	4.93008	2.9011	2.15829
PHYAM_001490	1.31006	1.23175	1.44433	1.9061	1.71328	1.05058
PHYAM_001491	2.83058	4.97145	4.88095	7.34577	3.35911	3.32847
PHYAM_001492	1.9007	4.09918	4.51298	5.06737	2.59952	2.83679
PHYAM_001493	0	0.264835	0.0733571	0.0296097	0	0
PHYAM_001494	1.58111	1.78343	1.33338	1.88204	1.82606	1.53961
PHYAM_001495	12.9786	14.2709	17.4282	19.4942	12.6964	12.7212
PHYAM_001496	2.51895	2.94185	2.43658	3.35083	3.21468	2.53971
PHYAM_001497	0.0505264	0.0714794	0.0227901	0.0811631	0.0715425	0.201496
PHYAM_001498	0.244922	0.292662	0.188835	0.332711	0.282303	0.210716
PHYAM_001499	0	0	0	0	0	0
PHYAM_001500	0.426833	0.739679	1.61881	0.78931	0.575294	0.326922
PHYAM_001501	0.819816	1.49016	2.80909	1.29009	1.06101	0.92689
PHYAM_001502	3.15093	4.16941	4.08916	9.13693	3.30907	4.23175
PHYAM_001503	0.690302	1.01229	0.960891	1.46785	1.28721	0.77142
PHYAM_001504	7.3729	38.3491	400.56	806.471	9.9826	28.3245
PHYAM_001505	60.21	59.1434	80.068	99.7588	72.1003	67.2862
PHYAM_001506	0.0178522	0.0440187	5.12044	40.6827	0.0223618	0.468248
PHYAM_001507	5.11831	12.6926	4.14702	18.4395	8.06847	6.71769
PHYAM_001508	20.8323	25.4574	20.5392	27.663	25.6829	21.4725
PHYAM_001509	25.1708	29.8854	11.4779	27.8541	27.6663	25.4202
PHYAM_001510	5.34853	7.45313	9.10304	6.71457	6.32854	5.46092
PHYAM_001511	7.38354	7.79387	7.09983	11.6241	8.00666	8.54983
PHYAM_001512	16.0391	18.7026	9.60888	15.9762	18.533	17.83
PHYAM_001513	4.74589	6.29372	3.93028	0.906997	6.52679	5.23942
PHYAM_001514	27.9121	22.8486	25.5215	31.0553	26.2381	26.6447
PHYAM_001515	1.74347	1.58873	3.7596	9.67862	1.38699	2.87497
PHYAM_001516	6.81307	9.23071	4.83599	6.95472	8.57648	6.83973
PHYAM_001517	0	0	0	0	0	0
PHYAM_001518	0	0	0	0	0	0
PHYAM_001519	9.19173	13.3228	14.6306	17.8771	6.92408	11.3893
PHYAM_001520	0	0	0	0	0	0
PHYAM_001521	0.267999	0.970837	1.12065	0.392002	0.214241	0.428582
PHYAM_001522	2.60473	4.12614	2.00247	4.16167	2.97667	2.46668
PHYAM_001523	8.89443	4.01328	2.84562	58.6704	6.0791	10.8497
PHYAM_001524	1.51103	1.30839	0.664382	3.86376	1.29224	1.44014
PHYAM_001525	1.34958	1.77536	1.90068	2.36616	1.17336	1.32969
PHYAM_001526	34.1526	37.064	42.7275	94.3377	39.9136	38.0232
PHYAM_001527	4.45541	6.48075	4.85271	8.77168	5.50318	4.76495
PHYAM_001528	4.07672	4.89667	5.20895	7.38883	4.53069	4.04032
PHYAM_001529	4.28248	4.45521	9.29375	7.70206	4.53526	5.79005
PHYAM_001530	0.371854	0.255758	0.119352	0.163008	0.270665	0.257895
PHYAM_001531	0.41306	0.55909	0.211122	1.00677	0.124961	0.220853
PHYAM_001532	64.9501	51.9172	98.6391	96.6062	89.2086	81.8441
PHYAM_001533	4.19925	5.31755	4.43356	8.70526	5.38218	4.57544
PHYAM_001534	18.8556	22.1723	18.1766	25.7881	17.5235	19.157
PHYAM_001535	3.21741	2.65649	2.49838	8.24343	3.62486	3.58
PHYAM_001536	10.2945	9.52996	7.32102	13.9194	10.6097	10.1353
PHYAM_001537	0.0311507	0.0561145	0.0579742	0.16091	0.0455433	0.0101335
PHYAM_001538	0.0262855	0.0194553	0.0404672	0.0282885	0.0338799	0.228566
PHYAM_001539	0	0	0	0	0	0
PHYAM_001540	7.00893	6.45426	5.7615	10.7584	7.43157	8.56572
PHYAM_001541	5.37685	6.63447	8.79517	6.168	9.86861	7.77347
PHYAM_001542	2.1312	2.32584	1.81375	5.70697	2.981	2.43169
PHYAM_001543	0.515771	1.9748	0.628171	8.64315	0.292146	1.88262
PHYAM_001544	2.95403	3.90348	4.65238	4.20384	3.18136	3.37126
PHYAM_001545	0.14564	0.387736	0.222643	1.60141	0.225573	0.304627
PHYAM_001546	8.87389	11.8066	6.08905	10.1856	12.1398	8.7269
PHYAM_001547	48.5818	47.2076	39.6402	76.3854	50.0176	55.5423
PHYAM_001548	3.3909	2.53802	2.66	4.09968	4.28765	4.03016
PHYAM_001549	0.0267636	0.164001	0.206719	0.10603	0.0213358	0
PHYAM_001550	5.08522	5.53317	14.995	7.05137	5.82082	5.44018
PHYAM_001551	0.295299	0.545635	0.411656	1.05907	0.522608	0.422692
PHYAM_001552	1.08729	5.37354	1.88386	10.5034	3.6703	2.39889
PHYAM_001553	0	0	0	0	0	0
PHYAM_001554	58.6227	70.2976	74.2916	86.7207	68.1053	64.1462
PHYAM_001555	0	0	0	0	0	0
PHYAM_001556	7.38725	9.96847	9.96543	7.64977	6.85632	6.32697
PHYAM_001557	0.663328	1.99242	0.859502	0.810065	0.819513	0.696028
PHYAM_001558	3.31314	4.58684	2.93386	3.07064	3.76333	2.94481
PHYAM_001559	7.34489	7.47455	18.5822	5.29661	9.23751	8.96514
PHYAM_001560	0	0	0.0944524	0	0.0937419	0
PHYAM_001561	0	0.0929076	0	0	0	0
PHYAM_001562	1.70257	1.65375	0.946374	0.997154	1.72683	1.90467
PHYAM_001563	1.81248	1.95714	1.48136	2.86813	2.26294	1.98792
PHYAM_001564	1.08231	1.4425	1.66139	1.00389	1.29796	0.938377
PHYAM_001565	1.89373	1.97844	1.31411	3.52155	1.9458	1.73953
PHYAM_001566	0	0	0	0	0	0
PHYAM_001567	1.01355	2.32206	2.89887	1.40873	1.23821	1.23137
PHYAM_001568	28.8248	32.7954	22.7695	54.8544	31.7505	28.2111
PHYAM_001569	3.87963	4.41706	3.8281	6.33018	4.36771	4.38817
PHYAM_001570	2.06694	1.25163	2.14874	0.210031	3.22545	1.10356
PHYAM_001571	1.10267	1.49157	0.925998	1.02339	0.812887	1.07365
PHYAM_001572	4.44667	6.05214	4.07368	6.78492	5.5515	4.31279
PHYAM_001573	45.293	44.5079	58.2023	33.4538	53.9316	46.9739
PHYAM_001574	4.26962	7.79073	5.38259	9.92326	4.92384	4.18411
PHYAM_001575	19.7903	36.3255	26.5781	68.2655	21.2975	20.6347
PHYAM_001576	4.68952	5.53123	1.81357	12.8239	6.05594	4.52973
PHYAM_001577	14.6096	18.1256	24.1588	30.131	16.2763	15.3969
PHYAM_001578	19.7086	26.0939	20.4608	24.347	21.0783	21.9757
PHYAM_001579	0	0.18388	0	0	0	0
PHYAM_001580	7.02258	5.99801	8.18115	12.7539	8.70814	7.54941
PHYAM_001581	0.0869795	0	0	0	0.108164	0.383958
PHYAM_001582	13.2412	16.6781	14.9623	20.9995	13.5217	13.8057
PHYAM_001583	22.7783	27.3182	21.4431	33.4505	25.5999	24.3804
PHYAM_001584	0	0.0090204	0	0	0	0
PHYAM_001585	0	0.17658	0	0.142767	0.0778319	0.0720862
PHYAM_001586	0.108056	0	0.0717329	0.0750901	0	0.0539379
PHYAM_001587	5.09558	4.88975	3.56981	9.63413	8.42345	5.33506
PHYAM_001588	0	0	0	0	0	0
PHYAM_001589	0.0360749	0	0.0189521	0	0.0849692	0.0177195
PHYAM_001590	0.0291925	0.0634805	0	0.195202	0	0
PHYAM_001591	248.916	307.924	226.076	432.988	290.956	246.642
PHYAM_001592	9.09177	8.48982	7.71629	16.9691	12.7222	10.9887
PHYAM_001593	3.01644	3.04611	2.24717	3.15118	4.24313	3.23835
PHYAM_001594	0	0.0424862	0	0.0397578	0.0433494	0
PHYAM_001595	11.6598	19.644	7.20354	19.3853	13.363	18.3568
PHYAM_001596	0.0283816	0	0	0.072537	0.0940299	0
PHYAM_001597	1.87606	2.53284	3.15653	7.63966	1.46797	1.8141
PHYAM_001598	0.891214	0.698707	0.207281	0.475858	0.739429	0.662807
PHYAM_001599	0.67875	0.966821	12.28	2.19955	1.04344	0.986716
PHYAM_001600	18.9015	19.3902	66.1205	26.48	20.4091	22.0837
PHYAM_001601	1.47139	1.99764	1.81467	2.20111	1.42648	1.36452
PHYAM_001602	29.6119	31.812	28.8477	51.0919	34.8629	32.3037
PHYAM_001603	0	0	0	0	0	0
PHYAM_001604	3.67254	5.51309	4.78623	5.40237	4.71229	3.67967
PHYAM_001605	0	0	0.0360798	0	0	0
PHYAM_001606	0.698577	1.52735	0.570494	0.429856	0.58364	0.51517
PHYAM_001607	3.03019	4.73983	3.9651	5.171	4.45672	3.48052
PHYAM_001608	88.664	126.249	19.7233	64.1582	54.2424	61.8949
PHYAM_001609	1.66134	1.86232	2.2205	2.7374	1.41571	1.61623
PHYAM_001610	2.95538	4.14996	3.44262	5.91954	3.18831	3.46199
PHYAM_001611	18.3451	13.1186	6.94315	10.6846	17.7099	15.8617
PHYAM_001612	3.08778	4.17823	2.54762	7.17782	4.15733	3.02012
PHYAM_001613	0.0563332	0.0304171	0.0808727	0.145975	0.103114	0.0591017
PHYAM_001614	0	0	0	0	0	0
PHYAM_001615	0	0	0	0	0	0
PHYAM_001616	6.20621	8.52034	7.25709	13.2449	8.26554	6.36014
PHYAM_001617	0	0	0.07204	0	0.071498	0
PHYAM_001618	0	0	0	0	0	0
PHYAM_001619	0	0	0	0	0	0
PHYAM_001620	0	0	0	0	0	0
PHYAM_001621	4.64347	5.89605	5.71164	9.30885	6.23829	4.62234
PHYAM_001622	7.32119	10.524	9.40333	17.9409	10.1018	8.56496
PHYAM_001623	13.517	24.3911	11.3164	15.2815	17.4124	13.5281
PHYAM_001624	5.14122	6.88736	6.5789	6.72304	6.08609	4.73612
PHYAM_001625	14.1643	12.1945	12.4293	40.8316	18.066	17.7901
PHYAM_001626	0.141723	3.38723	2.20474	0.265988	0.0382042	0.105497
PHYAM_001627	0.8621	1.34274	4.33914	1.58203	0.827165	0.705481
PHYAM_001628	9.11298	8.64551	6.5568	11.7363	13.3142	9.04668
PHYAM_001629	0	0	0	0	0	0
PHYAM_001630	0	0	0	0	0	0
PHYAM_001631	4.49508	6.04205	5.88939	10.9855	5.0029	4.79508
PHYAM_001632	1.70572	1.44694	2.77239	6.55577	2.38152	2.44154
PHYAM_001633	4.74303	4.78207	2.57882	6.64323	6.57977	5.10742
PHYAM_001634	3.42196	4.16556	1.60174	4.73883	6.3152	3.8469
PHYAM_001635	54.5123	53.5203	59.362	151.878	54.4468	55.6365
PHYAM_001636	29.2746	29.8548	31.0655	79.406	30.5379	28.4684
PHYAM_001637	0.05195	0.0516371	0	0	0	0.0518634
PHYAM_001638	0	0	0	0	0	0
PHYAM_001639	10.8025	7.27745	0.982526	11.3033	20.12	9.01461
PHYAM_001640	0.105524	0.0689549	0.136463	0.269634	0.117569	0.169939
PHYAM_001641	4.33427	4.79456	7.51761	5.54369	5.61061	4.71737
PHYAM_001642	1.15437	1.45566	0.839278	1.27899	1.09966	1.18298
PHYAM_001643	2.1333	2.12412	1.984	2.76311	3.59279	2.51797
PHYAM_001644	0	0	0	0.0705813	0	0
PHYAM_001645	0.155281	0.489128	0.299518	0.855111	0.160334	0.305936
PHYAM_001646	2.55544	3.47698	3.43452	4.70385	1.90861	2.99853
PHYAM_001647	0.954569	1.90353	1.02603	0.540723	0.787121	0.711139
PHYAM_001648	22.0628	19.1125	25.9078	31.6571	24.7015	28.9763
PHYAM_001649	0	0	0	0	0	0
PHYAM_001650	53.9117	39.3718	51.8462	85.4526	55.839	65.264
PHYAM_001651	0.410449	1.35893	1.35054	0.858988	0.387885	0.497516
PHYAM_001652	0.444613	0.626362	0.218819	0.601223	0.575628	0.348855
PHYAM_001653	19.6178	16.4025	8.03012	21.2846	24.8884	21.5872
PHYAM_001654	3.8156	5.19156	5.787	9.99956	4.57079	4.85913
PHYAM_001655	2.76474	3.74737	3.41989	4.58351	3.86302	3.51238
PHYAM_001656	2.00715	3.2858	1.45287	1.7194	2.58062	2.29786
PHYAM_001657	2.38625	3.32819	4.25176	3.42473	3.1586	2.75497
PHYAM_001658	3.38741	6.04344	1.90686	4.32537	4.26601	2.76364
PHYAM_001659	4.47207	5.36537	1.8469	4.11974	3.87104	3.65761
PHYAM_001660	1.97839	3.10925	1.28085	1.7098	3.76236	2.15218
PHYAM_001661	0.312531	0.38082	0.387083	0.281101	0.43947	0.237971
PHYAM_001662	4.0109	8.85993	3.79604	5.98412	5.371	4.18527
PHYAM_001663	21.7321	38.1932	24.4175	27.4539	28.0497	23.7668
PHYAM_001664	6.61788	8.62196	6.06647	13.529	8.82784	11.1468
PHYAM_001665	0.623583	0.730606	7.05551	0.597622	0.541054	0.545909
PHYAM_001666	0	0	0	0	0	0
PHYAM_001667	5.50344	7.75331	7.23347	8.59826	5.92899	6.08694
PHYAM_001668	8.17403	11.0226	11.0759	13.2038	9.23849	9.25528
PHYAM_001669	20.6049	19.3443	16.7354	32.4942	22.6394	23.6529
PHYAM_001670	8.63725	8.60558	11.0399	8.06168	10.1675	9.65644
PHYAM_001671	6.55661	5.94595	3.0729	5.06353	6.15454	6.94878
PHYAM_001672	8.05981	8.55239	7.33748	11.9466	9.09071	8.7214
PHYAM_001673	0	0.0236159	0	0.192111	0.093481	0.147825
PHYAM_001674	0	0	0	0	0	0
PHYAM_001675	0	0	0	0	0	0.0747497
PHYAM_001676	5.14189	6.24643	5.9906	9.63573	4.0752	4.08625
PHYAM_001677	0.60381	1.74984	1.05718	0.984132	0.752148	0.56811
PHYAM_001678	0.0337454	0.121478	0.0812119	0.0877326	0.0469044	0.114743
PHYAM_001679	16.0589	19.2194	12.9594	33.4647	17.8339	17.5247
PHYAM_001680	14.7145	15.5136	8.30868	31.0369	15.3516	15.7287
PHYAM_001681	1.60884	2.42101	1.03021	1.77017	1.79309	1.77757
PHYAM_001682	0.723159	0.612666	0.558979	1.38317	0.995299	0.709176
PHYAM_001683	462.378	527.805	179.766	506.011	402.405	386.085
PHYAM_001684	27.2721	30.6116	15.2906	22.1347	23.7013	28.6698
PHYAM_001685	33.3625	47.9982	34.6526	81.7433	48.1607	41.4965
PHYAM_001686	0	0	0	0	0	0
PHYAM_001687	14.012	20.2761	16.6144	32.1977	22.3934	15.6746
PHYAM_001688	0	0	0	0	0	0
PHYAM_001689	10.1414	10.5652	9.88282	17.7706	11.9588	11.0801
PHYAM_001690	19.2211	21.0751	16.6866	28.9929	24.177	22.0032
PHYAM_001691	4.12552	5.92487	8.01239	7.45909	5.11923	4.47278
PHYAM_001692	1.01188	2.22485	2.56309	2.86972	1.34401	0.948853
PHYAM_001693	2.04208	3.28109	2.36822	5.20429	2.43525	2.20589
PHYAM_001694	1.55032	3.59835	3.53398	2.04017	0.968084	1.25989
PHYAM_001695	14.5784	8.60174	9.2398	15.8098	16.714	15.6536
PHYAM_001696	0	0	0	0	0	0
PHYAM_001697	110.943	45.2706	76.2884	39.9774	140.085	123.232
PHYAM_001698	0	0	0	0	0	0
PHYAM_001699	23.9568	23.1025	34.4161	38.156	31.4831	26.8804
PHYAM_001700	0	0	0.0174304	1.56479	0	0.0203079
PHYAM_001701	41.5741	50.2748	7.32412	30.5277	38.3341	37.3659
PHYAM_001702	0	0	0	0	0	0
PHYAM_001703	0.435886	0.32581	2.50244	1.38011	0.852164	0.25341
PHYAM_001704	1.35237	2.04434	2.70397	2.08643	1.83866	1.37368
PHYAM_001705	0	0	0	0	0	0
PHYAM_001706	0.799581	1.307	0.737008	1.81629	0.694629	0.889266
PHYAM_001707	1.50198	4.80955	6.48306	3.5668	0.687619	2.92204
PHYAM_001708	3.17301	4.14336	2.85785	4.00957	3.5993	3.29804
PHYAM_001709	0	0	0	0	0	0
PHYAM_001710	0	0	0	0	0	0
PHYAM_001711	0	0	0	0	0	0
PHYAM_001712	0.311826	1.08934	0.568675	0.498412	0.366995	0.150879
PHYAM_001713	0.385895	1.63135	0.580284	0.422541	0.375708	0.602706
PHYAM_001714	0.766475	1.04821	107.058	4.73046	0.596314	1.2112
PHYAM_001715	2.77006	3.59994	4.22134	4.05608	3.31809	2.99749
PHYAM_001716	0.0630563	0.0225935	0.0200238	0.0297062	0	0
PHYAM_001717	46.729	38.9198	47.5009	27.5589	49.2521	45.9562
PHYAM_001718	0	0	0	0	0	0
PHYAM_001719	3.0768	3.49311	2.5636	3.01218	3.53026	2.67839
PHYAM_001720	0.107689	0	0	0	0	0.10702
PHYAM_001721	69.3409	77.8948	77.5573	114.504	88.5669	84.7561
PHYAM_001722	19.8364	16.226	6.18186	17.1427	25.6915	17.3206
PHYAM_001723	22.094	24.3783	21.2825	11.0181	24.6945	19.2739
PHYAM_001724	0	0	0	0	0	0.0963177
PHYAM_001725	0.166345	0.115017	0.0543908	0.457561	0.249213	0.265517
PHYAM_001726	1.2445	2.87593	1.79702	2.50034	2.7662	1.69223
PHYAM_001727	1.47925	2.13408	1.80289	2.81751	1.88534	1.65382
PHYAM_001728	0	0	0	0	0	0
PHYAM_001729	0	0	0	0	0	0
PHYAM_001730	0.0224774	0.111263	0.116838	0.0398116	0.144729	0.0250641
PHYAM_001731	10.7813	12.7695	8.43788	13.7635	12.7278	10.9503
PHYAM_001732	1.30732	1.48606	1.50525	1.61055	1.52849	1.43105
PHYAM_001733	11.8912	12.0582	10.5622	23.4804	14.6753	12.337
PHYAM_001734	0	0	0	0	0	0
PHYAM_001735	1.6528	2.34444	1.1508	3.03663	2.20821	1.75069
PHYAM_001736	10.6956	15.2621	12.6118	15.1342	13.9267	12.6678
PHYAM_001737	2.11925	5.08037	4.40786	5.50836	2.74326	2.16864
PHYAM_001738	0	0	0	0	0	0
PHYAM_001739	0	0.170571	0.0307006	0.424564	0.189916	0.0902167
PHYAM_001740	3.25981	4.33969	3.17961	3.37879	3.3445	2.82306
PHYAM_001741	3.04467	4.5634	4.06283	6.00443	4.85825	3.40927
PHYAM_001742	2.49338	2.48889	1.71842	9.93029	2.93438	2.65254
PHYAM_001743	5.41114	5.94291	4.95577	21.4761	6.11893	7.76772
PHYAM_001744	0.47087	0.157611	0.331035	0.635411	0.597997	0.3746
PHYAM_001745	0.0811343	0.172296	0.0385384	0.12366	0.151974	0.0622252
PHYAM_001746	2.70139	3.86319	3.09293	5.08523	3.61431	3.01984
PHYAM_001747	3.4578	7.28437	4.75533	8.75522	3.75354	8.43405
PHYAM_001748	1.85858	2.19779	2.79492	2.26029	1.99963	1.75955
PHYAM_001749	3.80891	4.19676	5.71491	5.87076	4.15522	3.77206
PHYAM_001750	1.84767	1.97886	2.03061	4.52517	1.63511	1.70382
PHYAM_001751	0.853705	0.753863	0.947427	1.73142	1.16459	1.13307
PHYAM_001752	5.48501	5.41073	6.36808	6.70825	7.50232	5.51206
PHYAM_001753	0	0	0.063593	0.0608872	0.120268	0
PHYAM_001754	0	0	0	0	0	0
PHYAM_001755	6.83978	8.39111	10.222	8.8456	7.06964	7.64309
PHYAM_001756	104.139	103.083	99.5467	163.718	101.399	113.911
PHYAM_001757	8.18503	9.51323	8.3811	21.3815	8.65558	9.42837
PHYAM_001758	0.51747	0.635117	0.298671	0.570137	0.709847	0.414123
PHYAM_001759	0	0	0	0	0	0
PHYAM_001760	0.814021	2.27169	1.52955	10.7017	0.885521	1.99483
PHYAM_001761	0.601219	2.15464	1.11331	5.49496	0.929223	1.88613
PHYAM_001762	0.083851	0.0947796	0.0973869	0.140177	0.04511	0.0685664
PHYAM_001763	2.10955	1.52975	1.10132	2.12119	2.99549	2.53625
PHYAM_001764	1.85598	1.41633	1.16878	1.98812	2.30841	0.958525
PHYAM_001765	3.41123	3.74407	3.93701	8.05604	4.35596	3.73997
PHYAM_001766	5.80082	6.68752	5.8479	13.6517	7.63102	6.34518
PHYAM_001767	341.526	375.62	271.78	493.382	459.439	345.886
PHYAM_001768	13.884	20.2365	24.1541	16.334	15.424	14.8659
PHYAM_001769	10.3659	12.2015	4.04418	5.48321	28.5782	10.5764
PHYAM_001770	6.74282	8.80025	2.44615	4.88784	6.31356	6.45737
PHYAM_001771	1.37083	1.46438	1.50462	4.51346	1.44948	1.60723
PHYAM_001772	2.91485	3.70813	2.68728	11.3209	3.97281	3.99097
PHYAM_001773	3.24243	5.14363	4.62161	7.43037	4.12216	3.13424
PHYAM_001774	9.00718	8.0272	37.4236	20.0918	9.94889	11.7548
PHYAM_001775	4.17055	8.11124	4.98105	7.5454	6.11495	4.71707
PHYAM_001776	1.3678	1.82632	1.44278	2.29819	1.69134	1.37724
PHYAM_001777	7.73055	9.3252	6.64206	15.0488	10.3958	8.29645
PHYAM_001778	0	0	0	0	0	0
PHYAM_001779	0.318059	0.603715	0.328482	0.195653	0.5619	0.307171
PHYAM_001780	0	0	0	0	0	0
PHYAM_001781	2.42382	4.38877	4.96898	5.04492	3.69941	2.51969
PHYAM_001782	27.8359	25.6892	20.4787	35.7357	28.8504	27.8538
PHYAM_001783	0	0	0	0	0	0
PHYAM_001784	0	0	0	0	0	0
PHYAM_001785	0.485791	0.98108	0.400063	0.680165	0.37507	0.422138
PHYAM_001786	1.93032	3.028	2.78799	2.49807	2.71568	1.84782
PHYAM_001787	0	0	0	0	0	0
PHYAM_001788	4.14067	7.19486	6.80947	0.913575	3.84333	3.30468
PHYAM_001789	0	0.126089	0	0	0	0
PHYAM_001790	0	0.0786659	0	0	0	0.0743389
PHYAM_001791	0.0472126	0.132443	0.0648539	0.142678	0.0816172	0.0471058
PHYAM_001792	7.54232	8.55204	4.93436	10.0269	8.08528	7.01959
PHYAM_001793	0.543065	0.679029	0.610808	0.797422	0.646279	0.697921
PHYAM_001794	4.21703	5.74747	5.26671	8.27896	5.51594	4.36595
PHYAM_001795	15.6836	17.7769	22.1054	18.4332	12.7906	14.6502
PHYAM_001796	0	0	0	0.103146	0	0
PHYAM_001797	1.40799	1.78911	1.25469	4.05988	1.91419	1.71508
PHYAM_001798	1.06172	1.49091	2.70163	3.19398	1.36308	1.73369
PHYAM_001799	0	0	0	0	0	0
PHYAM_001800	16.2674	16.2698	15.2658	25.3531	14.7819	15.8134
PHYAM_001801	15.2944	15.2379	13.5789	25.6035	13.3099	15.2771
PHYAM_001802	0	0	0	0.0951778	0	0
PHYAM_001803	0	0.015185	0	0.0298455	0	0
PHYAM_001804	0.420177	1.04917	0.615482	1.99158	0.494781	0.787069
PHYAM_001805	16.7214	21.9432	15.5245	13.588	17.7087	17.6045
PHYAM_001806	22.4512	16.9301	12.7393	24.6742	26.0882	22.052
PHYAM_001807	3.07105	5.56201	2.51053	3.72519	2.73934	3.07062
PHYAM_001808	0	0	0	0	0	0
PHYAM_001809	0	0	0	0	0	0
PHYAM_001810	3.09792	3.06516	3.44022	3.01922	5.06867	3.45038
PHYAM_001811	1.8036	2.96413	2.56595	2.51835	3.07561	2.22407
PHYAM_001812	0.0201119	0	0.0343096	0.20206	0	0.0617233
PHYAM_001813	8.85034	12.1205	19.1927	26.7305	10.8485	10.1764
PHYAM_001814	4.71507	6.05582	5.54342	6.8374	5.32622	4.59515
PHYAM_001815	0	0	0	0	0	0
PHYAM_001816	5.34589	6.50647	5.38443	8.22044	6.97794	5.62464
PHYAM_001817	4.33	5.82056	4.52464	9.88155	5.55922	4.99568
PHYAM_001818	54.8683	60.5722	63.3982	84.0757	69.2062	65.4267
PHYAM_001819	22.1951	29.0045	12.7039	7.92853	31.4491	18.3044
PHYAM_001820	1.84381	3.05719	2.19691	1.84456	2.11151	1.64573
PHYAM_001821	0.0628185	0	0.0787104	0	0	0
PHYAM_001822	0.09506	0.0460151	51.1434	7.52346	0.107673	2.15706
PHYAM_001823	0.117518	0.188673	0.150814	0.156961	0.123187	0.0920548
PHYAM_001824	1.97587	3.25792	2.24747	2.37978	3.03593	1.86362
PHYAM_001825	5.1705	3.83647	5.60211	4.65266	5.30305	5.10394
PHYAM_001826	0.210577	0.173549	0.443875	0.315808	0.242669	0.384599
PHYAM_001827	0	0	0	0	0	0
PHYAM_001828	27.0815	37.7799	57.6531	32.8	33.8488	31.4349
PHYAM_001829	3.51121	4.06815	3.96236	4.02373	3.54348	3.30222
PHYAM_001830	5.45065	6.42057	6.34716	7.99532	5.89364	6.00903
PHYAM_001831	0.211118	0.514365	0.844046	27.2475	0.204616	0.309736
PHYAM_001832	18.7579	23.3683	19.6282	25.8624	23.7282	21.1683
PHYAM_001833	2.10113	2.90375	2.62536	2.67884	3.035	2.03346
PHYAM_001834	0.172902	0.64123	0.239864	0.405097	0.195162	0.134439
PHYAM_001835	22.6959	19.7145	16.6414	36.3861	30.5932	24.4626
PHYAM_001836	6.51817	8.05399	7.02262	9.63765	8.02413	6.22055
PHYAM_001837	61.6282	55.6667	45.0873	100.052	68.0229	66.6813
PHYAM_001838	4.15843	4.7517	4.80043	4.95219	4.56898	4.24119
PHYAM_001839	64.5704	80.1911	68.4532	121.077	83.3161	80.12
PHYAM_001840	90.5688	99.1928	43.8473	102.911	89.7124	102.525
PHYAM_001841	0	0	0	0.0205221	0.0158057	0.0509876
PHYAM_001842	0.215151	0.249816	0.111595	0.143265	0.144693	0.125364
PHYAM_001843	5.60962	7.84567	7.49065	8.08083	7.46769	5.80456
PHYAM_001844	183.589	77.1624	27.389	119.323	177.891	171.242
PHYAM_001845	24.3025	29.0116	24.1088	45.6427	26.3525	26.7896
PHYAM_001846	5.36624	5.32488	5.37198	8.92309	5.58246	5.58377
PHYAM_001847	2.22143	3.19143	3.63664	3.69718	2.26531	2.40161
PHYAM_001848	10.5924	10.3855	8.75095	13.3516	12.3407	10.6501
PHYAM_001849	8.52626	10.639	8.13539	10.8133	11.1737	8.34979
PHYAM_001850	3.25116	4.21553	3.28642	6.52574	4.07022	3.17693
PHYAM_001851	11.3821	17.0851	5.88633	8.44077	13.9093	11.4141
PHYAM_001852	1.99533	4.98429	3.3329	9.82855	1.75938	1.8855
PHYAM_001853	9.97551	14.3386	13.3525	13.0947	10.3788	10.564
PHYAM_001854	1600.36	1629.81	641.328	1452.64	1772.6	1445.55
PHYAM_001855	3.82468	4.67038	3.22584	7.1263	3.81176	4.57772
PHYAM_001856	2.08262	3.15453	1.85221	2.08407	2.53905	2.23635
PHYAM_001857	5.27528	7.1138	7.83485	13.4623	5.47669	5.98341
PHYAM_001858	0.23772	0.51415	0.587639	1.69312	0.463421	0.445062
PHYAM_001859	5.96769	8.09946	6.86211	5.20199	7.94623	7.23865
PHYAM_001860	5.11318	6.40125	5.79773	9.60993	7.1305	5.06959
PHYAM_001861	8.22972	8.56297	4.56996	7.78903	8.10045	8.14496
PHYAM_001862	0.215298	0.263066	0.278881	0.155418	0.268409	0.236621
PHYAM_001863	0.40688	0.318938	0.0322689	0.0478722	0.161623	0.157016
PHYAM_001864	0.219018	0.349964	0.144008	0.383864	0.20038	0.189921
PHYAM_001865	13.4143	21.1396	11.5173	6.65993	17.6646	14.2251
PHYAM_001866	3.72782	5.59832	4.96097	6.18939	5.01396	3.909
PHYAM_001867	6.46147	10.5765	8.69927	19.4187	13.3048	7.37183
PHYAM_001868	11.2347	9.36761	8.38761	13.5543	11.3291	12.9015
PHYAM_001869	0	0	0	0	0	0
PHYAM_001870	1.53733	1.40772	0.217352	0.839904	1.07462	0.955236
PHYAM_001871	14.782	16.7995	8.54938	6.99121	19.3285	17.158
PHYAM_001872	32.9033	37.5746	18.9031	23.1975	39.689	27.8566
PHYAM_001873	6.26088	6.73741	3.26071	10.8764	7.21659	5.95024
PHYAM_001874	24.926	26.7734	29.1148	31.2755	27.9514	28.1612
PHYAM_001875	4.40614	5.61153	5.43346	5.95432	6.02103	5.11048
PHYAM_001876	6.99327	7.89644	6.58403	8.98536	8.3964	6.77322
PHYAM_001877	34.1153	27.059	34.4977	29.5193	22.7297	36.8151
PHYAM_001878	2.88134	1.90276	1.73267	3.01782	3.58155	2.79915
PHYAM_001879	5.73946	8.50962	8.32108	17.4814	7.63095	6.82874
PHYAM_001880	0.54399	1.48045	0.763571	2.0335	0.351036	0.779667
PHYAM_001881	28.7774	36.0945	29.8118	43.2325	34.6662	31.8761
PHYAM_001882	0.941562	1.60022	1.88687	0.673309	0.670179	0.860543
PHYAM_001883	0	0	0	0	0	0
PHYAM_001884	6.05045	7.35024	11.406	10.1963	7.57199	6.09891
PHYAM_001885	12.337	15.5199	23.4333	30.4073	11.6274	12.3568
PHYAM_001886	20.2937	21.2604	26.9541	31.26	25.3039	21.6542
PHYAM_001887	4.45029	6.59326	5.47371	6.31244	6.34716	4.59837
PHYAM_001888	0	0.23815	0.324162	0.239782	0.0919529	0
PHYAM_001889	726.237	574.431	850.186	759.614	511.613	722.403
PHYAM_001890	3.76344	2.60357	5.84268	8.22474	4.73609	4.59276
PHYAM_001891	0.0612926	0.0323564	1.51936	0.0731081	0.0201998	0.0474734
PHYAM_001892	1.28839	0	0.578689	1.28336	0.661205	0
PHYAM_001893	3.3922	0	0	0	0	0
PHYAM_001894	17.4986	17.2035	10.9501	25.5412	17.7076	15.4313
PHYAM_001895	18.8727	21.0848	11.7143	23.9315	20.0724	19.6841
PHYAM_001896	7.62308	10.6334	9.57415	15.3719	7.89823	8.40046
PHYAM_001897	16.679	12.6908	8.95759	16.8404	18.2563	11.1863
PHYAM_001898	59.1878	54.3892	51.2397	106.498	64.0323	64.4573
PHYAM_001899	0.286991	0.12827	0.108472	0.155951	0.318447	0.315362
PHYAM_001900	0.751014	0.563393	0.183164	0.57312	0.795817	0.840906
PHYAM_001901	0.0390059	0.0414546	0	0	0.0202824	0.0595994
PHYAM_001902	63.5466	124.292	77.2029	41.4797	114.387	83.9055
PHYAM_001903	11.4431	20.9891	11.8317	9.74764	20.1733	12.8469
PHYAM_001904	0	0	0	0	0	0
PHYAM_001905	1.07094	1.44875	1.47747	1.21162	1.21922	1.08544
PHYAM_001906	0	0	0	0	0	0
PHYAM_001907	5.08458	7.08065	7.33821	5.44027	6.88729	5.59178
PHYAM_001908	0	0	0	0	0	0
PHYAM_001909	7.78358	7.22881	2.50637	10.0644	13.0297	9.22702
PHYAM_001910	0	0	0	0	0	0
PHYAM_001911	0	0	0	0	0	0
PHYAM_001912	0	0	0.0845906	0	0	0
PHYAM_001913	18.9576	19.7058	17.2241	30.8355	18.1306	19.2959
PHYAM_001914	5.22538	5.71152	5.54007	9.87722	5.31558	5.72523
PHYAM_001915	0	0	0	0	0	0
PHYAM_001916	0	0	0	0	0	0
PHYAM_001917	0	0	0	0	0	0
PHYAM_001918	0.0258755	0	0	0.0251028	0	0
PHYAM_001919	2.68635	4.12197	2.75341	2.70462	3.50835	2.69305
PHYAM_001920	8.18648	8.36594	7.80542	11.752	8.79338	7.79193
PHYAM_001921	334.644	388.869	195.092	319.624	342.606	324.292
PHYAM_001922	2.80551	3.49316	1.78099	2.78662	3.24213	2.57246
PHYAM_001923	0	0	0	0	0	0
PHYAM_001924	52.694	60.5034	100.956	96.1942	57.023	60.9668
PHYAM_001925	0.603668	1.08302	0.489287	0.852319	0.490796	0.472943
PHYAM_001926	0	0.362752	0.819639	4.17621	0	0.374569
PHYAM_001927	0.226034	0.119322	0.149135	2.46255	0.148013	0
PHYAM_001928	0.396286	0.257739	41.2622	100.142	0.204224	0.88691
PHYAM_001929	18.025	2.531	32.9959	16.2606	18.3011	33.6271
PHYAM_001930	31.5633	32.3186	17.4408	10.6233	45.2553	30.2804
PHYAM_001931	1.56339	2.37528	2.13795	2.39121	1.59376	1.34068
PHYAM_001932	6.9605	7.89449	19.4786	12.6708	7.54999	7.78702
PHYAM_001933	0.746864	1.06889	1.57041	1.18307	1.02272	0.903575
PHYAM_001934	10.3794	13.9264	12.6256	17.3182	14.4273	10.7024
PHYAM_001935	0	0	0	0	0	0.0919396
PHYAM_001936	0	0.0468701	0	0	0.0585209	0.0220009
PHYAM_001937	0	0	0	0	0.188916	0
PHYAM_001938	23.0285	19.4726	31.7814	60.7131	18.439	25.2703
PHYAM_001939	26.1547	40.0328	30.2956	27.6227	26.0088	25.5637
PHYAM_001940	1.49118	1.6034	1.11078	1.96943	1.97677	1.75844
PHYAM_001941	8.13423	9.03395	11.4471	11.1838	8.45812	7.99817
PHYAM_001942	106.856	111.703	113.659	209.992	126.462	135.86
PHYAM_001943	71.3848	84.2688	83.306	99.3077	69.358	72.6527
PHYAM_001944	0.14014	0.164958	0.107043	0.157682	0.203118	0.143975
PHYAM_001945	0.235513	0.558731	0.405586	1.70566	0.339721	0.550621
PHYAM_001946	0.498157	0.885529	0.495245	1.03647	0.640482	0.395326
PHYAM_001947	0.224182	0.152341	0.137599	0.224347	0.489487	0.082556
PHYAM_001948	0.084805	0.248256	0.169621	0.0785217	0.18811	0.0966937
PHYAM_001949	0.040026	0.0198019	0.0605911	0.0807009	0.0497744	0.0213886
PHYAM_001950	0.0892684	0.0894918	0	0	0	0.0887137
PHYAM_001951	4.81391	7.69	11.3822	5.77949	5.45414	5.22627
PHYAM_001952	3.42762	3.24547	54.9066	7.22812	4.77034	4.9394
PHYAM_001953	24.485	18.9947	14.215	33.3611	24.2262	25.2986
PHYAM_001954	24.3915	24.9052	15.4968	31.8704	25.675	25.2863
PHYAM_001955	0.00974253	0.124233	0.0351934	0.101419	0.021608	0.0236952
PHYAM_001956	0	0	0.0837635	0.11588	0	0
PHYAM_001957	0.081352	0.0818508	0.20666	0.148184	0.050135	0.130288
PHYAM_001958	58.9152	23.9688	49.0169	14.9791	48.0556	90.2988
PHYAM_001959	0.0405608	0.142294	0.0963373	0.644341	0.0232966	0.204723
PHYAM_001960	13.1312	13.1697	18.7796	18.3987	12.5545	13.9072
PHYAM_001961	9.02976	13.4292	12.6371	10.1818	7.83679	10.8319
PHYAM_001962	16.6302	21.3236	15.9144	10.2941	12.5427	16.7846
PHYAM_001963	6.15817	9.72537	5.32939	10.8162	7.10524	6.2368
PHYAM_001964	7.38024	13.5335	16.5317	19.1926	6.74924	6.48293
PHYAM_001965	13.312	14.3987	13.4363	10.0859	11.0678	12.3562
PHYAM_001966	15.7846	15.1014	7.28045	4.0175	29.3147	14.8504
PHYAM_001967	0	0	0	0	0	0
PHYAM_001968	19.5741	22.564	16.6058	25.9005	24.4123	23.7029
PHYAM_001969	0.0689743	0.291068	0.113877	0.15636	0.0757799	0.0628295
PHYAM_001970	2.57694	3.78119	3.10555	3.28227	2.44592	2.35879
PHYAM_001971	18.261	15.3615	21.1465	32.3503	16.3806	20.8265
PHYAM_001972	2.39047	3.24052	1.01058	1.80026	0.87107	2.58974
PHYAM_001973	0.048019	0	0.0665853	0	0.119733	0.0567942
PHYAM_001974	0	0	0	0	0.11401	0.28169
PHYAM_001975	0	0	0	0	0	0
PHYAM_001976	0.428	0.701861	0.518174	2.25981	0.497405	0.570569
PHYAM_001977	0.0797885	0	0	0.18202	0.0430285	0.0471848
PHYAM_001978	0	0.0963564	0	0.257962	0	0
PHYAM_001979	0	0	0	0	0	0
PHYAM_001980	1.76407	1.65686	0.980979	2.82239	2.32349	3.01414
PHYAM_001981	8.4369	12.0019	10.6539	16.6253	10.4984	8.98194
PHYAM_001982	94.5525	118.425	78.86	106.782	86.8868	93.4928
PHYAM_001983	0	0	0	0	0	0
PHYAM_001984	0.632982	2.79941	0.902609	0.884052	1.08846	0.592003
PHYAM_001985	14.9899	15.6378	15.9794	28.9541	15.763	16.3035
PHYAM_001986	12.5863	13.7341	13.1496	14.5331	14.7572	13.7716
PHYAM_001987	20.0452	21.1419	24.871	26.3063	25.9403	20.6206
PHYAM_001988	10.1698	15.7092	7.5407	12.4965	11.6873	9.9601
PHYAM_001989	3.84002	4.75781	5.3253	4.99332	4.55126	4.27228
PHYAM_001990	1.36914	2.04533	1.76214	2.40957	1.79152	1.69775
PHYAM_001991	0.325594	0.468136	0.540767	2.70137	0.358838	0.752813
PHYAM_001992	6.12543	6.46771	6.87383	9.27854	7.3607	6.74702
PHYAM_001993	55.937	88.3356	78.1775	52.7404	61.7175	63.4175
PHYAM_001994	4.46248	5.00958	3.93344	8.20266	4.69366	4.17122
PHYAM_001995	8.04065	9.79875	7.3075	14.3178	10.3929	8.20177
PHYAM_001996	12.2467	14.2457	18.5893	14.8623	17.7878	13.5326
PHYAM_001997	4.64325	3.88768	2.63704	3.57178	4.88425	4.91895
PHYAM_001998	0	0	0	0.00503986	0	0
[truncated: 27,775 more rows]
[truncated: 1 more columns]
