# Supplementary material for: De novo Assembly of the Pokeweed Genome Provides Insight Into Pokeweed Antiviral Protein (PAP) Gene Expression
Source: Front Plant Sci. 2019 Aug 6;10:1002. doi: 10.3389/fpls.2019.01002 (PMC6691146; doi:10.3389/fpls.2019.01002)
Supplement: Supplementary file 8 [file Data_Sheet_6.xlsx]

## Sheet: Sheet1
Supplementary Data Sheet 6. Gene cluster assignments for top differentially expressed genes.
Gene ID	Normalized abundance (transcripts per million)						Cluster	Annotation (top BLAST-P hit from SwissProt)
	WT	ET	JA	SA	PEG	WND
PHYAM_000303	21.5725	8.483	42.0119	46.5114	24.6432	22.8091	1	Similar to SAR1A: GTP-binding protein SAR1A (Brassica campestris)
PHYAM_003381	2.68915	1.86272	8.20105	11.1232	3.57192	6.05543	1	Similar to MAKR1: Probable membrane-associated kinase regulator 1 (Arabidopsis thaliana)
PHYAM_021884	6.12422	5.40025	21.6737	28.9324	8.71249	11.0306	1	Similar to HSR201: Benzyl alcohol O-benzoyltransferase (Nicotiana tabacum)
PHYAM_020923	5.97616	3.31948	12.0543	18.596	4.09815	8.56299	1	Protein of unknown function
PHYAM_002768	0.818612	0.521126	3.20293	4.56282	1.09075	1.07443	1	Similar to CXE13: Probable carboxylesterase 13 (Arabidopsis thaliana)
PHYAM_013852	2.02471	0.886368	4.21768	6.82896	4.07287	4.02504	1	Similar to At4g18930: Cyclic phosphodiesterase (Arabidopsis thaliana)
PHYAM_021675	0.290615	0.257629	0.945827	1.322	0.788338	0.335529	1	Similar to Pectinesterase/pectinesterase inhibitor PPE8B (Prunus persica)
PHYAM_004622	5.54596	1.51384	12.4779	9.65881	4.29834	4.95736	1	Similar to BIP5: Luminal-binding protein 5 (Nicotiana tabacum)
PHYAM_015843	0.374496	0.117097	0.459852	0.894765	0.210146	0.698684	1	Protein of unknown function
PHYAM_029622	0.997883	0.575868	3.082	2.8785	2.09795	2.35189	1	Protein of unknown function
PHYAM_023082	3.6996	1.20168	13.097	18.9467	6.13639	14.072	1	Protein of unknown function
PHYAM_000707	47.0318	40.9746	11.6752	29.3671	39.5852	39.5276	1	Similar to STN8: Serine/threonine-protein kinase STN8%2C chloroplastic (Arabidopsis thaliana)
PHYAM_009061	414.907	375.707	89.7663	275.886	316.251	361.468	1	Similar to RPS13: 30S ribosomal protein S13%2C chloroplastic (Spinacia oleracea)
PHYAM_021913	1.18506	1.12432	0.289224	0.88708	1.01554	1.13877	1	Similar to At1g30350: Probable pectate lyase 4 (Arabidopsis thaliana)
PHYAM_014057	4.36467	3.25391	0.881771	3.05688	3.55498	3.60193	1	Similar to CBL7: Calcineurin B-like protein 7 (Oryza sativa subsp. japonica)
PHYAM_019853	5.74302	4.38063	1.44756	4.34787	5.19501	4.88045	1	Protein of unknown function
PHYAM_020841	1.36485	1.2128	0.337891	1.18062	1.44334	1.24971	1	Protein of unknown function
PHYAM_011556	207.634	194.533	50.239	133.847	166.718	144.656	1	Similar to DCR: BAHD acyltransferase DCR (Arabidopsis thaliana)
PHYAM_001144	3.48399	2.81603	0.886023	2.0424	3.49147	3.02415	1	Protein of unknown function
PHYAM_003553	2.91981	2.63026	0.685221	1.72424	2.91549	2.47837	1	Similar to GLR2.7: Glutamate receptor 2.7 (Arabidopsis thaliana)
PHYAM_016191	18.9971	16.2451	4.29623	10.5397	19.2209	14.1166	1	Similar to ATL78: RING-H2 finger protein ATL78 (Arabidopsis thaliana)
PHYAM_001598	0.891214	0.698707	0.207281	0.475858	0.739429	0.662807	1	Similar to PAB7: Polyadenylate-binding protein 7 (Arabidopsis thaliana)
PHYAM_012846	208.984	182.4	46.4827	108.063	180.409	173.963	1	Protein of unknown function
PHYAM_012285	56.8366	36.4078	14.2238	30.386	47.6977	41.6993	1	Similar to Remorin (Solanum tuberosum)
PHYAM_000977	312.713	347.489	73.2682	253.059	255.99	291.459	1	Similar to PSRP5: 50S ribosomal protein 5 alpha%2C chloroplastic (Spinacia oleracea)
PHYAM_023580	88.2567	103.795	22.0942	69.0363	89.0114	88.3292	1	Similar to CPN21: 20 kDa chaperonin%2C chloroplastic (Spinacia oleracea)
PHYAM_014508	43.9732	32.3058	10.8799	35.5035	49.08	41.8915	1	Protein of unknown function
PHYAM_019862	221.78	161.257	55.5693	87.0419	197.924	205.763	1	Protein of unknown function
PHYAM_026695	17.4186	13.4275	4.34114	7.90296	18.1428	16.1194	1	Protein of unknown function
PHYAM_002378	0.535511	0.34242	0.114164	0.25228	0.38536	0.285375	1	Protein of unknown function
PHYAM_022477	3.21432	2.58106	0.70136	1.27447	3.00256	1.99963	1	Similar to PS2: Inorganic pyrophosphatase 1 (Arabidopsis thaliana)
PHYAM_006065	4.41185	2.70209	0.912202	3.32036	2.9498	3.65573	1	Protein of unknown function
PHYAM_020010	8.71697	6.28002	1.89494	5.33888	5.62842	7.32283	1	Protein of unknown function
PHYAM_028974	5.78552	3.84218	1.39028	3.45205	3.34322	4.28014	1	Similar to At4g40080: Putative clathrin assembly protein At4g40080 (Arabidopsis thaliana)
PHYAM_024068	17.4659	7.76726	3.45164	8.10559	10.4026	13.7906	1	Protein of unknown function
PHYAM_005275	0.498766	0.327319	0.122096	0.20704	0.249703	0.266847	1	Protein of unknown function
PHYAM_005679	21.183	24.192	5.12246	25.9906	23.4852	19.4508	1	Similar to 33 kDa ribonucleoprotein%2C chloroplastic (Nicotiana sylvestris)
PHYAM_016821	13.5071	14.7103	3.34751	15.3272	13.3865	10.7562	1	Protein of unknown function
PHYAM_014615	73.573	70.35	16.2623	81.0567	56.597	56.6162	1	Similar to PNSL4: Photosynthetic NDH subunit of lumenal location 4%2C chloroplastic (Arabidopsis thaliana)
PHYAM_020344	52.6098	45.1669	12.2454	59.0192	45.2085	45.0937	1	Protein of unknown function
PHYAM_018051	7.96878	4.66665	1.80411	8.37776	5.25425	5.69227	1	Protein of unknown function
PHYAM_021041	61.1629	37.0534	12.3698	59.3346	47.6326	40.7744	1	Similar to BAG1: BAG family molecular chaperone regulator 1 (Arabidopsis thaliana)
PHYAM_025471	47.9689	35.2972	11.8375	21.5581	23.7061	48.5829	1	Similar to CAX3: Vacuolar cation/proton exchanger 3 (Arabidopsis thaliana)
PHYAM_026244	3.54118	3.16	0.885388	1.51375	1.59349	2.98293	1	Protein of unknown function
PHYAM_011521	0.401591	0.417005	0.0815309	0.283731	0.123577	0.306427	1	Similar to At3g21340: Receptor-like protein kinase At3g21340 (Arabidopsis thaliana)
PHYAM_024837	63.7754	76.2168	16.1022	62.8576	39.3412	51.3851	1	Similar to NDPK2: Nucleoside diphosphate kinase 2%2C chloroplastic (Spinacia oleracea)
PHYAM_029555	196.44	213.27	47.2111	189.619	155.463	165.111	1	Similar to EXPA1: Expansin-A1 (Arabidopsis thaliana)
PHYAM_001336	0.0642872	0.05707	0.141263	0.257999	0.126293	0.119444	1	Similar to PDR1: Pleiotropic drug resistance protein 1 (Nicotiana tabacum)
PHYAM_002077	0.575931	0.330623	0.657011	1.68639	0.626331	0.679932	1	Protein of unknown function
PHYAM_011911	2.19362	1.65054	1.95261	8.01596	3.23953	3.05141	1	Similar to ZEU1: Thymidylate kinase (Arabidopsis thaliana)
PHYAM_022100	9.30385	6.71549	8.73256	32.9534	17.6562	10.4661	1	Similar to INT4: Inositol transporter 4 (Arabidopsis thaliana)
PHYAM_006383	8.06526	5.23186	9.40495	35.1	11.5101	13.1221	1	Similar to CO3: Zinc finger protein CO3 (Oryza sativa subsp. japonica)
PHYAM_007841	3.64806	2.9422	4.73914	17.4865	4.96795	5.15703	1	Similar to RABH1E: Ras-related protein RABH1e (Arabidopsis thaliana)
PHYAM_013899	6.84712	4.82868	7.25294	26.8348	7.78867	7.32745	1	Similar to ARI8: Probable E3 ubiquitin-protein ligase ARI8 (Arabidopsis thaliana)
PHYAM_007856	2.591	1.66432	2.94697	9.85002	2.66427	3.21713	1	Similar to PIX13: Probable serine/threonine-protein kinase PIX13 (Arabidopsis thaliana)
PHYAM_019329	0.654726	0.646628	0.923725	3.13735	0.805625	1.0701	1	Similar to GINS2: DNA replication complex GINS protein PSF2 (Arabidopsis thaliana)
PHYAM_019979	2.02947	1.93724	2.98549	9.33281	2.29678	3.21396	1	Similar to PMR6: Probable pectate lyase 13 (Arabidopsis thaliana)
PHYAM_017642	5.09545	3.96693	5.51492	23.5644	4.94446	8.37784	1	Similar to TIM23-3: Mitochondrial import inner membrane translocase subunit TIM23-3 (Arabidopsis thaliana)
PHYAM_003723	11.7654	12.9947	27.4202	63.3895	15.4936	16.4389	1	Similar to Protein disulfide-isomerase (Ricinus communis)
PHYAM_004004	26.9631	26.0345	44.5771	126.913	26.2658	28.4182	1	Similar to KTI2: Kunitz trypsin inhibitor 2 (Arabidopsis thaliana)
PHYAM_018404	1.93721	1.4175	3.07519	7.82288	1.92237	2.0351	1	Similar to AtMg00030: Uncharacterized mitochondrial protein AtMg00030 (Arabidopsis thaliana)
PHYAM_010919	1.44812	0.894009	2.64371	7.74633	2.03057	1.94427	1	Protein of unknown function
PHYAM_013776	1.66133	1.38154	2.95383	8.34185	2.06202	2.36286	1	Protein of unknown function
PHYAM_019667	2.38985	2.22652	3.73313	11.3626	3.76611	2.62072	1	Similar to GATA: Glutamyl-tRNA(Gln) amidotransferase subunit A%2C chloroplastic/mitochondrial (Vitis vinifera)
PHYAM_026120	2.79477	2.50616	3.51333	12.4889	3.91685	2.72837	1	Similar to BON3: Protein BONZAI 3 (Arabidopsis thaliana)
PHYAM_014711	1.378	1.03735	2.70505	5.25479	1.78808	1.55008	1	Similar to RAP2-3: Ethylene-responsive transcription factor RAP2-3 (Arabidopsis thaliana)
PHYAM_027421	23.221	17.9273	44.3062	89.901	26.7141	24.9652	1	Similar to UBC32: Ubiquitin-conjugating enzyme E2 32 (Arabidopsis thaliana)
PHYAM_025869	16.4401	8.24616	25.6468	57.9621	13.7322	19.0296	1	Similar to NQR: NADPH:quinone oxidoreductase (Arabidopsis thaliana)
PHYAM_019410	15.2999	13.2371	36.1529	63.9853	13.4442	18.0883	1	Similar to AAE6: Probable acyl-activating enzyme 6 (Arabidopsis thaliana)
PHYAM_026520	2.94967	3.16189	7.74806	15.3477	3.8113	5.82554	1	Similar to WRKY42: WRKY transcription factor 42 (Arabidopsis thaliana)
PHYAM_002548	3.10888	3.28899	3.21115	17.7236	3.67922	4.25927	1	Similar to ABCB11: ABC transporter B family member 11 (Arabidopsis thaliana)
PHYAM_007640	0.20895	0.174012	0.204238	1.06893	0.241934	0.256623	1	Similar to UCC1: Uclacyanin 1 (Arabidopsis thaliana)
PHYAM_025791	3.67267	2.93284	3.15586	16.6055	3.81558	4.19821	1	Similar to PAPS1: Nuclear poly(A) polymerase 1 (Arabidopsis thaliana)
PHYAM_007060	1.78487	1.11624	1.61776	7.206	1.47525	1.80078	1	Similar to CLT1: Protein CLT1%2C chloroplastic (Arabidopsis thaliana)
PHYAM_022947	46.1302	26.0912	45.3665	195.902	52.2165	52.0582	1	Protein of unknown function
PHYAM_016745	0.971749	0.804384	0.794758	3.81027	0.993662	0.984223	1	Protein of unknown function
PHYAM_021296	64.7631	51.7851	52.9658	267.149	58.2894	66.2628	1	Similar to SRX: Sulfiredoxin%2C chloroplastic/mitochondrial (Arabidopsis thaliana)
PHYAM_011782	4.73154	2.63812	2.89719	15.7268	3.18367	4.67345	1	Similar to LYK5: Protein LYK5 (Arabidopsis thaliana)
PHYAM_003308	0.193082	0.066268	0.479285	1.00017	0.198547	0.414788	1	Similar to PER44: Peroxidase 44 (Arabidopsis thaliana)
PHYAM_003730	12.7637	6.35367	5.91699	29.7901	13.5791	14.0659	1	Similar to COR1.2: NADPH-dependent codeinone reductase 1-2 (Papaver somniferum)
PHYAM_005475	35.467	15.4641	20.2918	75.1033	28.426	49.5348	1	Protein of unknown function
PHYAM_008671	2.50987	1.19879	2.23551	5.84848	2.97857	3.47201	1	Protein of unknown function
PHYAM_021990	2.21959	1.04812	1.57797	5.20113	2.57321	2.71324	1	Similar to GABA-TP3: Gamma aminobutyrate transaminase 3%2C chloroplastic (Solanum lycopersicum)
PHYAM_028681	0.717605	0.466773	1.12459	2.32411	1.11351	1.70056	1	Similar to NPF4.7: Protein NRT1/ PTR FAMILY 4.7 (Arabidopsis thaliana)
PHYAM_006683	1.1568	0.20083	0.454912	2.01512	0.696152	2.22917	1	Protein of unknown function
PHYAM_014072	7.78757	6.04923	8.17562	42.1311	9.24156	6.70722	1	Protein of unknown function
PHYAM_020709	3.24183	2.41803	6.0879	17.989	5.61102	3.41136	1	Similar to At5g01610: Uncharacterized protein At5g01610 (Arabidopsis thaliana)
PHYAM_027445	3.16038	2.09502	4.9398	15.7571	3.85601	13.5668	1	Protein of unknown function
PHYAM_029316	3.24919	0.657029	2.02308	3.29122	3.80541	4.05885	1	Similar to CYP71A1: Cytochrome P450 71A1 (Persea americana)
PHYAM_004400	2.83919	1.15502	1.80499	8.77614	1.24589	6.01282	1	Protein of unknown function
PHYAM_005075	1.50674	1.57858	4.575	8.01597	2.93828	5.95805	1	Similar to SCPL45: Serine carboxypeptidase-like 45 (Arabidopsis thaliana)
PHYAM_006275	0.693886	0.303513	0.913951	1.90273	1.01095	1.14469	1	Similar to UGT709C2: 7-deoxyloganetic acid glucosyltransferase (Catharanthus roseus)
PHYAM_029603	66.8821	26.1336	75.0843	174.029	90.3084	95.6497	1	Protein of unknown function
PHYAM_019553	877.963	327.166	704.637	2179.97	1114.38	1448.22	1	Protein of unknown function
PHYAM_019884	3.36097	2.8629	0.817411	1.12427	3.69681	3.03719	1	Similar to CCB4: Protein COFACTOR ASSEMBLY OF COMPLEX C SUBUNIT B CCB4%2C chloroplastic (Arabidopsis thaliana)
PHYAM_024495	0.922993	0.649782	0.173952	0.110034	0.637588	0.428505	1	Similar to PER29: Peroxidase 29 (Arabidopsis thaliana)
PHYAM_014868	3.64176	0.531672	1.45636	12.4602	5.0972	13.3423	1	Protein of unknown function
PHYAM_015821	10.425	0.668838	0.657154	12.1499	2.89352	6.6512	1	Protein of unknown function
PHYAM_001119	1.19519	0.76635	0.90173	4.10925	0.535948	1.28006	1	Similar to AAC3: ADP%2CATP carrier protein 3%2C mitochondrial (Arabidopsis thaliana)
PHYAM_018678	4.89003	2.94951	3.75365	18.5926	3.08668	5.54444	1	Similar to ATL2: RING-H2 finger protein ATL2 (Arabidopsis thaliana)
PHYAM_002028	12.7258	9.79461	9.45949	51.061	7.44414	9.94595	1	Similar to VQ22: VQ motif-containing protein 22 (Arabidopsis thaliana)
PHYAM_006598	9.27164	5.15588	10.1059	49.8143	8.03797	11.2037	1	Similar to MYB44: Transcription factor MYB44 (Arabidopsis thaliana)
PHYAM_014171	2.52683	2.06799	2.53759	13.4685	2.11544	3.08155	1	Protein of unknown function
PHYAM_015925	2.20488	1.18506	3.26684	9.57099	1.18185	1.82622	1	Similar to ERF1B: Ethylene-responsive transcription factor 1B (Arabidopsis thaliana)
PHYAM_001515	1.74347	1.58873	3.7596	9.67862	1.38699	2.87497	1	Similar to GAD: Glutamate decarboxylase (Petunia hybrida)
PHYAM_022594	10.8002	12.0819	27.4029	58.7962	10.7686	21.7067	1	Protein of unknown function
PHYAM_002552	0.645047	0.427838	1.10826	3.20595	0.590247	1.49965	1	Similar to PUB21: U-box domain-containing protein 21 (Arabidopsis thaliana)
PHYAM_023508	0.939671	0.820933	2.37703	4.07687	0.662562	1.72392	1	Similar to MAPKKK17: Mitogen-activated protein kinase kinase kinase 17 (Arabidopsis thaliana)
PHYAM_016185	1.6115	1.55256	3.89776	8.78655	1.59153	1.33289	1	Similar to At1g11410: G-type lectin S-receptor-like serine/threonine-protein kinase At1g11410 (Arabidopsis thaliana)
PHYAM_016186	1.92721	1.53562	4.50432	10.2724	1.86571	1.55337	1	Similar to RKS1: G-type lectin S-receptor-like serine/threonine-protein kinase RKS1 (Arabidopsis thaliana)
PHYAM_000471	30.305	38.2456	4.69357	20.6193	31.0897	17.2776	1	Similar to OFP13: Transcription repressor OFP13 (Arabidopsis thaliana)
PHYAM_004979	25.4435	32.2842	4.6759	20.3797	29.241	18.4852	1	Protein of unknown function
PHYAM_003880	0.711513	0.855074	0.164406	0.427529	0.913501	0.659552	1	Protein of unknown function
PHYAM_013985	14.9882	19.386	3.72381	8.5474	19.1327	15.2595	1	Protein of unknown function
PHYAM_012723	7.94319	7.66876	1.50941	5.64828	9.43276	6.30152	1	Similar to RGI3: LRR receptor-like serine/threonine-protein kinase (Arabidopsis thaliana)
PHYAM_001870	1.53733	1.40772	0.217352	0.839904	1.07462	0.955236	1	Similar to NPF4.6: Protein NRT1/ PTR FAMILY 4.6 (Arabidopsis thaliana)
PHYAM_015515	5.60898	7.20587	0.834176	1.98944	6.45548	3.34538	1	Similar to At1g67750: Probable pectate lyase 5 (Arabidopsis thaliana)
PHYAM_001608	88.664	126.249	19.7233	64.1582	54.2424	61.8949	1	Similar to 14 kDa proline-rich protein DC2.15 (Daucus carota)
PHYAM_011691	4.24448	6.45979	0.940425	2.82751	2.79625	2.52225	1	Protein of unknown function
PHYAM_004309	48.022	55.3114	9.59526	30.9128	36.6838	37.9271	1	Similar to DAPB3: Dihydrodipicolinate reductase-like protein CRR1%2C chloroplastic (Arabidopsis thaliana)
PHYAM_010053	8.11046	10.1306	1.97724	6.97699	7.48144	6.98427	1	Similar to COP10: Constitutive photomorphogenesis protein 10 (Arabidopsis thaliana)
PHYAM_015734	4.52068	4.70981	0.936583	3.8779	3.61646	3.55208	1	Similar to RPS17: 30S ribosomal protein S17%2C chloroplastic (Arabidopsis thaliana)
PHYAM_018826	67.2146	74.2211	13.5807	65.3633	61.2836	48.5638	1	Protein of unknown function
PHYAM_006399	12.5254	15.0225	2.58419	10.6976	8.93561	9.19206	1	Similar to CML15: Probable calcium-binding protein CML15 (Arabidopsis thaliana)
PHYAM_025357	36.0796	40.6941	7.96274	43.9488	30.7611	29.3231	1	Similar to FKBP13: Peptidyl-prolyl cis-trans isomerase FKBP13%2C chloroplastic (Arabidopsis thaliana)
PHYAM_020703	0.573449	0.519747	0.0713666	0.482024	0.269755	0.362175	1	Similar to SULTR3%3B1: Sulfate transporter 3.1 (Arabidopsis thaliana)
PHYAM_011456	2.88279	4.08553	0.702934	1.04974	3.01059	2.77708	1	Protein of unknown function
PHYAM_012509	2.44197	2.74865	0.294013	0.984216	1.84658	1.23693	1	Protein of unknown function
PHYAM_003252	6.80987	16.3562	0.985369	5.92603	4.32428	6.63341	1	Similar to NRT2.1: High-affinity nitrate transporter 2.1 (Arabidopsis thaliana)
PHYAM_020222	4.55438	7.75566	0.561885	4.33419	2.71365	4.80161	1	Protein of unknown function
PHYAM_016523	1.10624	2.20145	0.0169762	2.21611	0.571444	0.814386	1	Similar to Probable glutathione S-transferase (Nicotiana tabacum)
PHYAM_009175	226.096	289.003	49.2562	253.543	189.35	284.296	1	Similar to CID2: Polyadenylate-binding protein-interacting protein 2 (Arabidopsis thaliana)
PHYAM_009665	9.9039	9.87701	1.70317	8.92581	7.5874	8.04034	1	Similar to PMI2: Protein PLASTID MOVEMENT IMPAIRED 2 (Arabidopsis thaliana)
PHYAM_010030	18.2843	19.1392	3.38703	7.42341	6.23163	16.6754	1	Similar to At2g25737: Sulfite exporter TauE/SafE family protein 3 (Arabidopsis thaliana)
PHYAM_010924	7.14817	8.51952	1.37633	2.60185	3.54029	6.0036	1	Similar to AHA7: ATPase 7%2C plasma membrane-type (Arabidopsis thaliana)
PHYAM_011603	1.96993	2.54157	0.272407	0.991858	1.1687	1.21072	1	Protein of unknown function
PHYAM_028510	4.94606	8.01007	0.369243	3.21145	2.23663	4.09865	1	Similar to GRXS6: Monothiol glutaredoxin-S6 (Arabidopsis thaliana)
PHYAM_013221	8.14538	9.41952	1.52982	2.64372	3.81321	7.32511	1	Similar to RIC10: CRIB domain-containing protein RIC10 (Arabidopsis thaliana)
PHYAM_002323	2.7617	1.08454	0.127511	0.537257	1.75403	3.42277	2	Similar to DREB1D: Dehydration-responsive element-binding protein 1D (Arabidopsis thaliana)
PHYAM_027378	4.1039	1.49857	0.918208	0.974369	3.04997	3.93277	2	Similar to LOX4: Lipoxygenase 4%2C chloroplastic (Arabidopsis thaliana)
PHYAM_017360	15.5095	11.18	3.30808	4.72706	7.14372	18.3179	2	Similar to TOM2AH3: Tetraspanin-19 (Arabidopsis thaliana)
PHYAM_026959	11.2047	5.77902	1.64309	3.29347	4.73615	10.9122	2	Similar to PBP1: Calcium-binding protein PBP1 (Arabidopsis thaliana)
PHYAM_017656	216.749	199.681	47.0125	36.9886	91.9667	280.226	2	Similar to Ferritin-1%2C chloroplastic (Glycine max)
PHYAM_016102	1.02673	1.20183	0.0575226	0.0693276	0.471894	0.796942	2	Similar to At2g19210: Putative leucine-rich repeat receptor-like protein kinase At2g19210 (Arabidopsis thaliana)
PHYAM_002361	17.666	8.33148	2.13208	4.97257	14.4908	16.3368	2	Similar to KCS12: 3-ketoacyl-CoA synthase 12 (Arabidopsis thaliana)
PHYAM_016471	27.2089	9.60076	2.5336	7.06476	13.0051	21.7842	2	Protein of unknown function
PHYAM_012946	1.0423	0.135013	0.133985	0.223333	0.522552	2.13758	2	Similar to GSTT1: Glutathione S-transferase T1 (Arabidopsis thaliana)
PHYAM_005292	1223.94	1388.9	223.686	138.177	676.845	926.535	2	Similar to Photosystem II 5 kDa protein%2C chloroplastic (Petunia hybrida)
PHYAM_019684	15.6206	17.7591	2.05144	1.06444	8.05083	11.8123	2	Similar to At1g65750: Putative ribonuclease H protein At1g65750 (Arabidopsis thaliana)
PHYAM_002992	75.9227	35.3622	9.68585	25.1802	16.572	68.0428	2	Protein of unknown function
PHYAM_010898	243.39	172.129	59.0755	32.992	56.451	360.662	2	Protein of unknown function
PHYAM_005485	13.6526	4.53616	2.90087	6.69378	10.9205	15.0702	2	Similar to SABP2: Salicylic acid-binding protein 2 (Nicotiana tabacum)
PHYAM_024189	532.783	198.844	121.572	308.354	530.856	502.073	2	Similar to GRXC11: Glutaredoxin-C11 (Arabidopsis thaliana)
PHYAM_005948	5.78429	5.24108	1.14566	2.64965	5.15041	6.44651	2	Similar to SFH12: Phosphatidylinositol/phosphatidylcholine transfer protein SFH12 (Arabidopsis thaliana)
PHYAM_011926	73.0438	56.8512	15.5712	35.4545	45.2698	65.9416	2	Protein of unknown function
PHYAM_029350	4.87142	3.02435	0.906161	2.46793	3.32422	4.15741	2	Similar to AATP1: AAA-ATPase ASD%2C mitochondrial (Arabidopsis thaliana)
PHYAM_006177	48.5214	48.8601	10.5182	29.398	44.8474	43.6957	2	Similar to AHL9: AT-hook motif nuclear-localized protein 9 (Arabidopsis thaliana)
PHYAM_012753	30.1173	29.2982	6.56433	14.3332	28.7622	27.0625	2	Similar to APT3: Adenine phosphoribosyltransferase 3 (Arabidopsis thaliana)
PHYAM_006479	1095.86	932.14	200.65	486.068	832.964	891.322	2	Similar to Carbonic anhydrase%2C chloroplastic (Spinacia oleracea)
PHYAM_014353	0.912512	0.686698	0.178205	0.766793	0.781315	0.817287	2	Protein of unknown function
PHYAM_016369	1.76891	1.32006	0.335647	1.47393	1.49803	1.7292	2	Similar to At3g60660: Spindle and kinetochore-associated protein 1 homolog (Arabidopsis thaliana)
PHYAM_019534	203.607	143.248	42.7299	157.914	187.899	193.673	2	Similar to ndhM: NAD(P)H-quinone oxidoreductase subunit M%2C chloroplastic (Vitis vinifera)
PHYAM_024013	32.0188	20.6522	7.35353	29.8176	31.2182	31.8208	2	Similar to KIC: Calcium-binding protein KIC (Arabidopsis thaliana)
PHYAM_015010	12.9498	9.2052	2.71597	15.0032	11.8698	14.2558	2	Protein of unknown function
PHYAM_014769	59.3225	32.5345	13.0407	45.8213	51.7424	67.8083	2	Similar to HSP70: Heat shock cognate 70 kDa protein (Petunia hybrida)
PHYAM_017379	172.101	83.1823	34.4162	145.806	156.828	189.173	2	Protein of unknown function
PHYAM_021588	2688.93	1241.56	531.107	2061.71	2106.32	2507.44	2	Protein of unknown function
PHYAM_012133	87.6344	59.6244	17.6509	31.0431	27.2023	81.6393	2	Similar to PDP: Petal death protein (Dianthus caryophyllus)
PHYAM_026223	0.963534	0.677204	0.176665	0.340863	0.453995	0.923201	2	Similar to CPK17: Calcium-dependent protein kinase 17 (Arabidopsis thaliana)
PHYAM_017951	13.5851	5.21461	2.49148	12.7241	6.73793	10.3355	2	Similar to SVP: MADS-box protein SVP (Arabidopsis thaliana)
PHYAM_008506	14.325	6.67148	2.11869	4.77897	8.13862	11.0628	2	Similar to ICP55: Intermediate cleaving peptidase 55%2C mitochondrial (Arabidopsis thaliana)
PHYAM_016630	0.789301	0.327428	0.155389	0.458911	0.562043	1.29099	2	Protein of unknown function
PHYAM_008753	0.876845	0.13812	0.100581	0.564404	0.426131	0.59689	2	Similar to TKPR1: Tetraketide alpha-pyrone reductase 1 (Arabidopsis thaliana)
PHYAM_006969	0.307553	0.188455	0.148125	3.11115	0.688834	1.76283	2	Similar to At1g30760: Berberine bridge enzyme-like 13 (Arabidopsis thaliana)
PHYAM_010798	28.6944	35.2124	38.1282	254.685	82.023	176.237	2	Protein of unknown function
PHYAM_000319	0.322494	0.502878	0.0558576	0.523814	0.442477	0.249845	3	Similar to At3g50280: Uncharacterized acetyltransferase At3g50280 (Arabidopsis thaliana)
PHYAM_003414	4.9206	7.75306	1.67536	9.93696	5.41262	3.54402	3	Similar to LECRK111: Putative L-type lectin-domain containing receptor kinase I.11 (Arabidopsis thaliana)
PHYAM_001350	2.40552	2.68847	1.05185	6.41938	3.74447	2.89077	3	Similar to Os01g0656200: Probable protein phosphatase 2C 8 (Oryza sativa subsp. japonica)
PHYAM_001576	4.68952	5.53123	1.81357	12.8239	6.05594	4.52973	3	Similar to SFH10: Phosphatidylinositol/phosphatidylcholine transfer protein SFH10 (Arabidopsis thaliana)
PHYAM_024382	22.2455	26.1879	6.94252	57.7747	27.5655	23.0162	3	Similar to UGT74F2: UDP-glycosyltransferase 74F2 (Arabidopsis thaliana)
PHYAM_006024	21.4132	27.1778	10.6939	64.6796	33.1941	24.0323	3	Similar to At5g13980: Probable alpha-mannosidase At5g13980 (Arabidopsis thaliana)
PHYAM_009171	192.453	271.514	83.263	521.61	235.982	226.553	3	Similar to WUN1: Wound-induced protein 1 (Solanum tuberosum)
PHYAM_016518	3.46946	5.35914	1.24508	10.3082	4.46013	3.11049	3	Similar to ERF118: Ethylene-responsive transcription factor ERF118 (Arabidopsis thaliana)
PHYAM_018753	6.36836	11.4136	2.67021	22.7207	7.28391	5.77599	3	Protein of unknown function
PHYAM_021937	0.734381	0.769608	0.149186	1.76031	0.621611	0.680701	3	Similar to EPFL8: EPIDERMAL PATTERNING FACTOR-like protein 8 (Arabidopsis thaliana)
PHYAM_002169	3.03749	6.50067	2.07479	13.1029	3.42406	4.94154	3	Protein of unknown function
PHYAM_006596	23.1601	27.8924	10.4841	65.8899	15.4387	17.5222	3	Similar to LOG8: Cytokinin riboside 5'-monophosphate phosphoribohydrolase LOG8 (Arabidopsis thaliana)
PHYAM_001408	5.87185	8.84312	2.35684	13.6069	4.44529	6.89198	3	Similar to ATL6: E3 ubiquitin-protein ligase ATL6 (Arabidopsis thaliana)
PHYAM_024412	1.4678	1.70844	0.504308	3.22298	1.09167	1.63557	3	Similar to IQD31: Protein IQ-DOMAIN 31 (Arabidopsis thaliana)
PHYAM_012471	41.1586	70.1819	17.8187	103.326	52.504	55.6338	3	Similar to XTH28: Probable xyloglucan endotransglucosylase/hydrolase protein 28 (Arabidopsis thaliana)
PHYAM_026856	15.8366	17.9067	4.63599	34.27	19.7176	18.6152	3	Similar to UGT84A13: Gallate 1-beta-glucosyltransferase (Quercus robur)
PHYAM_026894	35.6708	27.4896	9.83969	56.6034	26.2569	29.9882	3	Protein of unknown function
PHYAM_027516	4.30221	2.83074	1.124	7.19458	4.18462	4.05175	3	Similar to MBD7: Methyl-CpG-binding domain-containing protein 7 (Arabidopsis thaliana)
PHYAM_002164	2.76262	4.35024	2.18541	14.156	3.11231	3.34737	3	Protein of unknown function
PHYAM_011252	1.91678	2.48462	1.55494	9.72477	2.24054	2.28599	3	Similar to SCPL10: Serine carboxypeptidase-like 10 (Arabidopsis thaliana)
PHYAM_018449	20.7057	25.521	14.7172	97.6783	25.9629	24.0153	3	Similar to At4g28400: Probable protein phosphatase 2C 58 (Arabidopsis thaliana)
PHYAM_002405	4.72043	4.78267	3.24498	19.0997	5.25644	4.12518	3	Protein of unknown function
PHYAM_004624	2.2949	3.04264	1.459	9.692	2.79835	2.02459	3	Similar to HIPP35: Heavy metal-associated isoprenylated plant protein 35 (Arabidopsis thaliana)
PHYAM_025376	5.72846	6.82432	2.68847	22.4252	5.55979	5.36062	3	Protein of unknown function
PHYAM_006376	25.2818	26.063	14.2153	82.6629	20.0612	23.0768	3	Similar to DCR: BAHD acyltransferase DCR (Arabidopsis thaliana)
PHYAM_010377	17.1042	19.9553	7.33617	58.205	15.2076	15.8727	3	Similar to DHNAT1: 1%2C4-dihydroxy-2-naphthoyl-CoA thioesterase 1 (Arabidopsis thaliana)
PHYAM_027025	65.0579	84.6816	26.5701	213.411	51.9511	62.5204	3	Similar to E6: Protein E6 (Gossypium hirsutum)
PHYAM_026716	27.3215	46.2384	17.1952	121.748	33.3513	37.457	3	Similar to HMGIY2: HMG-Y-related protein A (Zea mays)
PHYAM_004959	3.18764	3.94916	1.72133	11.8653	3.92167	3.24693	3	Similar to PUR7: Phosphoribosylaminoimidazole-succinocarboxamide synthase%2C chloroplastic (Fragment) (Vigna aconitifolia)
PHYAM_016505	1.23305	1.73088	0.827833	5.10702	1.74264	1.54098	3	Similar to CRK25: Cysteine-rich receptor-like protein kinase 25 (Arabidopsis thaliana)
PHYAM_007185	5.74965	6.12558	3.84164	22.2469	7.92304	5.82749	3	Similar to PATL6: Patellin-6 (Arabidopsis thaliana)
PHYAM_016302	9.73341	9.26262	5.55939	37.8	12.6423	11.4631	3	Protein of unknown function
PHYAM_022030	2.38888	2.56687	1.67464	10.2587	3.19007	2.69811	3	Similar to MAG: DNA-3-methyladenine glycosylase (Arabidopsis thaliana)
PHYAM_016549	9.49467	11.3407	5.99275	38.0762	13.698	13.1328	3	Similar to PIX13: Probable serine/threonine-protein kinase PIX13 (Arabidopsis thaliana)
PHYAM_017097	6.775	6.9103	2.40487	23.353	8.36653	7.14938	3	Similar to LOG5: Cytokinin riboside 5'-monophosphate phosphoribohydrolase LOG5 (Arabidopsis thaliana)
PHYAM_005831	52.9936	61.7049	32.1603	211.27	89.7132	57.3193	3	Protein of unknown function
PHYAM_018593	7.56705	7.86552	3.98126	29.9216	12.7635	9.64899	3	Protein of unknown function
PHYAM_005885	24.0649	24.7315	12.7113	78.0243	37.0171	25.9869	3	Similar to CYP89A9: Cytochrome P450 89A9 (Arabidopsis thaliana)
PHYAM_028605	5.82567	5.26178	2.37775	16.3387	7.60295	5.8824	3	Protein of unknown function
PHYAM_023849	1.58488	1.52236	0.686207	4.43585	2.10231	1.86352	3	Protein of unknown function
PHYAM_007926	22.661	18.3224	10.1901	67.5543	19.3099	21.3427	3	Similar to STC: Sugar carrier protein C (Ricinus communis)
PHYAM_014070	20.5353	15.7534	11.4936	68.2064	20.5983	20.7737	3	Protein of unknown function
PHYAM_012051	1.73232	1.6936	0.580198	5.30199	1.5261	1.86957	3	Similar to ELCL: Protein ELC-like (Arabidopsis thaliana)
PHYAM_015212	6.57945	5.97503	2.35986	17.649	5.97525	7.55435	3	Protein of unknown function
PHYAM_025372	8.69933	8.54734	3.89249	22.337	8.37844	9.80594	3	Protein of unknown function
PHYAM_006139	0.252906	0.355932	0.204595	1.26985	0.343708	0.468749	3	Protein of unknown function
PHYAM_022538	7.15936	9.59171	6.02633	34.9975	8.89123	10.4652	3	Protein of unknown function
PHYAM_008881	1.22049	1.74989	0.514509	6.53507	1.45831	2.11938	3	Similar to PGSIP7: Putative glucuronosyltransferase PGSIP7 (Arabidopsis thaliana)
PHYAM_014673	23.4101	35.2356	20.9806	125.893	29.9999	58.1285	3	Similar to GSTU18: Glutathione S-transferase U18 (Arabidopsis thaliana)
PHYAM_004660	2.18942	2.58648	1.31987	11.9874	4.32117	2.84416	3	Protein of unknown function
PHYAM_006821	0.60442	0.893255	0.360159	2.98094	1.08442	0.564745	3	Similar to DOGL3: Protein DOG1-like 3 (Arabidopsis thaliana)
PHYAM_007171	4.15243	5.07025	1.35636	18.4271	5.93903	3.94488	3	Similar to LRK10L-2.5: LEAF RUST 10 DISEASE-RESISTANCE LOCUS RECEPTOR-LIKE PROTEIN KINASE-like 2.5 (Arabidopsis thaliana)
PHYAM_024756	4.06222	4.18159	1.52383	17.8118	6.02932	4.48162	3	Similar to CRK10: Cysteine-rich receptor-like protein kinase 10 (Arabidopsis thaliana)
PHYAM_028604	1.73108	1.57874	0.2904	6.91528	2.2586	1.62465	3	Protein of unknown function
PHYAM_011200	2.05038	1.56993	0.563515	7.31177	1.73923	1.56402	3	Similar to MYB36: Transcription factor MYB36 (Arabidopsis thaliana)
PHYAM_015932	2.29639	2.14742	0.821188	7.50905	1.57266	1.74947	3	Similar to IQD14: Protein IQ-DOMAIN 14 (Arabidopsis thaliana)
PHYAM_009091	0.186544	0.243637	0.136577	1.05326	0.42782	0.681762	3	Similar to HD16: Casein kinase 1-like protein HD16 (Oryza sativa subsp. japonica)
PHYAM_020102	0.313038	0.259975	0.0684216	0.763878	0.338836	0.538363	3	Similar to AERO1: Endoplasmic reticulum oxidoreductin-1 (Arabidopsis thaliana)
PHYAM_013024	0.322223	0.219275	0.0864411	0.725278	0.398556	0.411152	3	Similar to PCMP-E21: Pentatricopeptide repeat-containing protein At1g77170%2C mitochondrial (Arabidopsis thaliana)
PHYAM_017060	0.746738	0.380685	0.27284	1.77316	0.82239	0.874842	3	Similar to CXE1: Carboxylesterase 1 (Actinidia eriantha)
PHYAM_020205	0.22822	0.146704	0.0827875	0.611161	0.289908	0.201397	3	Similar to PCMP-H86: Putative pentatricopeptide repeat-containing protein At3g15130 (Arabidopsis thaliana)
PHYAM_025559	13.2189	7.61155	4.71449	35.7726	20.0554	14.1579	3	Similar to At5g23430: Katanin p80 WD40 repeat-containing subunit B1 homolog (Arabidopsis thaliana)
PHYAM_028188	20.3769	22.5542	12.3737	87.5365	45.777	21.4894	3	Protein of unknown function
PHYAM_029092	11.0123	12.8211	6.18128	43.201	25.1728	11.3847	3	Protein of unknown function
PHYAM_013407	0.362725	0.450002	0.182399	1.17087	0.829221	0.6531	3	Similar to ATM: Serine/threonine-protein kinase ATM (Arabidopsis thaliana)
PHYAM_020684	73.0239	48.7751	29.5337	172.544	126.235	96.3859	3	Similar to GRXC9: Glutaredoxin-C9 (Arabidopsis thaliana)
PHYAM_022391	0.197669	0.121262	0.014439	0.576176	0.702138	0.211148	3	Similar to FTIP1: FT-interacting protein 1 (Arabidopsis thaliana)
PHYAM_005580	8.94025	9.47536	7.91821	6.52844	2.36413	7.87565	3	Similar to PICBP: Calmodulin binding protein PICBP (Arabidopsis thaliana)
PHYAM_019766	25.1824	16.9339	7.50272	8.7643	6.78432	22.2903	3	Similar to PDP: Petal death protein (Dianthus caryophyllus)
PHYAM_028036	25.2374	21.0409	10.7366	29.923	6.17493	24.9975	3	Similar to PBP1: Calcium-binding protein PBP1 (Arabidopsis thaliana)
PHYAM_014372	2.1062	4.50423	1.71677	9.64532	4.42244	1.4695	3	Protein of unknown function
PHYAM_021960	0.108786	0.160062	0.0818894	0.492767	0.135351	0.0744535	3	Protein of unknown function
PHYAM_006022	1.45826	3.96176	0.371504	2.85101	1.06705	4.37311	3	Protein of unknown function
PHYAM_013269	0.797281	1.83048	0.404766	4.04311	0.834275	2.05889	3	Similar to Desiccation-related protein PCC13-62 (Craterostigma plantagineum)
PHYAM_003972	0.34565	0.603008	0.32276	2.11484	0.837178	0.871685	3	Protein of unknown function
PHYAM_006632	0.323292	0.500462	0.309241	1.911	0.570497	0.575053	3	Similar to HOP2: Homologous-pairing protein 2 homolog (Arabidopsis thaliana)
PHYAM_025642	1.16931	1.98662	1.44007	8.78475	2.11644	1.70553	3	Similar to At1g11330: G-type lectin S-receptor-like serine/threonine-protein kinase At1g11330 (Arabidopsis thaliana)
PHYAM_012685	2.94128	5.52603	4.10392	24.0061	9.84664	2.09439	3	Protein of unknown function
PHYAM_001199	0.487258	0.381273	0.0439832	0.712677	0.777114	0.473819	3	Protein of unknown function
PHYAM_003848	1.88115	2.07891	0.333083	5.08506	3.45808	1.69783	3	Similar to ATL78: RING-H2 finger protein ATL78 (Arabidopsis thaliana)
PHYAM_008491	0.881336	0.888574	0.29148	1.73669	1.43271	0.86314	3	Similar to At5g08350: GEM-like protein 4 (Arabidopsis thaliana)
PHYAM_011196	4.46966	4.13338	1.16012	10.9055	7.80436	6.0501	3	Protein of unknown function
PHYAM_006417	0.343306	0.422416	0.121461	1.29145	0.61148	0.460918	3	Similar to SBE3: 1%2C4-alpha-glucan-branching enzyme 3%2C chloroplastic/amyloplastic (Arabidopsis thaliana)
PHYAM_009769	3.39835	3.00773	1.04628	10.3146	5.18642	3.84613	3	Similar to MAKR5: Probable membrane-associated kinase regulator 5 (Arabidopsis thaliana)
PHYAM_010909	1.07436	1.40628	0.301775	3.9291	1.39162	0.821006	3	Similar to RLCK176: Receptor-like cytoplasmic kinase 176 (Oryza sativa subsp. japonica)
PHYAM_019327	22.8477	18.0923	5.84469	6.99258	4.36741	19.3184	3	Similar to PDP: Petal death protein (Dianthus caryophyllus)
PHYAM_019328	32.2919	23.7602	18.4844	10.1522	7.75597	28.6903	3	Similar to PDP: Petal death protein (Dianthus caryophyllus)
PHYAM_023158	9.50736	7.23872	2.77566	3.07103	1.61991	8.45095	3	Protein of unknown function
PHYAM_000735	0.282031	0.361747	0.248432	1.5829	0.238549	0.395499	3	Protein of unknown function
PHYAM_002896	0.740867	1.36067	0.466072	3.87162	0.711302	1.00598	3	Protein of unknown function
PHYAM_025727	0.269163	0.510937	0.171199	1.41081	0.243137	0.333252	3	Similar to FAS1: Chromatin assembly factor 1 subunit FAS1 (Arabidopsis thaliana)
PHYAM_012862	9.4129	13.0281	5.78692	36.1837	6.94632	10.4533	3	Similar to At1g68190: Putative zinc finger protein At1g68190 (Arabidopsis thaliana)
PHYAM_006810	12.7188	13.5113	7.54946	45.7831	7.69415	10.723	3	Similar to CML16: Probable calcium-binding protein CML16 (Arabidopsis thaliana)
PHYAM_010822	1.2915	1.41034	0.777533	5.22242	0.863536	1.41076	3	Protein of unknown function
PHYAM_021300	0.256313	0.612822	0.177459	1.55576	0.125531	0.336789	3	Similar to NPF5.4: Protein NRT1/ PTR FAMILY 5.4 (Arabidopsis thaliana)
PHYAM_011494	2.94831	6.6357	1.66982	10.1718	1.32541	2.77745	3	Similar to FUC1: Alpha-L-fucosidase 1 (Arabidopsis thaliana)
PHYAM_017369	4.51655	13.4487	1.58983	20.5498	1.36134	4.0433	3	Similar to CSE: Caffeoylshikimate esterase (Arabidopsis thaliana)
PHYAM_001474	0.13082	0.182971	0.0630602	0.715255	0.119033	0.0976889	3	Similar to WAK2: Wall-associated receptor kinase 2 (Arabidopsis thaliana)
PHYAM_012844	11.0999	16.4385	4.37569	59.2107	11.5964	10.8626	3	Protein of unknown function
PHYAM_020607	5.13122	7.91535	2.47295	22.3434	3.80586	4.04581	3	Protein of unknown function
PHYAM_021301	0.72343	1.02287	0.485078	3.08863	0.457245	0.46042	3	Similar to NPF5.4: Protein NRT1/ PTR FAMILY 5.4 (Arabidopsis thaliana)
PHYAM_021683	0.379303	0.678116	0.200593	2.06781	0.255457	0.312199	3	Similar to CPK20: Calcium-dependent protein kinase 20 (Arabidopsis thaliana)
PHYAM_019230	0.717958	1.82874	0.261159	3.15741	0.276449	0.471258	3	Similar to HSFB4: Heat stress transcription factor B-4 (Arabidopsis thaliana)
PHYAM_002045	0.0914703	0.849007	0.124821	0.909034	0.29145	0.188661	3	Similar to IMK3: Probable leucine-rich repeat receptor-like protein kinase IMK3 (Arabidopsis thaliana)
PHYAM_006223	2.50441	4.45895	0.820765	8.4702	2.76045	1.70641	3	Protein of unknown function
PHYAM_006616	0.240514	0.776575	0.145959	1.0798	0.278996	0.354852	3	Similar to BUBR1: Mitotic spindle checkpoint protein BUBR1 (Arabidopsis thaliana)
PHYAM_012702	0.387087	0.822219	0.149625	1.08058	0.355085	0.237047	3	Similar to ARP1: Probable RNA-binding protein ARP1 (Arabidopsis thaliana)
PHYAM_025840	7.06192	11.0504	1.8834	13.9056	4.51585	4.47793	3	Protein of unknown function
PHYAM_008121	0.349171	0.682878	0.0397794	1.03419	0.480262	0.385731	3	Similar to BZIP16: bZIP transcription factor 16 (Arabidopsis thaliana)
PHYAM_019878	11.2848	19.2717	3.11908	29.2826	10.5712	10.1187	3	Similar to HIRL1: Hypersensitive-induced response protein-like protein 1 (Oryza sativa subsp. japonica)
PHYAM_012649	13.9516	30.4536	6.35867	51.4467	28.6362	23.7342	3	Similar to Beta-galactosidase (Solanum lycopersicum)
PHYAM_023625	5.47063	8.54948	1.49523	9.73397	6.29226	4.21944	3	Similar to MTERF1: Transcription termination factor MTEF1%2C chloroplastic (Arabidopsis thaliana)
PHYAM_026253	38.6903	52.2178	10.8521	62.0146	23.5911	40.4853	3	Protein of unknown function
PHYAM_028203	16.3954	25.6327	4.31825	27.0714	13.5562	15.7095	3	Similar to UGT85A24: 7-deoxyloganetin glucosyltransferase (Gardenia jasminoides)
PHYAM_012228	0.293924	0.633507	0.089304	0.522216	0.218509	0.258839	3	Similar to At3g28410: Putative F-box/LRR-repeat protein At3g28410 (Arabidopsis thaliana)
PHYAM_015355	0.758394	2.04929	0.235728	1.71135	0.846181	0.851424	3	Similar to SBT5.6: Subtilisin-like protease SBT5.6 (Arabidopsis thaliana)
PHYAM_028848	2.96228	7.28273	1.01559	6.01601	2.86631	2.33216	3	Similar to CYP72A154: 11-oxo-beta-amyrin 30-oxidase (Glycyrrhiza uralensis)
PHYAM_021049	3.14348	9.37593	0.843007	5.66461	3.32	3.30392	3	Similar to PK1: Putative receptor protein kinase ZmPK1 (Zea mays)
PHYAM_006792	0.562287	1.47484	0.0619362	0.993775	1.25141	0.574079	3	Similar to At2g23060: Probable N-acetyltransferase HLS1-like (Arabidopsis thaliana)
PHYAM_013474	0.558555	3.41988	0.30433	1.96848	1.01621	0.84066	3	Similar to FMO2: Putative flavin-containing monooxygenase 2 (Arabidopsis thaliana)
PHYAM_009303	5.36282	6.22823	1.292	8.23484	4.25499	3.62251	3	Protein of unknown function
PHYAM_016040	11.2184	16.8851	2.72378	20.0386	7.71386	8.54114	3	Similar to EXL3: Protein EXORDIUM-like 3 (Arabidopsis thaliana)
PHYAM_023056	17.982	23.2352	3.8582	33.0531	11.7478	12.7637	3	Similar to COL16: Zinc finger protein CONSTANS-LIKE 16 (Arabidopsis thaliana)
PHYAM_009471	245.305	349.091	49.0401	354.193	225.287	193.629	3	Similar to PIP2-7: Aquaporin PIP2-7 (Arabidopsis thaliana)
PHYAM_010502	1.45083	2.29483	0.336719	2.10135	1.37798	1.31008	3	Similar to CESA3: Cellulose synthase A catalytic subunit 3 [UDP-forming] (Arabidopsis thaliana)
PHYAM_011616	44.0754	50.9792	9.18639	93.4752	44.3997	35.9223	3	Protein of unknown function
PHYAM_026822	17.2656	15.6589	2.95466	34.0953	16.7732	10.8948	3	Protein of unknown function
PHYAM_016197	15.0873	34.3806	3.58333	35.1208	16.6182	11.3665	3	Protein of unknown function
PHYAM_000845	1.17593	0.566238	0.383463	4.84441	0.981139	0.941873	4	Similar to EP3: Endochitinase EP3 (Arabidopsis thaliana)
PHYAM_008447	3.17208	2.39295	1.41639	12.6001	2.85919	2.49485	4	Similar to NAD7: NADH dehydrogenase [ubiquinone] iron-sulfur protein 2 (Nicotiana sylvestris)
PHYAM_021329	2.98729	0.985334	1.85734	11.7154	2.81755	2.24029	4	Similar to EPFL4: EPIDERMAL PATTERNING FACTOR-like protein 4 (Arabidopsis thaliana)
PHYAM_022329	0.492105	0.279377	0.378588	2.3061	0.570483	0.56313	4	Similar to At3g26560: Probable pre-mRNA-splicing factor ATP-dependent RNA helicase DEAH5 (Arabidopsis thaliana)
PHYAM_011253	1.38872	1.43911	1.1263	6.96083	1.69975	1.6234	4	Similar to SCPL18: Serine carboxypeptidase-like 18 (Arabidopsis thaliana)
PHYAM_022041	5.86788	5.33212	4.08189	25.559	6.98562	7.62735	4	Similar to MIS12: Protein MIS12 homolog (Arabidopsis thaliana)
PHYAM_014317	0.565124	0.306267	0.261592	1.70687	0.513237	0.427977	4	Similar to POLD1: DNA polymerase delta catalytic subunit (Glycine max)
PHYAM_027424	0.722382	0.137727	0.142177	2.57069	0.761934	0.513512	4	Similar to At4g22758: Uncharacterized protein At4g22758 (Arabidopsis thaliana)
PHYAM_005045	18.5434	13.4048	7.82806	72.6572	31.9337	17.8611	4	Similar to SN2: Snakin-2 (Solanum tuberosum)
PHYAM_027386	0.273225	0.139324	0.0543589	1.00372	0.594245	0.277151	4	Similar to MARD1: Protein MARD1 (Arabidopsis thaliana)
PHYAM_012804	0.36923	0.267259	0.148718	1.4858	0.515589	0.62598	4	Similar to SCPL18: Serine carboxypeptidase-like 18 (Arabidopsis thaliana)
PHYAM_028899	0.93068	0.79412	0.523795	4.06484	1.52243	1.58468	4	Similar to Miraculin (Synsepalum dulcificum)
PHYAM_027013	7.35179	3.21197	2.599	17.5613	6.50532	9.22429	4	Similar to At3g50280: Uncharacterized acetyltransferase At3g50280 (Arabidopsis thaliana)
PHYAM_027014	4.04342	2.02303	1.69136	11.307	4.00269	5.62635	4	Similar to At3g50280: Uncharacterized acetyltransferase At3g50280 (Arabidopsis thaliana)
PHYAM_009185	4.90967	4.94214	1.21712	14.0589	4.1054	2.95414	4	Similar to CYP90D1: 3-epi-6-deoxocathasterone 23-monooxygenase (Arabidopsis thaliana)
PHYAM_012069	0.573301	0.406157	0.0965729	0.965551	0.357778	0.304789	4	Similar to PBL23: Probable serine/threonine-protein kinase PBL23 (Arabidopsis thaliana)
PHYAM_027639	158.489	110.639	35.7311	261.865	103.835	136.37	4	Protein of unknown function
PHYAM_014839	7.10178	6.31217	1.43297	12.1851	2.54328	5.44886	4	Similar to Dynein 8 kDa light chain%2C flagellar outer arm (Chlamydomonas reinhardtii)
PHYAM_011040	21.0955	14.4501	5.19299	10.2093	5.79406	16.3358	4	Similar to CATHB2: Cathepsin B-like protease 2 (Arabidopsis thaliana)
PHYAM_013339	0.495938	0.332866	0.0526804	0.603583	0.410317	0.443402	4	Similar to TCP18: Transcription factor TCP18 (Arabidopsis thaliana)
PHYAM_015126	1.95907	1.84552	0.438395	3.18929	1.94765	1.06624	4	Similar to PDCB3: PLASMODESMATA CALLOSE-BINDING PROTEIN 3 (Arabidopsis thaliana)
PHYAM_021768	0.934767	0.548411	0.649876	3.80506	0.800207	2.236	4	Protein of unknown function
PHYAM_008758	13.4142	13.9377	3.1242	19.7069	17.7301	12.2046	4	Similar to Dynein 8 kDa light chain%2C flagellar outer arm (Chlamydomonas reinhardtii)
PHYAM_019900	0.351872	0.154478	0.152312	1.07387	0.214967	0.27072	4	Similar to ATL51: RING-H2 finger protein ATL51 (Arabidopsis thaliana)
PHYAM_019948	5.31073	3.18212	2.61091	21.9913	4.04056	4.82629	4	Similar to AIR12: Auxin-induced in root cultures protein 12 (Arabidopsis thaliana)
PHYAM_025650	13.3577	5.48405	4.42706	60.2966	8.82404	14.7103	4	Similar to ZAT10: Zinc finger protein ZAT10 (Arabidopsis thaliana)
PHYAM_026667	15.8147	6.50571	8.16007	70.7113	10.5425	14.9871	4	Similar to ZAT10: Zinc finger protein ZAT10 (Arabidopsis thaliana)
PHYAM_011541	169.852	79.6532	42.8705	560.434	176.295	200.017	4	Similar to ATOBGM: Probable GTP-binding protein OBGM%2C mitochondrial (Arabidopsis thaliana)
PHYAM_025216	2.74872	1.58008	0.572602	7.01258	2.44972	2.37042	4	Similar to NAC100: NAC domain-containing protein 100 (Arabidopsis thaliana)
PHYAM_017894	18.8709	12.6123	3.32737	33.6494	11.0717	13.817	4	Similar to SAMC2: Probable S-adenosylmethionine carrier 2%2C chloroplastic (Arabidopsis thaliana)
PHYAM_028500	91.4357	93.1532	15.0195	98.9866	46.5623	74.7784	4	Similar to FPF1: Flowering-promoting factor 1 (Arabidopsis thaliana)
PHYAM_025082	0.935171	0.193958	0.0370756	2.00497	0.501774	1.8781	4	Protein of unknown function
PHYAM_002461	147.137	96.9318	137.743	848.219	252.804	194.987	4	Similar to At1g54290: Protein translation factor SUI1 homolog 2 (Arabidopsis thaliana)
PHYAM_014613	0.489366	0.354601	0.308428	3.42732	1.03451	0.698485	4	Similar to PGSIP7: Putative glucuronosyltransferase PGSIP7 (Arabidopsis thaliana)
PHYAM_017062	6.35164	5.91276	2.86626	39.0066	8.01392	7.57247	4	Similar to CXE1: Carboxylesterase 1 (Actinidia eriantha)
PHYAM_007902	0.0770153	0.084532	0.0561845	0.462376	0.102877	0.179797	4	Protein of unknown function
PHYAM_015179	0.0488264	0.0879732	0.060305	0.537878	0.135745	0.196696	4	Similar to SKIP23: F-box protein SKIP23 (Arabidopsis thaliana)
PHYAM_028028	0.499528	0.545733	0.422654	3.68749	1.1497	1.21114	4	Protein of unknown function
PHYAM_012789	1.69588	2.55286	1.08824	16.8615	5.15382	6.43081	4	Similar to CML39: Calcium-binding protein CML39 (Arabidopsis thaliana)
PHYAM_001311	0.358684	0.150597	0.204248	1.50498	0.394291	0.248339	4	Similar to OFUT6: O-fucosyltransferase 6 (Arabidopsis thaliana)
PHYAM_003670	0.537054	0.343184	0.344343	2.33034	0.558873	0.382985	4	Protein of unknown function
PHYAM_010266	0.759135	0.855472	0.199372	4.27955	0.878832	0.728773	4	Protein of unknown function
PHYAM_024409	9.263	8.69116	5.73137	49.088	10.1786	7.36185	4	Protein of unknown function
PHYAM_028993	0.405993	0.344233	0.369263	2.28709	0.496307	0.220915	4	Similar to At2g19210: Putative leucine-rich repeat receptor-like protein kinase At2g19210 (Arabidopsis thaliana)
PHYAM_017125	4.49429	3.94353	1.34103	19.8378	5.48026	3.60622	4	Similar to BHLH122: Transcription factor bHLH122 (Arabidopsis thaliana)
PHYAM_022120	0.335497	0.212169	0.0264482	1.48292	0.402573	0.196194	4	Similar to KAO1: Ent-kaurenoic acid oxidase 1 (Arabidopsis thaliana)
PHYAM_011235	0.36775	0.399424	0.0628905	1.2307	0.261142	0.214135	4	Similar to EXO1: Exonuclease 1 (Arabidopsis thaliana)
PHYAM_009673	4.5092	2.50732	3.18144	23.9656	4.17013	3.43869	4	Similar to ATL3: RING-H2 finger protein ATL3 (Arabidopsis thaliana)
PHYAM_029173	2.99457	5.67284	0.678709	16.9245	2.6977	2.63522	4	Similar to Cytochrome P450 CYP72A219 (Panax ginseng)
PHYAM_002043	0.134899	0.0441012	0.0193803	3.08477	0.978658	0.164494	4	Similar to DREB2A: Dehydration-responsive element-binding protein 2A (Oryza sativa subsp. indica)
PHYAM_015049	0.0853459	0.0471227	0	1.46051	0.532748	0.0552551	4	Similar to CINV1: Cytosolic invertase 1 (Oryza sativa subsp. japonica)
PHYAM_013598	0.125205	0.143483	0.186409	1.52442	0.74504	0.113434	4	Similar to ABCC3: ABC transporter C family member 3 (Arabidopsis thaliana)
PHYAM_016106	1.34319	1.70407	1.47581	12.8158	3.09404	2.112	4	Similar to DDB2: Protein DAMAGED DNA-BINDING 2 (Arabidopsis thaliana)
PHYAM_025439	0.0457573	0.0782291	0.0660113	0.475348	0.111029	0.0807212	4	Similar to FH8: Formin-like protein 8 (Arabidopsis thaliana)
PHYAM_027063	2.64717	3.44366	3.71975	23.7072	4.88558	3.68434	4	Similar to SULTR1%3B3: Sulfate transporter 1.3 (Arabidopsis thaliana)
PHYAM_012306	1.02474	0.442693	1.40682	11.5793	2.3511	1.05929	4	Similar to At4g16563: Probable aspartyl protease At4g16563 (Arabidopsis thaliana)
PHYAM_006461	2.24799	2.4839	1.68745	33.3177	8.56181	3.41502	4	Similar to EXLB1: Expansin-like B1 (Arabidopsis thaliana)
PHYAM_007123	1.04074	0.13307	0.0342423	8.52001	5.04361	0.429025	4	Similar to ORG2: Transcription factor ORG2 (Arabidopsis thaliana)
PHYAM_000214	58.9636	34.9677	20.5971	19.4886	57.8512	50.6409	5	Protein of unknown function
PHYAM_009230	19.0109	12.823	5.5214	6.34529	20.5424	15.5996	5	Protein of unknown function
PHYAM_022013	12.2257	5.0975	4.62072	4.09791	11.6901	9.92441	5	Similar to LA1: Protein LAZY 1 (Arabidopsis thaliana)
PHYAM_000252	27.601	18.3832	20.5521	9.4465	20.7845	22.6543	5	Similar to PPC6-7: Probable protein phosphatase 2C 73 (Arabidopsis thaliana)
PHYAM_008281	8.41204	5.63127	3.7021	2.64984	6.23665	7.30555	5	Protein of unknown function
PHYAM_014622	25.139	19.2681	11.1178	7.51586	20.6073	17.6828	5	Protein of unknown function
PHYAM_019963	0.578351	0.516809	0.288434	0.167823	0.577831	0.491335	5	Similar to TTL1: TPR repeat-containing thioredoxin TTL1 (Arabidopsis thaliana)
PHYAM_022234	0.727577	0.656339	0.317224	0.25277	0.684074	0.595793	5	Similar to CHX2: Cation/H(+) antiporter 2 (Arabidopsis thaliana)
PHYAM_024676	5.65885	5.83957	2.45471	1.92188	5.38893	4.57261	5	Protein of unknown function
PHYAM_021306	9.56688	7.84494	5.45353	2.90952	7.17406	7.11346	5	Similar to At1g02270: Uncharacterized calcium-binding protein At1g02270 (Arabidopsis thaliana)
PHYAM_011754	52.1917	49.0968	20.5565	17.8595	43.8629	45.6896	5	Similar to MTP4: Metal tolerance protein 4 (Oryza sativa subsp. japonica)
PHYAM_026245	72.451	66.1871	20.1327	22.8148	60.0594	60.2504	5	Similar to STR10: Rhodanese-like domain-containing protein 10 (Arabidopsis thaliana)
PHYAM_013440	158.477	163.798	79.2407	54.9749	120.535	148.009	5	Protein of unknown function
PHYAM_018995	167.484	184.296	71.344	58.8157	139.996	158.995	5	Similar to PAP8: Probable plastid-lipid-associated protein 8%2C chloroplastic (Arabidopsis thaliana)
PHYAM_026507	8297.58	9171.2	3649.26	2730.48	6240.6	7410.56	5	Similar to LHCB5: Chlorophyll a-b binding protein CP26%2C chloroplastic (Arabidopsis thaliana)
PHYAM_018370	314.053	301.408	169.932	106.648	214.589	303.087	5	Similar to GRXS2: Monothiol glutaredoxin-S2 (Arabidopsis thaliana)
PHYAM_002333	0.804334	0.396943	0.835522	0.592876	1.30455	1.51432	5	Similar to PLD1: Phospholipase D alpha 1 (Nicotiana tabacum)
PHYAM_005149	129.724	56.6964	171.335	91.8933	216.212	242.347	5	Similar to HSP17.6C: 17.6 kDa class I heat shock protein 3 (Arabidopsis thaliana)
PHYAM_006690	1.01137	0.37816	0.589811	1.66118	0.886593	2.04528	5	Similar to At3g55350: Protein ALP1-like (Arabidopsis thaliana)
PHYAM_010252	0.378647	0.185084	0.246266	0.392155	0.361347	0.700246	5	Similar to CYP707A1: Abscisic acid 8'-hydroxylase 1 (Arabidopsis thaliana)
PHYAM_011021	2.73987	1.04327	2.02278	3.85663	3.88488	6.46792	5	Similar to NAC072: NAC domain-containing protein 72 (Arabidopsis thaliana)
PHYAM_020918	0.96331	0.595299	0.87598	0.91913	1.35106	2.42033	5	Similar to PER21: Peroxidase 21 (Arabidopsis thaliana)
PHYAM_015577	1.47389	1.25161	1.47703	2.08607	1.65754	4.87246	5	Similar to MYB102: Transcription factor MYB102 (Arabidopsis thaliana)
PHYAM_013168	0.766945	0.331948	1.03157	1.14668	0.993825	1.54168	5	Similar to AAP7: Probable amino acid permease 7 (Arabidopsis thaliana)
PHYAM_015451	1.29204	0.553301	1.43761	1.97441	2.05278	2.46414	5	Similar to SUD1: Probable E3 ubiquitin ligase SUD1 (Arabidopsis thaliana)
PHYAM_019831	0.413979	0.302119	0.738985	1.19091	0.866015	1.51985	5	Similar to NCED1: 9-cis-epoxycarotenoid dioxygenase NCED1%2C chloroplastic (Phaseolus vulgaris)
PHYAM_020556	3.79193	1.65225	2.16705	5.26963	6.0821	6.58579	5	Similar to REM4.1: Remorin 4.1 (Oryza sativa subsp. japonica)
PHYAM_024098	24.2503	9.56212	17.3856	31.9923	35.3444	37.7623	5	Similar to CYP72A1: Secologanin synthase (Catharanthus roseus)
PHYAM_029657	23.6831	8.97622	19.7603	29.6895	33.9385	37.4047	5	Similar to CYP72A154: 11-oxo-beta-amyrin 30-oxidase (Glycyrrhiza uralensis)
PHYAM_008861	17.9235	10.3236	24.8763	32.3658	14.1467	62.2262	5	Protein of unknown function
PHYAM_010573	0.759985	0.598686	0.986451	1.46812	0.519597	3.09927	5	Protein of unknown function
PHYAM_017607	5.04985	1.2265	1.64145	1.3306	2.67122	2.78616	5	Protein of unknown function
PHYAM_020840	4.34588	1.19726	1.49903	1.26852	1.59806	2.91336	5	Similar to MADS23: MADS-box transcription factor 23 (Oryza sativa subsp. japonica)
PHYAM_025565	4.54032	1.30506	2.01444	6.01009	3.0133	6.64933	5	Similar to AIP1: Protein phosphatase 2C 3 (Arabidopsis thaliana)
PHYAM_012062	1.7818	0.697373	2.26295	2.40301	4.26578	2.73094	5	Similar to C1: Anthocyanin regulatory C1 protein (Zea mays)
PHYAM_025793	6.46495	3.68203	6.18785	10.4728	15.3126	13.6936	5	Similar to GLIP2: GDSL esterase/lipase 2 (Arabidopsis thaliana)
PHYAM_026920	1.79262	0.547306	1.54441	2.15404	2.49864	2.10413	5	Protein of unknown function
PHYAM_024857	337.4	83.0619	180.699	184.965	585.392	405.277	5	Similar to CYSK: Cysteine synthase%2C chloroplastic/chromoplastic (Spinacia oleracea)
PHYAM_003205	0.192518	0.0294859	0.0329424	0.553886	0.0941484	0.683784	5	Similar to At4g16820: Phospholipase A1-Ibeta2%2C chloroplastic (Arabidopsis thaliana)
PHYAM_015174	0.529255	0.0803613	0	0.878864	0.232575	1.50762	5	Similar to ERF061: Ethylene-responsive transcription factor ERF061 (Arabidopsis thaliana)
PHYAM_010331	0.160697	0.0854567	0.115609	0.393703	0.220067	0.534322	5	Similar to WIP3: Zinc finger protein WIP3 (Arabidopsis thaliana)
PHYAM_018410	0.323077	0.116484	0.0925857	0.486787	0.220245	0.586033	5	Similar to RPPL1: Putative disease resistance RPP13-like protein 1 (Arabidopsis thaliana)
PHYAM_011228	1.17472	0.379732	0.422031	0.778872	1.23961	1.97432	5	Similar to AFP2: Ninja-family protein AFP2 (Arabidopsis thaliana)
PHYAM_020286	7.07166	2.86756	2.81227	7.59049	8.36429	12.9725	5	Protein of unknown function
PHYAM_027976	0.337312	0.26009	0.0992672	0.342507	0.561543	0.96508	5	Similar to BAD1: Ankyrin repeat-containing protein BDA1 (Arabidopsis thaliana)
PHYAM_021148	0.904299	0.46706	0.429161	1.5511	2.00596	2.82322	5	Protein of unknown function
PHYAM_000558	0.629249	0.0509392	1.09571	1.23074	1.68733	2.30848	6	Similar to GOLS2: Galactinol synthase 2 (Solanum lycopersicum)
PHYAM_001929	18.025	2.531	32.9959	16.2606	18.3011	33.6271	6	Similar to DAD2: Probable strigolactone esterase DAD2 (Petunia hybrida)
PHYAM_022840	1.04124	0.227888	2.79738	2.74688	2.02144	8.27524	6	Similar to STH-21: Pathogenesis-related protein STH-21 (Solanum tuberosum)
PHYAM_002339	31.0854	7.05115	25.8991	18.4522	73.1626	35.6407	6	Protein of unknown function
PHYAM_008809	1.28889	0.366752	2.30794	0.717339	2.85423	1.81677	6	Protein of unknown function
PHYAM_007741	35.4097	9.29818	57.004	38.1087	52.799	58.02	6	Similar to ATHB-7: Homeobox-leucine zipper protein ATHB-7 (Arabidopsis thaliana)
PHYAM_024516	37.7383	2.26755	10.1137	8.11789	14.5743	36.6285	6	Similar to DHNAT1: 1%2C4-dihydroxy-2-naphthoyl-CoA thioesterase 1 (Arabidopsis thaliana)
PHYAM_020596	6165.76	1413.33	27007.2	6695.17	8795.52	9386.38	6	Similar to PAP1: Antiviral protein I (Phytolacca americana)
PHYAM_026963	4.45249	0.943611	9.88168	2.15095	5.36696	6.54055	6	Similar to HAT5: Homeobox-leucine zipper protein HAT5 (Arabidopsis thaliana)
PHYAM_000019	14.0069	17.6858	25.7902	6.9456	15.7433	21.8421	7	Similar to NPF3.1: Protein NRT1/ PTR FAMILY 3.1 (Arabidopsis thaliana)
PHYAM_005800	0.534423	1.05073	1.08519	0.328927	0.808159	1.01255	7	Protein of unknown function
PHYAM_017213	0.726204	0.679061	2.0046	0.208138	0.749651	1.5346	7	Protein of unknown function
PHYAM_000075	1.65593	1.71725	5.09104	1.71185	1.668	1.78828	7	Similar to ADT2: Arogenate dehydratase/prephenate dehydratase 2%2C chloroplastic (Arabidopsis thaliana)
PHYAM_001096	27.3272	38.1496	101.414	33.4719	29.7542	36.3441	7	Similar to At3g06035: Uncharacterized GPI-anchored protein At3g06035 (Arabidopsis thaliana)
PHYAM_021046	0.493792	0.696757	1.81718	0.616642	0.560496	0.609902	7	Similar to HT1: Serine/threonine-protein kinase HT1 (Arabidopsis thaliana)
PHYAM_006294	3.30594	4.30165	12.5455	3.55106	4.31624	3.89679	7	Similar to HVA22I: HVA22-like protein i (Arabidopsis thaliana)
PHYAM_013765	1.32119	1.67372	4.75575	1.57639	1.60492	1.46142	7	Similar to BLI: Protein BLISTER (Arabidopsis thaliana)
PHYAM_009705	3.14288	4.58936	10.229	2.8972	3.28807	3.04635	7	Similar to D6PKL2: Serine/threonine-protein kinase D6PKL2 (Arabidopsis thaliana)
PHYAM_017465	16.089	19.547	43.7582	15.0923	12.7146	15.5355	7	Protein of unknown function
PHYAM_024268	12.8138	16.4039	35.4334	11.3393	11.204	12.6594	7	Similar to CBR1: NADH--cytochrome b5 reductase 1 (Arabidopsis thaliana)
PHYAM_020785	1.21157	1.78339	3.43744	0.991528	1.08602	1.36103	7	Protein of unknown function
PHYAM_001008	18.4678	22.4009	56.4401	15.8223	28.8161	19.2463	7	Similar to SPP: Stromal processing peptidase%2C chloroplastic (Arabidopsis thaliana)
PHYAM_009894	4.93918	6.0897	16.243	4.1742	6.73231	6.1979	7	Similar to MED26B: Probable mediator of RNA polymerase II transcription subunit 26b (Arabidopsis thaliana)
PHYAM_018982	7.13466	11.2364	27.5946	7.21415	10.172	9.39901	7	Similar to UGD1: UDP-glucose 6-dehydrogenase 1 (Glycine max)
PHYAM_006886	58.8	53.7897	179.213	31.5425	81.8342	55.4916	7	Similar to ISPG: 4-hydroxy-3-methylbut-2-en-1-yl diphosphate synthase (ferredoxin)%2C chloroplastic (Arabidopsis thaliana)
PHYAM_014292	6.84314	8.88783	23.3853	4.62105	10.6039	7.02062	7	Similar to SCPL33: Serine carboxypeptidase-like 33 (Arabidopsis thaliana)
PHYAM_018821	4.28568	5.83291	14.8647	2.45067	6.16295	4.84237	7	Protein of unknown function
PHYAM_016685	81.0711	76.5601	207.227	35.3082	89.9875	77.4474	7	Similar to SOT13: Cytosolic sulfotransferase 13 (Arabidopsis thaliana)
PHYAM_002089	10.2346	12.1983	35.1017	4.1655	11.5588	9.87298	7	Similar to ARAC7: Rac-like GTP-binding protein ARAC7 (Arabidopsis thaliana)
PHYAM_021302	76.8978	89.8763	238.224	29.9506	85.2262	76.303	7	Similar to TSJT1: Stem-specific protein TSJT1 (Nicotiana tabacum)
PHYAM_011370	0.897852	0.976225	2.98362	0.483291	0.990781	0.988258	7	Similar to At4g39670: ACD11 homolog protein (Arabidopsis thaliana)
PHYAM_029724	6.95081	5.89239	18.8543	2.45409	7.16142	5.6378	7	Protein of unknown function
PHYAM_002486	3.17203	3.89366	10.6897	2.20416	3.53012	2.98612	7	Similar to RBK1: Receptor-like cytosolic serine/threonine-protein kinase RBK1 (Arabidopsis thaliana)
PHYAM_022055	12.0284	14.4479	39.2103	8.30366	12.1001	10.9306	7	Similar to BHLH79: Transcription factor bHLH79 (Arabidopsis thaliana)
PHYAM_009568	2.88788	3.19066	8.99472	1.98888	2.88981	2.71188	7	Protein of unknown function
PHYAM_014183	7.03648	8.90323	23.8684	5.99901	7.42222	7.35481	7	Similar to AAO3: Abscisic-aldehyde oxidase (Arabidopsis thaliana)
PHYAM_026974	8.17914	9.59805	30.7588	6.59501	11.3276	9.43807	7	Similar to CYP71D10: Cytochrome P450 71D10 (Glycine max)
PHYAM_002478	4.89909	10.3884	18.4979	3.79031	6.62895	5.76021	7	Similar to MYB4: Transcription repressor MYB4 (Arabidopsis thaliana)
PHYAM_015990	1.41577	2.79061	5.11416	1.24721	1.87589	1.65835	7	Similar to OSCA1: Protein OSCA1 (Arabidopsis thaliana)
PHYAM_007330	6.32831	9.93591	15.8731	5.72204	6.46072	6.19684	7	Similar to ACLA-2: ATP-citrate synthase alpha chain protein 2 (Arabidopsis thaliana)
PHYAM_015302	9.94741	13.5439	24.4357	8.24285	9.90308	9.74507	7	Similar to NDL1: Protein NDL1 (Arabidopsis thaliana)
PHYAM_024714	5.38306	8.37086	14.7279	5.09128	6.65463	5.39402	7	Similar to SRF8: Protein STRUBBELIG-RECEPTOR FAMILY 8 (Arabidopsis thaliana)
PHYAM_017775	20.8518	25.88	46.4368	15.4545	16.325	16.274	7	Similar to TATB: Sec-independent protein translocase protein TATB%2C chloroplastic (Pisum sativum)
PHYAM_016073	0.448621	0.694175	1.36916	0.3907	0.561513	0.571202	7	Similar to CSLC12: Probable xyloglucan glycosyltransferase 12 (Arabidopsis thaliana)
PHYAM_018770	7.76451	13.346	25.2396	6.89541	11.2549	8.34635	7	Protein of unknown function
PHYAM_023572	3.0059	4.35925	8.94477	2.61799	4.53334	2.78673	7	Similar to UBP8: Ubiquitin carboxyl-terminal hydrolase 8 (Arabidopsis thaliana)
PHYAM_007636	0.449989	0.687296	1.51117	0.507679	0.481249	0.771193	7	Similar to GMGT1: Galactomannan galactosyltransferase 1 (Cyamopsis tetragonoloba)
PHYAM_019185	7.29824	9.64184	27.1623	8.52829	8.31505	11.7562	7	Similar to CCR1: Cinnamoyl-CoA reductase 1 (Arabidopsis thaliana)
PHYAM_000167	0.265342	0.486553	0.709161	0.193379	0.437553	0.335602	7	Similar to UTR4: UDP-galactose/UDP-glucose transporter 4 (Arabidopsis thaliana)
PHYAM_000393	0.981292	1.28614	2.03496	0.25782	0.916121	0.946519	7	Protein of unknown function
PHYAM_000278	936.721	1245.37	1907.84	637.285	790.792	972.722	7	Similar to TIP1-1: Aquaporin TIP1-1 (Arabidopsis thaliana)
PHYAM_014049	19.3483	22.5337	38.7796	11.0567	15.0784	21.0072	7	Similar to RTE1: Protein REVERSION-TO-ETHYLENE SENSITIVITY1 (Arabidopsis thaliana)
PHYAM_009821	2.23767	2.04721	3.73864	1.32014	1.49439	1.75518	7	Similar to APY7: Probable apyrase 7 (Arabidopsis thaliana)
PHYAM_000991	10.9329	10.4476	21.0982	4.19512	8.53223	10.7744	7	Similar to PAO2: Probable polyamine oxidase 2 (Arabidopsis thaliana)
PHYAM_000731	4.41824	4.24482	8.12536	2.7373	3.9343	2.81296	7	Similar to SBT1.9: Subtilisin-like protease SBT1.9 (Arabidopsis thaliana)
PHYAM_008905	4.02632	4.29759	7.73379	2.27393	4.69533	3.60563	7	Similar to B3GALT2: Probable beta-1%2C3-galactosyltransferase 2 (Arabidopsis thaliana)
PHYAM_011041	3.21854	3.4319	6.54313	2.29457	4.32579	2.97931	7	Protein of unknown function
PHYAM_016922	2.68881	3.13201	5.44333	1.96154	3.82866	2.39942	7	Similar to MAN2: Mannan endo-1%2C4-beta-mannosidase 2 (Arabidopsis thaliana)
PHYAM_001559	7.34489	7.47455	18.5822	5.29661	9.23751	8.96514	7	Protein of unknown function
PHYAM_010477	1.58715	1.36116	3.52519	1.07909	1.86828	1.69482	7	Similar to EDA2: Probable serine protease EDA2 (Arabidopsis thaliana)
PHYAM_021699	6.23061	5.95605	13.3187	4.29794	7.1717	6.91601	7	Protein of unknown function
PHYAM_011953	9.47573	7.11323	18.4937	5.53319	10.9387	9.6026	7	Similar to Os01g0847200: Probable mannose-1-phosphate guanylyltransferase 2 (Oryza sativa subsp. japonica)
PHYAM_016684	39.6735	38.7826	82.5053	24.2295	52.6326	40.4136	7	Similar to XPT: Xylulose 5-phosphate/phosphate translocator%2C chloroplastic (Arabidopsis thaliana)
PHYAM_021185	3.45281	3.89596	8.26331	2.74258	3.89167	3.57958	7	Protein of unknown function
PHYAM_021308	1.45216	1.59016	3.72539	1.27209	1.48215	1.73506	7	Similar to NDL1: Protein NDL1 (Arabidopsis thaliana)
PHYAM_010429	0.526018	0.593093	1.4235	0.261276	0.716829	0.731442	7	Protein of unknown function
PHYAM_016027	4.91257	5.18728	13.2401	2.49619	7.02432	5.73532	7	Similar to TYRAAT1: Arogenate dehydrogenase 1%2C chloroplastic (Arabidopsis thaliana)
PHYAM_016700	5.07519	5.55493	12.6803	3.11998	7.08759	5.74677	7	Similar to DTX40: Protein DETOXIFICATION 40 (Arabidopsis thaliana)
PHYAM_017336	17.9184	24.9551	54.4103	10.2884	32.3131	28.2413	7	Similar to At4g16563: Probable aspartyl protease At4g16563 (Arabidopsis thaliana)
PHYAM_004677	5.8226	3.77398	12.2046	3.34547	7.88385	7.10764	7	Similar to At3g07870: F-box protein At3g07870 (Arabidopsis thaliana)
PHYAM_024584	1.69447	1.29523	3.86412	0.940425	2.47011	1.91271	7	Protein of unknown function
PHYAM_004907	0.408442	0.42994	1.20073	0.391931	0.72192	0.590495	7	Similar to WAK2: Wall-associated receptor kinase 2 (Arabidopsis thaliana)
PHYAM_000774	62.594	54.1934	130.154	34.1863	38.8558	82.2333	7	Protein of unknown function
PHYAM_006923	8.39263	5.66421	15.9867	5.66176	7.37817	9.95696	7	Similar to FG3: UDP-glycosyltransferase 79B30 (Glycine max)
PHYAM_007745	8.55181	6.7342	15.3098	4.55202	8.1418	9.03016	7	Similar to P2A12: F-box protein PP2-A12 (Arabidopsis thaliana)
PHYAM_017398	3.14873	2.64661	6.09839	2.03051	3.04754	3.52482	7	Similar to At3g13620: Probable polyamine transporter At3g13620 (Arabidopsis thaliana)
PHYAM_011008	3.99292	3.36689	10.6787	3.59441	4.52785	5.80346	7	Similar to Os01g0794400: Probable nucleoredoxin 2 (Oryza sativa subsp. japonica)
PHYAM_014842	0.417527	0.462107	1.08161	0.374417	0.457739	0.663545	7	Similar to AP2: Floral homeotic protein APETALA 2 (Arabidopsis thaliana)
PHYAM_013251	4.911	7.83258	11.1406	3.04574	3.2716	3.81777	7	Similar to At4g13710: Probable pectate lyase 15 (Arabidopsis thaliana)
PHYAM_015976	1.38833	2.58913	3.45552	1.10424	1.13548	1.27705	7	Similar to ACO1: 1-aminocyclopropane-1-carboxylate oxidase 1 (Arabidopsis thaliana)
PHYAM_018381	4.54645	9.34862	11.3348	3.07487	3.97842	3.95946	7	Similar to DOF5.3: Dof zinc finger protein DOF5.3 (Arabidopsis thaliana)
PHYAM_027258	3.39638	7.48798	8.2654	2.41678	2.49008	2.88554	7	Similar to KAT1: Potassium channel KAT1 (Arabidopsis thaliana)
PHYAM_013917	4.07284	7.76169	11.6964	4.01902	4.3319	3.72673	7	Similar to CSLC5: Probable xyloglucan glycosyltransferase 5 (Arabidopsis thaliana)
PHYAM_023117	0.395992	0.746018	1.15259	0.355114	0.434232	0.449582	7	Similar to CNGC8: Putative cyclic nucleotide-gated ion channel 8 (Arabidopsis thaliana)
PHYAM_020003	2.43108	5.79961	5.55529	1.92008	2.31122	1.80519	7	Similar to NPF5.1: Protein NRT1/ PTR FAMILY 5.1 (Arabidopsis thaliana)
PHYAM_016125	31.4063	42.4378	50.4176	15.9538	19.1069	33.432	7	Similar to At1g64390: Endoglucanase 6 (Arabidopsis thaliana)
PHYAM_016999	1.97518	3.39565	4.47406	1.10271	1.81129	2.67477	7	Similar to PLP9: Probable inactive patatin-like protein 9 (Arabidopsis thaliana)
PHYAM_002950	0.900486	0.817074	2.28638	0	1.08444	0.620756	7	Similar to ILI5: Transcription factor ILI5 (Oryza sativa subsp. indica)
PHYAM_002265	0.540218	0.887546	0.903212	0.281321	0.429389	0.418868	7	Similar to GAUT6: Probable galacturonosyltransferase 6 (Arabidopsis thaliana)
PHYAM_025685	4.54232	6.98888	7.15706	2.32614	4.32449	3.37063	7	Similar to CSLA9: Glucomannan 4-beta-mannosyltransferase 9 (Arabidopsis thaliana)
PHYAM_014081	1.2158	2.03831	2.3896	0.84386	1.29064	1.07177	7	Similar to TBR: Protein trichome birefringence (Arabidopsis thaliana)
PHYAM_007331	0.360413	0.606416	0.63129	0.183805	0.449929	0.338188	7	Protein of unknown function
PHYAM_017079	1.926	3.49258	4.11633	1.15565	2.54101	2.29528	7	Similar to ABCC8: ABC transporter C family member 8 (Arabidopsis thaliana)
PHYAM_020434	2.10921	3.80206	3.84484	1.20084	3.32716	2.39309	7	Similar to ACA8: Calcium-transporting ATPase 8%2C plasma membrane-type (Arabidopsis thaliana)
PHYAM_003452	30.2726	40.2826	41.4646	13.9175	35.6021	32.2698	7	Similar to CER26: Protein ECERIFERUM 26 (Arabidopsis thaliana)
PHYAM_025015	16.3534	22.158	23.2211	7.91342	19.2264	15.3029	7	Similar to Squalene synthase (Nicotiana benthamiana)
PHYAM_009544	7.40409	9.71908	11.099	2.98738	8.38433	7.57439	7	Similar to MPK19: Mitogen-activated protein kinase 19 (Arabidopsis thaliana)
PHYAM_011667	3.30164	4.90436	6.37905	1.92389	4.87742	3.95789	7	Similar to SAUR65: Auxin-responsive protein SAUR65 (Arabidopsis thaliana)
PHYAM_017066	7.09298	7.09736	8.95003	3.19605	7.98036	5.59969	7	Similar to ERECTA: LRR receptor-like serine/threonine-protein kinase ERECTA (Arabidopsis thaliana)
PHYAM_010383	30.8066	30.0994	41.6202	14.4618	28.8961	31.6582	7	Similar to SDI1: Protein SULFUR DEFICIENCY-INDUCED 1 (Arabidopsis thaliana)
PHYAM_021080	5.72401	5.78292	9.63339	3.46019	7.14967	6.55456	7	Similar to At4g22990: SPX domain-containing membrane protein At4g22990 (Arabidopsis thaliana)
PHYAM_029060	8.59879	7.93477	15.2563	3.79814	9.35648	10.118	7	Similar to PTST: Protein PTST%2C chloroplastic (Arabidopsis thaliana)
PHYAM_008590	0.678853	0.490879	1.11791	0.310178	0.966255	0.637119	7	Similar to At5g14450: GDSL esterase/lipase At5g14450 (Arabidopsis thaliana)
PHYAM_000929	6.08846	3.1401	7.32988	0.955916	3.90512	5.80133	7	Protein of unknown function
PHYAM_011690	0.691858	2.28559	2.62909	3.71472	3.0432	4.25545	7	Similar to Peamaclein (Prunus persica)
PHYAM_013126	0.0372537	0.338579	0.301078	0.283984	1.09617	0.330459	7	Protein of unknown function
PHYAM_013554	4.25929	7.76872	14.5626	2.55356	5.80083	3.58198	7	Similar to IRX15-L: Protein IRX15-LIKE (Arabidopsis thaliana)
PHYAM_012910	1.36444	1.11998	1.98656	0.475498	1.52311	1.29309	7	Similar to CYP71D8: Cytochrome P450 71D8 (Glycine max)
PHYAM_029699	0.03983	0.295836	0.0520037	0.402037	0.106771	0.40751	7	Similar to L-ascorbate oxidase (Cucumis sativus)
PHYAM_012245	13.8252	4.129	42.8223	8.96543	14.0236	23.018	7	Protein of unknown function
PHYAM_002903	0.24121	0.391512	0.234238	0.347294	0.918559	1.066	7	Similar to RD19D: Probable cysteine protease RD19D (Arabidopsis thaliana)
PHYAM_004711	8.68255	4.53315	9.67972	17.8232	18.4079	40.1343	7	Protein of unknown function
PHYAM_002186	0.0200292	0.345007	0.144429	0.0441303	0.632702	0.0209166	7	Similar to SCD2: Coiled-coil domain-containing protein SCD2 (Arabidopsis thaliana)
PHYAM_002934	1.44278	4.76245	4.02894	1.48156	1.70846	1.00745	7	Protein of unknown function
PHYAM_022444	2.70487	5.56905	5.8233	2.07497	1.73278	0.887768	7	Similar to SULTR3%3B5: Probable sulfate transporter 3.5 (Arabidopsis thaliana)
PHYAM_005772	0.0302902	0.0714579	0.238879	0.453991	0.0839331	0.49991	7	Similar to CBSX5: CBS domain-containing protein CBSX5 (Arabidopsis thaliana)
PHYAM_019405	0.453647	0.219985	2.342	1.45379	0.350929	4.45213	7	Similar to Basic form of pathogenesis-related protein 1 (Nicotiana tabacum)
PHYAM_007243	1.22764	0	26.628	11.5794	13.8419	320.2	7	Similar to AMP1: Antimicrobial peptide 1 (Fragment) (Mirabilis jalapa)
PHYAM_000135	14.8834	29.0505	56.6483	8.91105	13.3651	17.3865	7	Similar to GSVIVT00026920001: Probable polygalacturonase (Vitis vinifera)
PHYAM_018374	0.29649	0.29327	0.946771	0.0520113	0.194032	0.32084	7	Similar to CDI: Protein CDI (Arabidopsis thaliana)
PHYAM_004744	0.511042	0.688287	1.7388	0.633072	0.382883	0.500425	7	Similar to ABCG5: ABC transporter G family member 5 (Arabidopsis thaliana)
PHYAM_020523	3.17936	4.6656	11.6398	3.64221	2.77555	3.0247	7	Protein of unknown function
PHYAM_010763	6.03281	8.81995	19.6275	6.58414	3.86839	5.40567	7	Similar to PXG5: Probable peroxygenase 5 (Arabidopsis thaliana)
PHYAM_010762	6.54751	8.49069	18.6717	6.32914	4.26099	6.35784	7	Protein of unknown function
PHYAM_029740	7.62731	12.5361	26.4444	7.76212	6.63975	8.16675	7	Protein of unknown function
PHYAM_015706	6.95172	12.693	20.5628	7.21059	5.10283	7.32922	7	Similar to STP-1: Alpha-1%2C4 glucan phosphorylase L-2 isozyme%2C chloroplastic/amyloplastic (Solanum tuberosum)
PHYAM_006219	1.46614	1.34569	4.24612	1.30859	1.20949	1.71395	7	Similar to PIF3: Transcription factor PIF3 (Arabidopsis thaliana)
PHYAM_006885	4.79746	5.91931	15.8803	3.82711	3.93178	5.59074	7	Protein of unknown function
PHYAM_011227	7.47567	9.51238	22.7926	4.8579	6.21394	7.51709	7	Similar to TLP1: Thaumatin-like protein 1 (Arabidopsis thaliana)
PHYAM_012629	132.915	178.236	437.841	83.0091	102.419	116.194	7	Protein of unknown function
PHYAM_017466	11.3827	12.2113	30.5276	9.08663	8.48479	9.97178	7	Similar to LOGL5: Probable cytokinin riboside 5'-monophosphate phosphoribohydrolase LOGL5 (Oryza sativa subsp. japonica)
PHYAM_026492	7.39124	8.12448	23.8964	6.35149	6.75308	7.01453	7	Similar to APK3: Adenylyl-sulfate kinase 3 (Arabidopsis thaliana)
PHYAM_005297	77.5378	84.1741	172.616	49.5927	40.5036	103.858	7	Similar to Isoflavone reductase-like protein (Olea europaea)
PHYAM_001521	0.267999	0.970837	1.12065	0.392002	0.214241	0.428582	7	Similar to LBD31: LOB domain-containing protein 31 (Arabidopsis thaliana)
PHYAM_011908	0.424922	0.961019	1.26722	0.333687	0.229562	0.636514	7	Similar to NAC021: NAC domain-containing protein 21/22 (Arabidopsis thaliana)
PHYAM_002680	1.03606	1.43351	1.8467	0.486238	0.483059	0.803774	7	Protein of unknown function
PHYAM_017843	3.0563	4.47287	5.86351	1.88738	1.54105	1.49118	7	Similar to ZPR4: Protein LITTLE ZIPPER 4 (Arabidopsis thaliana)
PHYAM_026586	62.0164	55.8278	126.612	20.8767	18.9776	57.7061	7	Similar to At1g77060: Carboxyvinyl-carboxyphosphonate phosphorylmutase%2C chloroplastic (Arabidopsis thaliana)
PHYAM_010182	3.74304	1.97767	6.59021	1.28982	0.677065	2.67922	7	Protein of unknown function
PHYAM_000301	23.414	43.552	94.973	14.4689	13.9142	21.0711	7	Protein of unknown function
PHYAM_012320	2.60467	3.58655	7.8665	1.88926	1.58446	1.53096	7	Protein of unknown function
PHYAM_008327	107.422	150.842	410.232	74.1803	113.586	76.7219	7	Similar to PDP: Petal death protein (Dianthus caryophyllus)
PHYAM_014604	2.10949	2.90746	7.81005	1.94856	2.24785	1.64663	7	Protein of unknown function
PHYAM_017652	0.933778	1.24332	3.53457	0.566792	0.780943	0.80762	7	Similar to At5g64700: WAT1-related protein At5g64700 (Arabidopsis thaliana)
PHYAM_018152	0.207558	0.620608	0.84094	0.129371	0.0492038	0.140236	7	Similar to RTM2: Inactive protein RESTRICTED TEV MOVEMENT 2 (Arabidopsis thaliana)
PHYAM_001095	1.15747	0.762011	2.91549	0.0994436	1.64914	0.849424	7	Similar to ChlADR1: NADPH-dependent aldehyde reductase 1%2C chloroplastic (Arabidopsis thaliana)
PHYAM_003346	14.1389	15.0094	56.0718	12.4883	24.0978	14.7008	7	Similar to CPR: NADPH--cytochrome P450 reductase (Catharanthus roseus)
PHYAM_006503	75.9482	69.7292	258.844	57.7163	144.442	92.3132	7	Similar to TOGT1: Scopoletin glucosyltransferase (Nicotiana tabacum)
PHYAM_014143	28.6561	25.2848	92.8361	20.1407	45.4317	35.6336	7	Similar to IPMS2: 2-isopropylmalate synthase 2%2C chloroplastic (Arabidopsis thaliana)
PHYAM_021857	3.79742	3.04376	11.3956	2.51295	5.16415	4.5679	7	Similar to SRC2: Protein SRC2 homolog (Arabidopsis thaliana)
PHYAM_027114	40.1203	26.0496	115.659	27.1624	62.6233	47.8231	7	Protein of unknown function
PHYAM_023659	35.3973	20.6619	85.7528	17.3721	45.03	42.1195	7	Similar to HISN1A: ATP phosphoribosyltransferase 1%2C chloroplastic (Arabidopsis thaliana)
PHYAM_013964	10.4998	8.96785	33.4973	4.64941	11.5643	11.2572	7	Similar to SULTR3%3B1: Sulfate transporter 3.1 (Arabidopsis thaliana)
PHYAM_004888	1.92574	1.97868	7.26211	2.28751	2.89705	3.17584	7	Similar to AAP6: Amino acid permease 6 (Arabidopsis thaliana)
PHYAM_007620	1.78858	1.48515	5.11468	1.59376	2.30001	1.95354	7	Similar to TCP20: Transcription factor TCP20 (Arabidopsis thaliana)
PHYAM_007089	1.67916	1.45801	5.07962	1.60627	1.57179	2.20543	7	Protein of unknown function
PHYAM_010061	1.20112	0.772214	4.56426	1.69175	1.4854	1.64852	7	Protein of unknown function
PHYAM_025988	6.52147	6.72327	26.2667	8.51291	8.158	7.02118	7	Similar to AUXI1: Auxilin-related protein 1 (Arabidopsis thaliana)
PHYAM_012787	175.976	58.6681	518.763	140.419	186.673	181.295	7	Similar to TKPR1: Tetraketide alpha-pyrone reductase 1 (Arabidopsis thaliana)
PHYAM_025094	109.452	33.5665	289.319	88.3268	116.34	115.067	7	Similar to DFRA: Dihydroflavonol 4-reductase (Petunia hybrida)
PHYAM_020554	5.24356	3.31953	12.145	3.84724	10.1842	10.8007	7	Similar to GRXS6: Monothiol glutaredoxin-S6 (Arabidopsis thaliana)
PHYAM_025735	1.89014	0.913005	3.86607	1.04082	2.16888	2.85905	7	Protein of unknown function
PHYAM_027631	10.2032	6.93718	26.2663	3.85494	10.8372	12.367	7	Similar to CNGC2: Cyclic nucleotide-gated ion channel 2 (Arabidopsis thaliana)
PHYAM_013362	1.03962	0.993208	4.24392	1.16663	1.25808	1.00995	7	Similar to BAG1: BAG family molecular chaperone regulator 1 (Arabidopsis thaliana)
PHYAM_022879	0.19249	0.145208	0.664536	0.0762378	0.259416	0.0647295	7	Similar to CPR30: F-box protein CPR30 (Arabidopsis thaliana)
PHYAM_008458	5.74197	4.62055	20.1355	5.52775	4.49982	6.15989	7	Protein of unknown function
PHYAM_028217	3.03411	3.05541	11.1163	2.61399	2.45976	3.88721	7	Similar to At2g20760: Clathrin light chain 1 (Arabidopsis thaliana)
PHYAM_017068	16.1593	11.193	50.9546	18.2099	14.5027	15.1111	7	Similar to Cytochrome P450 CYP72A219 (Panax ginseng)
PHYAM_028162	1.04421	0.93454	3.63601	0.545645	0.535034	1.33504	7	Similar to AAP2: Amino acid permease 2 (Arabidopsis thaliana)
PHYAM_022998	0.684746	0.189308	2.61809	0.86943	0.190452	2.2114	7	Protein of unknown function
PHYAM_000356	0.703675	0.888026	0.945868	0.241078	0.496272	0.48512	7	Similar to Auxin-induced protein 5NG4 (Pinus taeda)
PHYAM_002294	138.952	193.951	183.363	52.9152	126.71	120.689	7	Similar to FAD7: Omega-3 fatty acid desaturase%2C chloroplastic (Sesamum indicum)
PHYAM_013943	0.761447	1.06171	0.945952	0.278586	0.714737	0.565267	7	Similar to REN1: Rho GTPase-activating protein REN1 (Arabidopsis thaliana)
PHYAM_004467	0.9969	1.62245	1.51645	0.429589	0.671673	0.861538	7	Similar to STE1: Delta(7)-sterol-C5(6)-desaturase 1 (Arabidopsis thaliana)
PHYAM_008061	2.40178	5.15483	4.40815	0.905239	2.79725	2.39552	7	Similar to Os09g0533900: Endoglucanase 24 (Oryza sativa subsp. japonica)
PHYAM_028569	0.636423	1.2738	1.21655	0.365718	0.749773	0.832186	7	Similar to OFUT9: O-fucosyltransferase 9 (Arabidopsis thaliana)
PHYAM_024657	21.6671	34.21	22.8611	8.09086	22.449	19.1006	7	Similar to LNK2: Protein LNK2 (Arabidopsis thaliana)
PHYAM_002151	1.11026	3.50704	5.42597	0.906321	1.68468	1.40839	7	Similar to SAUR50: Auxin-responsive protein SAUR50 (Arabidopsis thaliana)
PHYAM_009531	1.03673	2.84594	2.88999	0.727557	1.33814	0.8991	7	Similar to GLIP7: GDSL esterase/lipase 7 (Arabidopsis thaliana)
PHYAM_029046	6.9816	16.3656	15.4153	3.68682	7.38428	5.70422	7	Similar to CTPA3: Carboxyl-terminal-processing peptidase 3%2C chloroplastic (Arabidopsis thaliana)
PHYAM_010659	1.11687	3.09007	3.58197	0.831295	1.55856	1.27824	7	Similar to IRX15-L: Protein IRX15-LIKE (Arabidopsis thaliana)
PHYAM_019174	0.511452	1.0833	1.30655	0.280065	0.481096	0.427147	7	Similar to At3g03770: Probable inactive leucine-rich repeat receptor-like protein kinase At3g03770 (Arabidopsis thaliana)
PHYAM_020319	0.430988	1.07613	1.0127	0.275446	0.395335	0.4906	7	Protein of unknown function
PHYAM_003372	113.552	426.563	235.132	79.6599	110.744	93.0089	7	Protein of unknown function
PHYAM_006717	6.22553	17.093	10.0031	3.02426	7.08747	5.64289	7	Protein of unknown function
PHYAM_015052	0.852922	1.81047	1.19355	0.30633	0.515943	0.65026	7	Similar to LAC6: Laccase-6 (Arabidopsis thaliana)
PHYAM_007221	0.584225	0.902769	2.7766	0.976439	1.26541	0.727158	7	Similar to GCH1: GTP cyclohydrolase 1 (Solanum lycopersicum)
PHYAM_008577	0.60421	1.31244	2.67439	0.749975	1.26949	0.918909	7	Similar to At5g47720: Probable acetyl-CoA acetyltransferase%2C cytosolic 2 (Arabidopsis thaliana)
PHYAM_017544	0.565931	1.44998	2.71449	0.641706	1.25703	1.08583	7	Similar to At5g64700: WAT1-related protein At5g64700 (Arabidopsis thaliana)
PHYAM_013602	1.23252	6.27527	9.26393	1.70158	5.3267	4.95266	7	Similar to MIOX4: Inositol oxygenase 4 (Arabidopsis thaliana)
PHYAM_017814	0.110016	0.155287	0.528376	0.0768258	0.22412	0.320286	7	Similar to ERF110: Ethylene-responsive transcription factor ERF110 (Arabidopsis thaliana)
PHYAM_007628	0.560248	1.97174	0.651214	0.220032	0.331715	0.525928	7	Similar to ABCG5: ABC transporter G family member 5 (Arabidopsis thaliana)
PHYAM_012703	0.708532	1.99721	1.27421	0.340365	1.06323	1.26471	7	Protein of unknown function
PHYAM_023790	3.03147	5.71761	4.25562	1.39695	3.9154	4.00988	7	Similar to CHS: Chalcone synthase (Dianthus monspessulanus)
PHYAM_005809	1.99796	2.72815	8.11313	1.61528	1.3408	2.28519	7	Similar to At4g18596: Pollen-specific protein-like At4g18596 (Arabidopsis thaliana)
PHYAM_016019	57.6945	86.7125	236.571	49.5037	36.2405	61.0344	7	Similar to Organ-specific protein P4 (Pisum sativum)
PHYAM_012333	0.32733	0.60686	1.7275	0.298176	0.439439	0.460907	7	Similar to UPL4: E3 ubiquitin-protein ligase UPL4 (Arabidopsis thaliana)
PHYAM_024122	0.625542	2.19219	2.58149	5.32466	2.1215	10.9046	7	Protein of unknown function
PHYAM_006650	1.28199	1.21141	5.29667	1.06563	2.34513	2.82365	7	Similar to HOS3: Elongation of fatty acids protein 3-like (Arabidopsis thaliana)
PHYAM_010346	0.769433	0.431632	4.41216	0.728763	1.26425	1.22374	7	Protein of unknown function
PHYAM_025365	0.965902	0.608026	5.25922	0.920702	1.54409	1.42802	7	Similar to UBC4: Ubiquitin-conjugating enzyme E2-23 kDa (Triticum aestivum)
PHYAM_015639	11.5809	9.94542	51.4478	10.1716	17.2293	17.0774	7	Similar to MYB44: Transcription factor MYB44 (Arabidopsis thaliana)
PHYAM_017045	6.7107	6.7331	27.1914	9.32808	8.41043	8.71468	7	Similar to At1g08940: Phosphoglycerate mutase-like protein AT74H (Arabidopsis thaliana)
PHYAM_007446	0.035588	0.0503256	0.53763	0.145999	0.218316	0.426129	7	Similar to CRK3: Cysteine-rich receptor-like protein kinase 3 (Arabidopsis thaliana)
PHYAM_027542	0.200127	0.147675	0.923889	1.74354	0.566618	1.93749	7	Similar to At1g66480: Uncharacterized protein At1g66480 (Arabidopsis thaliana)
PHYAM_004187	6.46476	29.3166	23.7606	4.63807	11.5227	5.4039	7	Similar to WNK11: Probable serine/threonine-protein kinase WNK11 (Arabidopsis thaliana)
PHYAM_006966	0.16371	0.262314	0.870466	0.147599	0.293537	0.204542	7	Similar to BLH11: BEL1-like homeodomain protein 11 (Arabidopsis thaliana)
PHYAM_018500	0.851734	1.11804	3.62419	0.727803	1.16746	0.936864	7	Similar to BHLH62: Transcription factor bHLH62 (Arabidopsis thaliana)
PHYAM_026239	2.26478	3.94735	10.6488	1.39517	3.1573	2.50425	7	Similar to PLP9: Probable inactive patatin-like protein 9 (Arabidopsis thaliana)
PHYAM_011497	23.5709	37.2116	104.262	37.2794	32.5199	26.1228	7	Similar to ABCG42: ABC transporter G family member 42 (Oryza sativa subsp. japonica)
PHYAM_014618	3.49655	6.40203	14.0581	3.74987	5.22177	3.04203	7	Similar to CSI1: Protein CELLULOSE SYNTHASE INTERACTIVE 1 (Arabidopsis thaliana)
PHYAM_012335	0.201972	0.63829	1.06042	0.164904	0.46914	0.198983	7	Similar to Pistil-specific extensin-like protein (Nicotiana tabacum)
PHYAM_019512	1.66721	5.23712	6.3742	1.00415	2.0253	1.32106	7	Similar to PYL4: Abscisic acid receptor PYL4 (Arabidopsis thaliana)
PHYAM_029275	0.106356	1.04761	1.05915	0.0723805	0.307675	0.235468	7	Similar to SPCH: Transcription factor SPEECHLESS (Arabidopsis thaliana)
PHYAM_000828	14.9344	41.1688	36.0566	9.40067	32.5254	19.563	7	Similar to ZOG1: Zeatin O-glucosyltransferase (Phaseolus lunatus)
PHYAM_023639	25.9706	56.2963	48.9872	12.5415	42.7299	31.7276	7	Protein of unknown function
PHYAM_014421	4.65902	9.25022	9.90641	2.3741	9.6082	3.83895	7	Similar to GRXC11: Glutaredoxin-C11 (Arabidopsis thaliana)
PHYAM_026613	0.344569	0.681	0.857467	0.0688656	0.466351	0.322681	7	Similar to IP5P8: Type I inositol polyphosphate 5-phosphatase 8 (Arabidopsis thaliana)
PHYAM_028071	0.609989	1.74482	4.74785	0.709968	2.754	1.63954	7	Similar to At4g30420: WAT1-related protein At4g30420 (Arabidopsis thaliana)
PHYAM_013738	3.6067	6.51422	12.7299	1.37938	5.69576	5.23975	7	Similar to ERF043: Ethylene-responsive transcription factor ERF043 (Arabidopsis thaliana)
PHYAM_015406	0.626192	1.14085	0.952467	0.221573	1.09286	1.26265	7	Protein of unknown function
PHYAM_025857	15.3187	26.8483	25.2896	6.55371	22.6157	24.6617	7	Similar to MLP31: MLP-like protein 31 (Arabidopsis thaliana)
PHYAM_001434	4.38302	6.59808	13.1254	19.6081	6.46937	85.6783	8	Similar to STH-21: Pathogenesis-related protein STH-21 (Solanum tuberosum)
PHYAM_005361	0.0526091	0.133449	0.102849	0.317893	0.0225356	1.09996	8	Similar to WRKY23: Probable WRKY transcription factor 23 (Arabidopsis thaliana)
PHYAM_022825	0.0223182	0.11488	0.0827171	0.302734	0.158667	1.08994	8	Similar to WRKY23: Probable WRKY transcription factor 23 (Arabidopsis thaliana)
PHYAM_023536	0.495501	0.96494	1.05416	0.876878	0.357063	6.75428	8	Similar to Non-specific lipid-transfer protein (Amaranthus caudatus)
PHYAM_003176	0.040208	0.0455961	0.0424611	0.0367767	0.045608	0.710505	8	Similar to LAC3: Laccase-3 (Arabidopsis thaliana)
PHYAM_007578	0.0717766	0	0.0220034	0	0.0251409	4.84417	8	Similar to LTPG2: Non-specific lipid transfer protein GPI-anchored 2 (Arabidopsis thaliana)
PHYAM_011250	0	0.046948	0	0.163856	0.198235	16.241	8	Similar to PELPK1: Protein PELPK1 (Arabidopsis thaliana)
PHYAM_009582	0.115478	0.0201224	0.034242	0	0.174346	6.57729	8	Similar to PELPK1: Protein PELPK1 (Arabidopsis thaliana)
PHYAM_026031	0.0191576	0	0	0	0.0263649	0.997252	8	Similar to At2g13820: Non-specific lipid-transfer protein-like protein At2g13820 (Arabidopsis thaliana)
PHYAM_007579	0.0245582	0.0320953	0.0635175	0	0.0240438	2.41532	8	Similar to LTPG2: Non-specific lipid transfer protein GPI-anchored 2 (Arabidopsis thaliana)
PHYAM_021551	0	0	0.0413843	0	0	2.08855	8	Similar to VAS: Lipid transfer-like protein VAS (Arabidopsis thaliana)
PHYAM_008276	0.0258947	0.13685	0.0563111	0.0858393	0.026142	2.20836	8	Similar to POPTRDRAFT_758901: CASP-like protein 1C3 (Populus trichocarpa)
PHYAM_008101	0	0	0.0870479	0.0422954	0	0.724381	8	Similar to ERF114: Ethylene-responsive transcription factor ERF114 (Arabidopsis thaliana)
PHYAM_024125	0	0	0.126606	0.0352893	0	1.29943	8	Similar to YLS3: Protein YLS3 (Arabidopsis thaliana)
PHYAM_020623	0.0864914	0.098178	0.231515	0.0472574	0.0466727	2.30219	8	Similar to At5g64080: Non-specific lipid-transfer protein-like protein At5g64080 (Arabidopsis thaliana)
PHYAM_012826	0.705415	0.589742	0.699884	0.134142	0.502148	3.46862	8	Protein of unknown function
PHYAM_013941	0.394431	0	0.571729	1.57088	0.829354	36.5725	8	Protein of unknown function
PHYAM_019113	3.60148	1.42722	0.967001	0.476618	2.91864	151.317	8	Similar to Non-specific lipid-transfer protein 2 (Lens culinaris)
PHYAM_002228	4.72539	4.52959	9.15559	24.4069	7.9932	48.371	8	Protein of unknown function
PHYAM_018873	0.360662	0.175126	0.0679575	0.558449	0.28336	1.60112	8	Similar to AMY1.1: Alpha-amylase (Vigna mungo)
PHYAM_026311	0.1053	0.145434	0.102675	0.310214	0.136596	0.64799	8	Similar to GT-3B: Trihelix transcription factor GT-3b (Arabidopsis thaliana)
PHYAM_025533	2.33201	0.516371	4.03605	23.3398	3.3754	33.1051	8	Protein of unknown function
PHYAM_026819	0	0.0826447	0.179703	0.844484	0.0319807	0.830633	8	Similar to WRKY28: Probable WRKY transcription factor 28 (Arabidopsis thaliana)
PHYAM_009508	2.08088	1.09066	1.06778	6.15329	4.74865	17.8645	8	Similar to XTH32: Probable xyloglucan endotransglucosylase/hydrolase protein 32 (Arabidopsis thaliana)
PHYAM_000046	3.22613	3.23963	1.61921	0.618675	3.22419	29.7471	9	Protein of unknown function
PHYAM_000388	14.2083	21.1684	13.0779	1.47859	15.4364	12.4889	9	Protein of unknown function
PHYAM_007329	61.5284	87.9775	50.6234	1.2442	66.7412	39.9591	9	Similar to At1g23390: F-box/kelch-repeat protein At1g23390 (Arabidopsis thaliana)
PHYAM_024715	1.87748	2.41553	1.55789	0.496962	2.13108	1.50774	9	Similar to ALMT12: Aluminum-activated malate transporter 12 (Arabidopsis thaliana)
PHYAM_029682	12.8066	19.4721	15.2245	4.03342	17.6226	13.5881	9	Protein of unknown function
PHYAM_006226	16.1114	21.0025	9.12186	1.43307	20.3097	12.5574	9	Similar to CAO: Chlorophyllide a oxygenase%2C chloroplastic (Arabidopsis thaliana)
PHYAM_027996	136.195	223.037	104.862	9.90031	199.346	121.808	9	Similar to CHLH: Magnesium-chelatase subunit ChlH%2C chloroplastic (Arabidopsis thaliana)
PHYAM_000457	3608.9	4354.86	2372.78	159.534	2941.76	2982.36	9	Similar to CAB13: Chlorophyll a-b binding protein 13%2C chloroplastic (Solanum lycopersicum)
PHYAM_015999	1871.96	2312.67	1154.38	270.052	1509.26	1510.6	9	Similar to Chlorophyll a-b binding protein CP24%2C chloroplastic (Spinacia oleracea)
PHYAM_015405	28.9198	44.2466	20.4936	6.45026	27.2052	22.891	9	Similar to HEMA1: Glutamyl-tRNA reductase 1%2C chloroplastic (Cucumis sativus)
PHYAM_028379	943.633	1523.25	505.349	90.8078	1026.37	783.832	9	Similar to PORA: Protochlorophyllide reductase%2C chloroplastic (Cucumis sativus)
PHYAM_001513	4.74589	6.29372	3.93028	0.906997	6.52679	5.23942	9	Similar to LNK1: Protein LNK1 (Arabidopsis thaliana)
PHYAM_003985	4.12182	5.00819	3.26075	0.76874	6.07183	3.99812	9	Similar to LNK1: Protein LNK1 (Arabidopsis thaliana)
PHYAM_007761	9.88522	13.7877	10.5896	1.09628	16.0526	12.7772	9	Similar to SWEET1: Bidirectional sugar transporter SWEET1 (Arabidopsis thaliana)
PHYAM_019576	15.7004	19.8986	14.5667	1.5657	21.8605	17.4265	9	Similar to GLK1: Transcription activator GLK1 (Arabidopsis thaliana)
PHYAM_002170	105.646	115.263	105.611	28.7615	152.691	104.537	9	Similar to SOVF_077800: Zeaxanthin epoxidase%2C chloroplastic (Spinacia oleracea)
PHYAM_022633	15.5108	18.1761	14.5662	3.39814	23.0405	14.8838	9	Similar to CIPK17: CBL-interacting serine/threonine-protein kinase 17 (Arabidopsis thaliana)
PHYAM_013388	2498.35	2528.91	1742.28	74.406	2731.35	2324.42	9	Similar to CAB-151: Chlorophyll a-b binding protein 151%2C chloroplastic (Gossypium hirsutum)
PHYAM_005765	12.9972	16.974	11.7427	3.7868	14.6993	15.0536	9	Similar to SAUR64: Auxin-responsive protein SAUR64 (Arabidopsis thaliana)
PHYAM_011844	17.6333	21.4021	16.289	2.97473	17.6421	17.5262	9	Similar to COL5: Zinc finger protein CONSTANS-LIKE 5 (Arabidopsis thaliana)
PHYAM_016022	48.7236	55.3694	46.8786	8.13785	44.6373	44.2086	9	Similar to COL5: Zinc finger protein CONSTANS-LIKE 5 (Arabidopsis thaliana)
PHYAM_006710	5227.84	5825.09	3577.45	1208.34	5340.86	4932.89	9	Similar to LHCB4.2: Chlorophyll a-b binding protein CP29.2%2C chloroplastic (Arabidopsis thaliana)
PHYAM_010320	2736.59	2924.43	1622.59	440.13	2406.4	2306.06	9	Similar to Chlorophyll a-b binding protein CP24%2C chloroplastic (Spinacia oleracea)
PHYAM_024951	3495.82	4290.97	2293.11	551.406	3318.06	3167.41	9	Similar to CAB6A: Chlorophyll a-b binding protein 6A%2C chloroplastic (Solanum lycopersicum)
PHYAM_026431	2719.97	3055.89	1340.22	442.914	2692.55	2462.58	9	Similar to LHCB5: Chlorophyll a-b binding protein CP26%2C chloroplastic (Arabidopsis thaliana)
PHYAM_028156	1977.53	2018.84	834.427	255.234	2018.83	1706.92	9	Similar to lhcA-P4: Chlorophyll a-b binding protein P4%2C chloroplastic (Pisum sativum)
PHYAM_007980	14832.4	17703.1	7174.08	535.715	14194	12080.2	9	Similar to CAB1D: Chlorophyll a-b binding protein 1D (Fragment) (Solanum lycopersicum)
PHYAM_001283	40.5544	35.9521	17.189	4.34367	57.6742	36.0861	9	Similar to SIGE: RNA polymerase sigma factor sigE%2C chloroplastic/mitochondrial (Arabidopsis thaliana)
PHYAM_006813	16.6944	13.7579	6.22605	1.17821	21.2534	15.559	9	Similar to STPS: Probable sesquiterpene synthase (Santalum murrayanum)
PHYAM_021179	13.3366	14.3964	7.19497	2.36715	17.5366	12.3644	9	Protein of unknown function
PHYAM_020868	24.2343	30.6819	14.3488	5.0052	42.2925	20.5827	9	Similar to CAO: Chlorophyllide a oxygenase%2C chloroplastic (Arabidopsis thaliana)
PHYAM_029587	6.78851	8.40823	5.90745	1.91741	12.7188	5.90718	9	Similar to CIPK1: CBL-interacting serine/threonine-protein kinase 1 (Arabidopsis thaliana)
PHYAM_023243	2.51872	3.03944	1.66548	0.543563	5.48877	3.37184	9	Similar to BGLU10: Beta-glucosidase 10 (Arabidopsis thaliana)
PHYAM_003630	13.6673	11.8953	15.7507	3.04939	13.8952	12.6368	9	Similar to SETH3: Probable arabinose 5-phosphate isomerase (Arabidopsis thaliana)
PHYAM_016869	70.2131	62.4687	83.3052	9.11974	53.9149	60.2535	9	Similar to NUDT8: Nudix hydrolase 8 (Arabidopsis thaliana)
PHYAM_020559	82.1573	72.1042	74.4299	5.18391	63.702	75.7851	9	Similar to BBX32: B-box zinc finger protein 32 (Arabidopsis thaliana)
PHYAM_025205	45.6944	39.3043	27.5455	8.12882	28.1239	35.8788	9	Protein of unknown function
PHYAM_027555	175.985	102.957	68.1256	16.1535	101.415	148.781	9	Similar to NIA: Nitrate reductase [NADH] (Spinacia oleracea)
PHYAM_000815	18.7377	43.0286	21.6397	4.17628	17.173	15.273	9	Protein of unknown function
PHYAM_004069	38.4144	83.1629	37.4827	10.9716	45.3683	37.9032	9	Similar to COL11: Putative zinc finger protein CONSTANS-LIKE 11 (Arabidopsis thaliana)
PHYAM_004149	1.82749	4.6497	1.27205	0.313097	2.24043	1.78381	9	Similar to ADS3: Palmitoyl-monogalactosyldiacylglycerol delta-7 desaturase%2C chloroplastic (Arabidopsis thaliana)
PHYAM_011201	212.983	452.013	118.832	14.6812	204.45	138.705	9	Similar to Chlorophyll a-b binding protein%2C chloroplastic (Petunia hybrida)
PHYAM_001351	1.40312	2.47255	2.17102	0.201711	1.66046	1.21725	9	Similar to At1g64390: Endoglucanase 6 (Arabidopsis thaliana)
PHYAM_027709	28.1445	44.8996	38.5861	6.75791	27.6778	23.3691	9	Similar to SGRL: Protein STAY-GREEN LIKE%2C chloroplastic (Arabidopsis thaliana)
PHYAM_001788	4.14067	7.19486	6.80947	0.913575	3.84333	3.30468	9	Similar to At2g32990: Endoglucanase 11 (Arabidopsis thaliana)
PHYAM_002597	3.3459	7.1779	5.5149	0.803856	3.59957	2.85662	9	Similar to CYCU2-1: Cyclin-U2-1 (Arabidopsis thaliana)
PHYAM_011748	12.5031	22.7065	16.3952	2.66033	19.7041	8.73116	9	Similar to SUC2: Sucrose transport protein SUC2 (Arabidopsis thaliana)
PHYAM_016440	21.4536	26.5973	29.2958	6.65501	31.275	20.4799	9	Similar to UNE10: Transcription factor UNE10 (Arabidopsis thaliana)
PHYAM_026269	0.597799	0.841024	0.7537	0.148749	0.871046	0.452327	9	Similar to HEX6: Hexose carrier protein HEX6 (Ricinus communis)
PHYAM_002966	0.503754	0.746256	0.943902	0.15971	0.701653	0.705251	9	Similar to MLO5: MLO-like protein 5 (Arabidopsis thaliana)
PHYAM_011293	2.44034	4.04628	5.91286	0.304829	4.26923	4.25807	9	Similar to Antimicrobial peptide 1 (Mesembryanthemum crystallinum)
PHYAM_010229	0.592538	0.874691	1.42053	0.151135	0.74076	0.818253	9	Similar to OCT4: Organic cation/carnitine transporter 4 (Arabidopsis thaliana)
PHYAM_020049	0.675377	0.783714	1.19912	0.157397	0.772921	0.617326	9	Similar to At5g55950: Nucleotide-sugar uncharacterized transporter 2 (Arabidopsis thaliana)
PHYAM_026528	3.8881	4.2328	7.14562	0.9533	4.68522	3.33418	9	Protein of unknown function
PHYAM_026834	5.85752	6.04611	9.97143	1.68735	8.06943	5.63081	9	Similar to POT6: Potassium transporter 6 (Arabidopsis thaliana)
PHYAM_004910	24.742	35.6174	56.0229	4.23507	21.6581	18.2792	9	Protein of unknown function
PHYAM_014722	14.7761	15.1691	39.3059	3.45189	19.3574	14.6529	9	Similar to PPT2: Phosphoenolpyruvate/phosphate translocator 2%2C chloroplastic (Arabidopsis thaliana)
PHYAM_017019	2.58993	2.86179	7.85855	0.648528	3.01094	2.75956	9	Similar to At1g54730: Sugar transporter ERD6-like 5 (Arabidopsis thaliana)
PHYAM_017425	2.40246	2.83298	8.01323	0.449267	2.68424	2.95652	9	Similar to At1g54730: Sugar transporter ERD6-like 5 (Arabidopsis thaliana)
PHYAM_020970	5.48846	7.95833	16.1697	1.67953	8.11209	5.81631	9	Similar to PAE12: Pectin acetylesterase 12 (Arabidopsis thaliana)
PHYAM_001570	2.06694	1.25163	2.14874	0.210031	3.22545	1.10356	9	Similar to AAP2: Amino acid permease 2 (Arabidopsis thaliana)
PHYAM_003661	1.67638	2.04948	2.19097	0.21197	3.49265	1.5136	9	Similar to DOT3: BTB/POZ domain-containing protein DOT3 (Arabidopsis thaliana)
PHYAM_010973	43.138	36.8007	32.8723	7.31718	77.5376	39.1376	9	Protein of unknown function
PHYAM_014207	15.2984	10.8339	11.9087	1.68161	21.159	14.7599	9	Similar to LHY: Protein LHY (Arabidopsis thaliana)
PHYAM_022586	14.3193	11.5253	22.0646	2.93285	23.4426	14.8061	9	Similar to SKIP16: F-box protein SKIP16 (Arabidopsis thaliana)
PHYAM_014733	10.7277	5.90745	6.17268	1.3222	21.3103	11.5027	9	Similar to PKS3: Protein PHYTOCHROME KINASE SUBSTRATE 3 (Arabidopsis thaliana)
PHYAM_019829	51.2793	23.8522	32.724	6.20876	83.9312	63.8987	9	Similar to CCD4: Probable carotenoid cleavage dioxygenase 4%2C chloroplastic (Arabidopsis thaliana)
PHYAM_024592	1.43412	2.4595	3.14395	0.455612	3.80205	3.67314	9	Similar to DREB3: Dehydration-responsive element-binding protein 3 (Arabidopsis thaliana)
PHYAM_021216	7.02796	2.42657	6.86598	0.299709	6.44642	5.85668	9	Similar to WSD1: O-acyltransferase WSD1 (Arabidopsis thaliana)
PHYAM_025677	1.71305	2.16361	1.48	0.20729	6.54775	2.11125	9	Protein of unknown function
PHYAM_015367	1.50027	2.47199	1.06017	0.0669355	0.540183	0.997892	9	Similar to Polygalacturonase (Actinidia deliciosa)
PHYAM_002308	24.2044	25.7379	77.0849	4.5013	29.2405	19.4283	9	Protein of unknown function
PHYAM_024262	790.126	332.795	205.691	68.4523	1015.02	816.339	9	Similar to MLP43: MLP-like protein 43 (Arabidopsis thaliana)
PHYAM_024512	160.62	107.713	50.0143	16.1631	328.682	174.944	9	Protein of unknown function
PHYAM_018313	4.94173	9.61196	1.89504	0.307318	14.071	6.36432	9	Similar to SWEET14: Bidirectional sugar transporter SWEET14 (Oryza sativa subsp. japonica)
PHYAM_015183	50.0847	164.708	21.4805	1.21129	23.5879	33.6723	9	Similar to CAB1D: Chlorophyll a-b binding protein 1D (Fragment) (Solanum lycopersicum)
PHYAM_009976	6.13844	4.24686	27.4994	1.78673	6.28266	7.37261	9	Similar to SULTR3%3B1: Sulfate transporter 3.1 (Arabidopsis thaliana)
PHYAM_000376	1.24393	2.88828	4.17831	0.187809	1.10124	1.00547	9	Similar to BAG2: BAG family molecular chaperone regulator 2 (Arabidopsis thaliana)
PHYAM_026689	1.37951	1.90618	6.14891	0.270292	1.39753	1.15307	9	Similar to ZOG1: Zeatin O-glucosyltransferase (Phaseolus lunatus)
PHYAM_001966	15.7846	15.1014	7.28045	4.0175	29.3147	14.8504	9	Similar to ATC401: Pentatricopeptide repeat-containing protein At5g21222 (Arabidopsis thaliana)
PHYAM_028970	64.4581	54.356	24.9019	10.9913	112.472	65.9053	9	Similar to STN7: Serine/threonine-protein kinase STN7%2C chloroplastic (Arabidopsis thaliana)
PHYAM_027436	20.3618	18.758	8.86751	3.22016	32.2651	21.4435	9	Similar to BBX32: B-box zinc finger protein 32 (Arabidopsis thaliana)
PHYAM_023244	0.997373	1.42707	0.466854	0.10677	2.18618	1.34147	9	Similar to BGLU11: Beta-glucosidase 11 (Arabidopsis thaliana)
PHYAM_010458	50.529	28.6577	14.7956	7.81271	50.8329	43.4784	9	Similar to At4g24780: Probable pectate lyase 18 (Arabidopsis thaliana)
PHYAM_014685	4.21179	3.4267	1.12944	0.930375	4.24819	3.45546	9	Similar to At5g25050: Probable folate-biopterin transporter 2 (Arabidopsis thaliana)
PHYAM_019412	53.4602	39.2585	14.7762	10.5423	52.9345	49.9698	9	Similar to SAUR71: Auxin-responsive protein SAUR71 (Arabidopsis thaliana)
PHYAM_002536	2078.24	2745.94	1013.76	365.618	1900.46	1984.4	9	Similar to CAB8: Chlorophyll a-b binding protein 8%2C chloroplastic (Solanum lycopersicum)
PHYAM_017832	20432.4	23295.5	9230.78	3408.95	17060.1	16673.8	9	Similar to Chlorophyll a-b binding protein%2C chloroplastic (Spinacia oleracea)
PHYAM_011972	1993.68	2370.36	1172.35	487.687	1796.62	1762.32	9	Similar to CAB8: Chlorophyll a-b binding protein 8%2C chloroplastic (Solanum lycopersicum)
PHYAM_023295	86.6817	99.5408	46.1743	20.4633	84.9061	77.3754	9	Similar to RBL9: RHOMBOID-like protein 9%2C chloroplastic (Arabidopsis thaliana)
PHYAM_014980	5372.29	6199.03	2589.89	1357.16	4758.81	4905.54	9	Similar to LHCB5: Chlorophyll a-b binding protein CP26%2C chloroplastic (Arabidopsis thaliana)
PHYAM_022182	111.258	132.518	49.5137	32.2914	107.184	104.654	9	Similar to EO: 2-methylene-furan-3-one reductase (Solanum lycopersicum)
PHYAM_003856	4.62034	6.66396	3.38585	1.24095	4.65479	4.07096	9	Protein of unknown function
PHYAM_008373	1780.26	1868.96	710.844	276.114	1297.63	1594.05	9	Similar to PSAN: Photosystem I reaction center subunit N%2C chloroplastic (Arabidopsis thaliana)
PHYAM_005766	15.0817	13.794	7.97851	3.95172	15.2789	13.4747	9	Similar to SAUR64: Auxin-responsive protein SAUR64 (Arabidopsis thaliana)
PHYAM_019503	13.5032	12.6774	6.69224	3.37638	13.9795	11.1833	9	Protein of unknown function
PHYAM_021183	244.242	247.962	118.979	69.2114	270.799	210.732	9	Similar to CCD4: Probable carotenoid cleavage dioxygenase 4%2C chloroplastic (Arabidopsis thaliana)
PHYAM_018524	0.987644	1.17542	0.471827	0.248326	1.10774	0.806761	9	Similar to XBOS34: Probable E3 ubiquitin-protein ligase XBOS34 (Oryza sativa subsp. japonica)
PHYAM_020951	1346.33	1566	620.066	258.698	1509.58	1175.27	9	Similar to CRD1: Magnesium-protoporphyrin IX monomethyl ester [oxidative] cyclase%2C chloroplastic (Gossypium hirsutum)
PHYAM_019703	8.23175	12.012	4.79238	2.64368	9.82813	7.82138	9	Similar to ICS1: Isochorismate synthase 1%2C chloroplastic (Arabidopsis thaliana)
PHYAM_006818	66.5764	65.6127	20.0426	15.9237	87.1229	56.9689	9	Similar to ALDH3I1: Aldehyde dehydrogenase family 3 member I1%2C chloroplastic (Arabidopsis thaliana)
PHYAM_007665	196.876	214.222	92.0182	58.9618	275.472	182.769	9	Similar to GUN4: Tetrapyrrole-binding protein%2C chloroplastic (Arabidopsis thaliana)
PHYAM_026833	9.9803	12.1695	5.23025	3.28015	13.4171	10.4729	9	Similar to MAKR6: Probable membrane-associated kinase regulator 6 (Arabidopsis thaliana)
PHYAM_006381	22.233	29.2582	18.6686	7.91861	32.3101	23.4798	9	Similar to At5g13770: Pentatricopeptide repeat-containing protein At5g13770%2C chloroplastic (Arabidopsis thaliana)
PHYAM_018929	38.0791	31.0294	23.0646	8.67733	51.0232	38.6878	9	Similar to PRR95: Two-component response regulator-like PRR95 (Oryza sativa subsp. japonica)
PHYAM_019741	102.076	86.0528	65.8571	24.8697	147.671	106.667	9	Similar to GAPN: NADP-dependent glyceraldehyde-3-phosphate dehydrogenase (Nicotiana plumbaginifolia)
PHYAM_026194	2.46136	2.73161	1.17109	0.649205	3.41646	3.47246	9	Similar to FUC95A: Alpha-L-fucosidase 2 (Arabidopsis thaliana)
PHYAM_006711	9.22824	14.9421	4.02608	2.30281	10.324	7.56098	9	Similar to KCS11: 3-ketoacyl-CoA synthase 11 (Arabidopsis thaliana)
PHYAM_015187	2.07349	3.71748	1.34803	0.692135	2.27904	2.02077	9	Protein of unknown function
PHYAM_013326	16.6557	20.4236	4.77522	3.54897	41.1042	20.4887	9	Similar to CML5: Calmodulin-like protein 5 (Arabidopsis thaliana)
PHYAM_007542	16.0017	13.1518	4.96093	2.75265	54.2877	19.2791	9	Protein of unknown function
PHYAM_006581	8.50442	9.84421	2.50047	1.27406	13.9051	7.11963	9	Protein of unknown function
PHYAM_014884	6.52938	6.76099	1.79927	1.17839	10.0131	7.16825	9	Similar to SOT5: Cytosolic sulfotransferase 5 (Arabidopsis thaliana)
PHYAM_029045	5.43244	5.46947	1.46875	1.32064	8.83944	5.5071	9	Protein of unknown function
PHYAM_017728	65.0466	53.8654	25.1724	11.7402	119.601	66.1539	9	Similar to STN7: Serine/threonine-protein kinase STN7%2C chloroplastic (Arabidopsis thaliana)
PHYAM_000228	3.95605	2.77015	1.58011	0.823218	2.7694	4.40179	9	Similar to TCP4: Transcription factor TCP4 (Arabidopsis thaliana)
PHYAM_026105	31.8769	18.4957	11.7906	6.16995	23.9009	42.5203	9	Similar to Putative invertase inhibitor (Platanus acerifolia)
PHYAM_004141	86.8418	37.0055	40.3014	22.9545	125.581	123.367	9	Protein of unknown function
PHYAM_022468	37.0781	13.3984	10.2678	10.6634	43.1797	37.9357	9	Similar to TPS2: Probable terpene synthase 2 (Ricinus communis)
PHYAM_013157	2.18421	0.852673	1.00449	0.626603	2.04166	2.48259	9	Similar to Flavonol sulfotransferase-like (Flaveria bidentis)
PHYAM_007117	153.122	122.966	70.0523	47.5479	215.612	157.695	9	Similar to BBX24: B-box zinc finger protein 24 (Arabidopsis thaliana)
PHYAM_010985	89.1909	66.8865	37.3268	24.9227	106.649	87.8409	9	Protein of unknown function
PHYAM_021029	92.7064	54.9646	39.3562	20.7482	121.629	82.4196	9	Similar to ndhT: NAD(P)H-quinone oxidoreductase subunit T%2C chloroplastic (Arabidopsis thaliana)
PHYAM_021687	19.801	11.4118	9.10615	5.76862	26.5416	20.4418	9	Similar to DBR: 2-alkenal reductase (NADP(+)-dependent) (Nicotiana tabacum)
PHYAM_007777	5.45636	3.53627	2.93849	1.31993	13.3883	6.4914	9	Similar to LHY: Protein LHY (Arabidopsis thaliana)
PHYAM_013085	61.0666	60.612	46.6287	18.6774	136.924	76.217	9	Similar to At5g39865: Uncharacterized protein At5g39865 (Arabidopsis thaliana)
PHYAM_023700	5.59101	4.74322	3.5435	1.68092	12.3274	7.37387	9	Similar to SIGE: RNA polymerase sigma factor sigE%2C chloroplastic/mitochondrial (Arabidopsis thaliana)
PHYAM_024437	3.97073	3.83398	2.28751	1.16083	6.87592	3.98483	9	Similar to GRF7: Growth-regulating factor 7 (Arabidopsis thaliana)
PHYAM_024966	174.403	146.258	122.036	45.6844	249.376	168.851	9	Similar to PGR5: Protein PROTON GRADIENT REGULATION 5%2C chloroplastic (Arabidopsis thaliana)
PHYAM_017532	268.142	175.673	75.7681	77.7139	296.201	336.703	9	Similar to AAE3: Oxalate--CoA ligase (Arabidopsis thaliana)
PHYAM_015059	21.3213	13.4286	4.5439	4.70717	18.0036	16.889	9	Similar to At3g43660: Vacuolar iron transporter homolog 4 (Arabidopsis thaliana)
PHYAM_017833	58.0898	63.772	13.7305	6.78839	27.8126	34.2333	9	Protein of unknown function
PHYAM_028460	6.29881	1.33149	0.854801	0.883634	3.28654	4.05053	9	Protein of unknown function
PHYAM_005039	38.3106	33.5321	15.9854	10.7116	79.1115	53.8232	9	Similar to COL2: Zinc finger protein CONSTANS-LIKE 2 (Arabidopsis thaliana)
PHYAM_010769	2.11255	1.25125	0.55516	0.588797	2.98476	2.20658	9	Similar to SPL16: Squamosa promoter-binding-like protein 16 (Oryza sativa subsp. japonica)
PHYAM_010981	35.5168	24.7489	11.4581	11.5006	53.375	33.9328	9	Similar to At4g12770: Auxilin-related protein 2 (Arabidopsis thaliana)
PHYAM_010982	13.4621	9.53998	4.62286	4.24412	22.6093	13.0941	9	Similar to JAC1: J domain-containing protein required for chloroplast accumulation response 1 (Arabidopsis thaliana)
PHYAM_019493	14.2133	14.96	3.92456	4.38655	31.6068	15.0849	9	Similar to At2g16365: F-box protein At2g16365 (Arabidopsis thaliana)
PHYAM_026973	62.8204	31.4375	15.5584	14.7219	100.525	60.3052	9	Protein of unknown function
PHYAM_003061	10.2888	3.13176	7.56842	4.32944	17.1929	33.2544	9	Protein of unknown function
PHYAM_003062	19.0726	6.5239	15.9368	6.7705	33.2063	61.6613	9	Similar to LTI6A: Hydrophobic protein LTI6A (Oryza sativa subsp. japonica)
PHYAM_010880	1.26097	0.0980826	0.382904	0.194786	1.3396	1.44097	9	Similar to SN2: Snakin-2 (Solanum tuberosum)
PHYAM_017082	64.2192	24.8725	28.8371	23.5419	106.558	100.858	9	Protein of unknown function
PHYAM_029296	22.8932	9.96228	10.0459	8.54735	38.4843	40.879	9	Similar to ATHB-12: Homeobox-leucine zipper protein ATHB-12 (Arabidopsis thaliana)
PHYAM_019225	0.925675	0.371965	0.361665	0.146978	1.57997	1.07986	9	Similar to KUA1: Transcription factor KUA1 (Arabidopsis thaliana)
PHYAM_020172	0.667166	0	2.4412	0	1.56779	8.42929	9	Similar to SD2: Defensin SD2 (Helianthus annuus)
PHYAM_003112	0.580558	0.148159	0.0166459	0.146886	1.23085	0.613608	9	Similar to Late embryogenesis abundant protein D-34 (Gossypium hirsutum)
PHYAM_011476	10.7053	4.14518	3.7408	2.04648	37.9319	19.3487	9	Similar to DTX16: Protein DETOXIFICATION 16 (Arabidopsis thaliana)
PHYAM_022017	4.61081	2.26671	1.57702	2.30025	11.4103	9.63336	9	Similar to CYP71A1: Cytochrome P450 71A1 (Persea americana)
PHYAM_024891	0.610719	0.125236	0.246708	0.623054	3.12496	2.5024	9	Protein of unknown function
PHYAM_002827	4.20723	0.879031	4.53764	0.861858	7.44103	12.1237	9	Similar to ECP63: Late embryogenesis abundant protein ECP63 (Arabidopsis thaliana)
PHYAM_006231	48.4928	5.64606	51.9162	2.41747	42.986	29.4087	9	Similar to IMT1: Inositol 4-methyltransferase (Mesembryanthemum crystallinum)
PHYAM_014256	3.39076	0.739706	6.79327	0.311813	5.79381	4.58874	9	Similar to GPAT3: Probable glycerol-3-phosphate acyltransferase 3 (Arabidopsis thaliana)
PHYAM_027749	13.1873	1.76953	45.0657	3.51301	12.8815	17.4716	9	Similar to BSP: Bark storage protein B (Populus deltoides)
PHYAM_010138	3.56574	0.203196	0.937706	0.396453	6.76363	3.88964	9	Similar to CYP78A5: Cytochrome P450 78A5 (Arabidopsis thaliana)
PHYAM_010935	4.08315	0.230928	1.13459	0.928	7.59655	4.01629	9	Similar to INT2: Probable inositol transporter 2 (Arabidopsis thaliana)
PHYAM_001024	2.62962	3.08154	0.539962	0.590321	1.66478	2.07018	10	Similar to FTIP1: FT-interacting protein 1 (Arabidopsis thaliana)
PHYAM_010816	4.12403	8.52492	0.932576	1.10887	2.80114	3.30825	10	Protein of unknown function
PHYAM_020577	0.823413	2.14402	0.193227	0.154216	0.567302	0.629281	10	Similar to MYB106: Transcription factor MYB106 (Arabidopsis thaliana)
PHYAM_003800	0.937532	0.642108	0.289368	0.254293	0.670949	0.926065	10	Protein of unknown function
PHYAM_009915	33.0728	24.7654	13.9643	11.2843	26.2161	33.062	10	Similar to EPFL9: EPIDERMAL PATTERNING FACTOR-like protein 9 (Arabidopsis thaliana)
PHYAM_029505	228.609	184.236	96.4863	73.1701	163.86	237.302	10	Similar to VIT_05s0020g04070: 1%2C2-dihydroxy-3-keto-5-methylthiopentene dioxygenase 1 (Vitis vinifera)
PHYAM_019139	115.253	65.7102	31.3735	24.718	63.6654	109.37	10	Similar to Photosystem II 5 kDa protein%2C chloroplastic (Petunia hybrida)
PHYAM_012622	2.00056	1.56578	0.655733	0.16988	1.10008	1.64398	10	Similar to BBX19: B-box zinc finger protein 19 (Arabidopsis thaliana)
PHYAM_019144	0.642976	0.566068	0.248605	0.186356	0.32413	0.575841	10	Similar to At5g67130: PI-PLC X domain-containing protein At5g67130 (Arabidopsis thaliana)
PHYAM_028610	50.992	50.2634	20.6027	16.354	30.4247	49.3539	10	Similar to LBD21: LOB domain-containing protein 21 (Arabidopsis thaliana)
PHYAM_024165	5.37427	4.44027	1.98713	1.7576	2.49508	5.71498	10	Similar to SCPL50: Serine carboxypeptidase-like 50 (Arabidopsis thaliana)
PHYAM_018672	4061.28	4068.9	1053.42	1263.01	3325.62	3875.71	10	Protein of unknown function
PHYAM_028502	3.3477	3.81099	1.95473	1.09372	3.18309	3.8555	10	Protein of unknown function
PHYAM_007276	521.603	317.573	561.459	228.379	721.353	1703.37	10	Similar to IWF1': Non-specific lipid-transfer protein (Beta vulgaris)
PHYAM_018889	0.814509	0.447106	0.78404	0.16278	0.53134	1.79133	10	Similar to PSKR: Phytosulfokine receptor 1 (Daucus carota)
PHYAM_029274	8.05751	4.39939	5.05873	4.46167	10.0424	16.2509	10	Protein of unknown function
PHYAM_007224	3.58373	0.0931696	0.518107	0.898468	3.61622	5.18299	10	Protein of unknown function
PHYAM_024909	0.330171	0	0.264649	0.36358	0.159635	1.56208	10	Similar to ERF071: Ethylene-responsive transcription factor ERF071 (Arabidopsis thaliana)
PHYAM_003315	8686.32	9911.83	5728.59	2596.94	7351.93	8073.76	10	Similar to PSAF: Photosystem I reaction center subunit III%2C chloroplastic (Flaveria trinervia)
PHYAM_004546	1349.02	1365.27	516.391	391.48	1200.61	1230.23	10	Similar to PSAN: Photosystem I reaction center subunit N%2C chloroplastic (Arabidopsis thaliana)
PHYAM_012933	15116.8	15922.9	7413.31	4527.55	12332.1	13715.1	10	Similar to CAB36: Chlorophyll a-b binding protein 36%2C chloroplastic (Nicotiana tabacum)
PHYAM_005597	3537.65	4148.46	1385.14	874.689	2860.87	3082.27	10	Similar to lhcA-P4: Chlorophyll a-b binding protein P4%2C chloroplastic (Pisum sativum)
PHYAM_017654	16.4208	20.9078	8.94831	4.67925	13.092	14.6984	10	Protein of unknown function
PHYAM_004210	274.334	302.437	112.042	59.8303	187.048	178.127	10	Similar to SAUR66: Auxin-responsive protein SAUR66 (Arabidopsis thaliana)
PHYAM_013521	7.74364	8.35402	2.39632	1.366	4.43268	6.81142	10	Similar to VAB: VAN3-binding protein (Arabidopsis thaliana)
PHYAM_026951	3.99661	4.27118	1.49275	0.80673	2.46996	3.18214	10	Protein of unknown function
PHYAM_013222	11.9102	15.9031	3.70203	3.44634	4.82612	10.4443	10	Protein of unknown function
PHYAM_027688	4.44312	6.83991	1.4182	1.26686	4.12359	5.3896	10	Similar to SKIP27: F-box protein SKIP27 (Arabidopsis thaliana)
PHYAM_005201	0.185907	0.228578	0.834848	0.771181	0.290938	2.75113	10	Similar to PAP27: Probable inactive purple acid phosphatase 27 (Arabidopsis thaliana)
PHYAM_005789	5.35403	7.67407	8.93845	1.85733	4.26569	5.80311	10	Similar to MOD1: Enoyl-[acyl-carrier-protein] reductase [NADH]%2C chloroplastic (Arabidopsis thaliana)
PHYAM_023058	4.41113	4.47736	5.47518	1.16929	3.23231	4.50834	10	Similar to GPT2: Glucose-6-phosphate/phosphate translocator 2%2C chloroplastic (Arabidopsis thaliana)
PHYAM_009533	2.32165	2.62481	1.80587	0.526436	1.16515	1.78054	10	Similar to GLIP7: GDSL esterase/lipase 7 (Arabidopsis thaliana)
PHYAM_016652	11.1376	7.03125	7.79039	1.8733	6.06757	8.74893	10	Similar to HB1: Non-symbiotic hemoglobin 1 (Gossypium hirsutum)
PHYAM_018818	2.2429	1.90668	1.82895	0.484706	1.48567	3.69533	10	Similar to ERF054: Ethylene-responsive transcription factor ERF054 (Arabidopsis thaliana)
PHYAM_024037	13.191	20.7314	58.6722	12.3512	12.8323	135.134	10	Similar to Annexin-like protein RJ4 (Fragaria ananassa)
PHYAM_001958	58.9152	23.9688	49.0169	14.9791	48.0556	90.2988	10	Protein of unknown function
PHYAM_014077	110.609	50.5508	97.1346	32.7191	82.1888	159.44	10	Similar to GRXS6: Monothiol glutaredoxin-S6 (Arabidopsis thaliana)
PHYAM_018634	47.5679	22.1954	39.2026	13.7909	33.5973	43.2794	10	Similar to PPCA: Phosphoenolpyruvate carboxylase 1 (Mesembryanthemum crystallinum)
PHYAM_007111	540.991	562.341	669.492	185.848	540.288	584.734	10	Similar to ERD2B: ER lumen protein-retaining receptor B (Arabidopsis thaliana)
PHYAM_014554	13.0586	13.4593	14.0526	4.05273	9.54462	13.4144	10	Similar to STS14: STS14 protein (Solanum tuberosum)
PHYAM_006763	21.2372	9.49954	39.9374	7.42603	16.7742	38.342	10	Similar to At5g55050: GDSL esterase/lipase At5g55050 (Arabidopsis thaliana)
PHYAM_027659	5.41177	2.16597	7.65356	2.4481	7.35492	9.34188	10	Similar to BGLU22: Beta-glucosidase 22 (Oryza sativa subsp. japonica)
PHYAM_008862	15.8118	11.3403	29.5985	23.7617	18.8992	94.7562	10	Protein of unknown function
PHYAM_029087	0.20328	0.135922	0.540988	0.0925056	0.0643382	2.40209	10	Protein of unknown function
PHYAM_010223	0.340006	0.014042	0.11438	0.106794	0.576246	1.84735	10	Similar to Os01g0656200: Probable protein phosphatase 2C 8 (Oryza sativa subsp. japonica)
PHYAM_020569	0.105984	0.0516483	0.107824	0.0451874	0.360146	1.27475	10	Similar to PILS2: Protein PIN-LIKES 2 (Arabidopsis thaliana)
PHYAM_014994	0.0378694	0.12028	0.22091	0.26004	0.494796	1.00867	10	Similar to ERF025: Ethylene-responsive transcription factor ERF025 (Arabidopsis thaliana)
PHYAM_005375	0.526269	0.0614727	1.30929	0.163231	1.14032	1.31775	10	Similar to SWEET14: Bidirectional sugar transporter SWEET14 (Oryza sativa subsp. indica)
PHYAM_008177	3.09915	1.51306	5.59131	0.52335	3.35787	3.01214	10	Similar to DTX14: Protein DETOXIFICATION 14 (Arabidopsis thaliana)
PHYAM_029707	7.35051	3.23743	23.3062	2.42136	9.27567	7.93037	10	Similar to FPP7: Filament-like plant protein 7 (Arabidopsis thaliana)
PHYAM_014108	3.9297	1.8105	3.54807	0.676357	6.55853	3.03768	10	Protein of unknown function
PHYAM_019994	0.692395	0.47958	0.518061	0.119281	1.13011	0.676489	10	Similar to SAMDC: S-adenosylmethionine decarboxylase proenzyme (Catharanthus roseus)
PHYAM_019902	0.482149	0.405898	0.421619	0.101403	1.28565	0.510848	10	Similar to NPF6.3: Protein NRT1/ PTR FAMILY 6.3 (Arabidopsis thaliana)
PHYAM_019965	43.7082	15.2566	35.7183	12.0013	56.7261	65.9084	10	Similar to PLAT2: PLAT domain-containing protein 2 (Arabidopsis thaliana)
PHYAM_022242	4.47801	3.53787	3.11081	1.01618	3.54254	5.67356	10	Similar to ChlADR1: NADPH-dependent aldehyde reductase 1%2C chloroplastic (Arabidopsis thaliana)
PHYAM_018815	0.560779	0.492519	1.2716	0.156496	0.839485	0.560118	10	Similar to TTL1: TPR repeat-containing thioredoxin TTL1 (Arabidopsis thaliana)
PHYAM_026379	15.7972	11.9742	30.1883	3.72566	18.0857	15.886	10	Similar to VAMP714: Vesicle-associated membrane protein 714 (Arabidopsis thaliana)
PHYAM_021182	5.29295	5.67654	7.06263	1.68988	6.22101	5.44733	10	Protein of unknown function
PHYAM_022358	0.99863	0.505869	0.773182	0.0944555	0.934228	0.773974	10	Similar to At1g65750: Putative ribonuclease H protein At1g65750 (Arabidopsis thaliana)
PHYAM_028386	203.865	113.517	229.9	44.6522	279.972	180.074	10	Similar to At1g77060: Carboxyvinyl-carboxyphosphonate phosphorylmutase%2C chloroplastic (Arabidopsis thaliana)
PHYAM_022368	6.10204	2.3087	5.6094	1.55639	11.8512	6.87908	10	Similar to Os03g0767900: CASP-like protein 5C1 (Oryza sativa subsp. japonica)
PHYAM_028369	2.90202	0.817329	1.75938	0.598717	2.40498	2.69595	10	Protein of unknown function
PHYAM_021217	4.84849	1.0758	4.10184	0.409225	4.17588	3.45783	10	Similar to WSD1: O-acyltransferase WSD1 (Arabidopsis thaliana)
PHYAM_025694	72.5565	115.226	17.307	2.77708	76.0238	50.3374	10	Protein of unknown function
PHYAM_000054	0.543093	1.45539	0.470391	4.01008	0.661385	0.565237	11	Similar to PERK1: Proline-rich receptor-like protein kinase PERK1 (Arabidopsis thaliana)
PHYAM_025886	0.599056	1.74282	0.664989	4.6118	0.634337	0.604044	11	Similar to ACD6: Protein ACCELERATED CELL DEATH 6 (Arabidopsis thaliana)
PHYAM_009642	0.648104	2.21599	0.719017	5.24003	0.859784	0.642372	11	Similar to BHLH128: Transcription factor bHLH128 (Arabidopsis thaliana)
PHYAM_027652	0.0260551	0.107626	0.0242602	0.29613	0.0500336	0.0281426	11	Protein of unknown function
PHYAM_001463	1.16364	2.72977	1.42748	9.31832	1.40014	1.24338	11	Similar to GDPDL4: Glycerophosphodiester phosphodiesterase GDPDL4 (Arabidopsis thaliana)
PHYAM_014531	47.5233	126.442	55.0346	394.168	55.8842	63.2997	11	Similar to CRRSP55: Cysteine-rich repeat secretory protein 55 (Arabidopsis thaliana)
PHYAM_014491	6.79793	13.1506	8.3747	50.9389	6.08863	6.49605	11	Similar to PYL9: Abscisic acid receptor PYL9 (Arabidopsis thaliana)
PHYAM_020857	0.320992	0.949378	0.574889	3.70283	0.367582	0.547958	11	Protein of unknown function
PHYAM_011585	0.39499	0.985271	0.387347	3.71442	0.548698	0.453961	11	Similar to ALY3: Protein ALWAYS EARLY 3 (Arabidopsis thaliana)
PHYAM_005127	4.51982	6.4618	4.9448	28.574	4.87377	4.71784	11	Similar to PHT1-9: Probable inorganic phosphate transporter 1-9 (Arabidopsis thaliana)
PHYAM_017672	2.16998	2.95716	1.98793	12.9975	2.25644	2.26227	11	Protein of unknown function
PHYAM_014302	4.49842	7.15955	3.95943	29.8246	4.37061	4.53878	11	Similar to CRK25: Cysteine-rich receptor-like protein kinase 25 (Arabidopsis thaliana)
PHYAM_017573	1.52461	2.6305	1.39652	10.1179	1.3291	1.51162	11	Similar to RDR6: RNA-dependent RNA polymerase 6 (Arabidopsis thaliana)
PHYAM_008781	0.541183	0.830978	0.529002	3.29531	0.308634	0.591229	11	Protein of unknown function
PHYAM_000454	2.4812	3.85898	1.26525	17.053	2.06857	2.41493	11	Similar to UGT89B2: UDP-glycosyltransferase 89B2 (Stevia rebaudiana)
PHYAM_004901	2.34951	6.43355	3.6573	29.5387	2.95961	2.76745	11	Similar to PK1: Putative receptor protein kinase ZmPK1 (Zea mays)
PHYAM_011417	4.10892	9.68065	6.30027	41.3947	4.02226	4.12333	11	Similar to WRKY33: Probable WRKY transcription factor 33 (Arabidopsis thaliana)
PHYAM_024230	0.33918	1.19174	0.300624	5.33368	0.450387	0.426149	11	Similar to LECRK15: Probable L-type lectin-domain containing receptor kinase I.5 (Arabidopsis thaliana)
PHYAM_023951	13.1596	51.5374	38.2975	228.843	12.5967	37.8725	11	Similar to Histone H2A (Euphorbia esula)
PHYAM_006910	0.215035	0.928001	0.425138	3.21708	0.0779069	0.243206	11	Similar to ACA7: Alpha carbonic anhydrase 7 (Arabidopsis thaliana)
PHYAM_006911	0.159383	1.25182	0.547327	4.3414	0.0954242	0.170652	11	Similar to ACA4: Alpha carbonic anhydrase 4 (Arabidopsis thaliana)
PHYAM_019371	0.0965819	0.282055	0	1.40113	0.257448	0.0976959	11	Similar to RGA3: Putative disease resistance protein RGA3 (Solanum bulbocastanum)
PHYAM_017476	0.152963	0.604602	0.306729	2.4893	0.113388	0.209458	11	Similar to LACS4: Long chain acyl-CoA synthetase 4 (Arabidopsis thaliana)
PHYAM_012727	0.186544	0.599935	0.0544084	2.27467	0.252042	0.256984	11	Similar to NAT6: Nucleobase-ascorbate transporter 6 (Arabidopsis thaliana)
PHYAM_013442	0.259075	1.75171	0.38446	3.15187	0.232301	0.359317	11	Protein of unknown function
PHYAM_013529	0.126605	0.0145009	0.718297	43.3279	0.575253	0.592396	11	Protein of unknown function
PHYAM_012303	0.814272	3.84101	0.402271	4.3718	0.414	0.221922	11	Similar to RL6: Protein RADIALIS-like 6 (Arabidopsis thaliana)
PHYAM_025140	8.60248	19.5946	1.31133	55.7649	3.1313	3.91702	11	Protein of unknown function
PHYAM_006180	0.43707	0.107341	2.32309	16.6997	0.780138	0.804474	11	Similar to FTIP1: FT-interacting protein 1 (Arabidopsis thaliana)
PHYAM_000927	1.22776	2.56582	1.94225	8.89015	0.774964	1.2746	11	Similar to JMJ30: Lysine-specific demethylase JMJ30 (Arabidopsis thaliana)
PHYAM_025444	1.21421	2.17229	1.54263	7.68121	1.00425	1.17138	11	Similar to ROPGEF1: Rop guanine nucleotide exchange factor 1 (Arabidopsis thaliana)
PHYAM_029398	1.23676	2.03524	1.41798	8.29586	0.723985	1.39513	11	Similar to SRC2: Protein SRC2 (Glycine max)
PHYAM_001033	0.922421	1.54537	1.39738	6.80707	0.819642	1.12376	11	Similar to NRG2: Nitrate regulatory gene2 protein (Arabidopsis thaliana)
PHYAM_002060	1.36776	2.29427	2.20418	10.6095	1.61145	1.63943	11	Similar to ARPC2A: Actin-related protein 2/3 complex subunit 2A (Arabidopsis thaliana)
PHYAM_026741	6.72767	11.5683	10.2501	46.3985	8.14554	6.82302	11	Similar to UPTG2: Alpha-1%2C4-glucan-protein synthase [UDP-forming] 2 (Solanum tuberosum)
PHYAM_026927	0.403168	0.820692	0.686362	3.22212	0.449789	0.303737	11	Similar to Tropinone reductase-like 1 (Erythroxylum coca)
PHYAM_006442	0.348682	0.788164	0.843753	3.36564	0.331799	0.464722	11	Protein of unknown function
PHYAM_006526	1.46083	3.7442	4.54021	16.9066	1.57089	2.58436	11	Similar to NAD(P)H:quinone oxidoreductase (Solanum tuberosum)
PHYAM_023060	0.136296	0.423263	0.494691	1.80718	0.254324	0.304598	11	Similar to BRL2: Serine/threonine-protein kinase BRI1-like 2 (Arabidopsis thaliana)
PHYAM_029700	0.0907625	0.255375	0.325131	1.15066	0.160643	0.203768	11	Similar to BUB1: Mitotic checkpoint serine/threonine-protein kinase BUB1 (Arabidopsis thaliana)
PHYAM_009900	0.336012	0.597833	0.762256	2.24448	0.278447	0.333783	11	Similar to HPAT3: Hydroxyproline O-arabinosyltransferase 3 (Arabidopsis thaliana)
PHYAM_002845	2.68198	7.19848	4.49606	20.5862	1.89731	1.95551	11	Similar to At4g01130: GDSL esterase/lipase At4g01130 (Arabidopsis thaliana)
PHYAM_023627	13.4538	37.8865	20.5186	119.396	14.235	14.3666	11	Similar to OLE9: Glucan endo-1%2C3-beta-D-glucosidase (Olea europaea)
PHYAM_007958	0.665382	2.17051	1.38415	5.46213	0.971657	0.72778	11	Similar to PME51: Probable pectinesterase/pectinesterase inhibitor 51 (Arabidopsis thaliana)
PHYAM_025882	0.142115	0.453297	0.311925	1.0817	0.0912014	0.166704	11	Similar to At5g49610: F-box protein At5g49610 (Arabidopsis thaliana)
PHYAM_026619	1.34585	3.33066	3.17209	8.95093	1.07919	1.28897	11	Similar to ALP1: Protein ANTAGONIST OF LIKE HETEROCHROMATIN PROTEIN 1 (Arabidopsis thaliana)
PHYAM_022199	0.036045	0.223668	0.466309	0.911471	0.0126603	0.0984296	11	Similar to YUC8: Probable indole-3-pyruvate monooxygenase YUCCA8 (Arabidopsis thaliana)
PHYAM_023059	0.0488918	0.356782	0.506284	1.32409	0.162757	0.073359	11	Similar to At4g36180: Probable LRR receptor-like serine/threonine-protein kinase At4g36180 (Arabidopsis thaliana)
PHYAM_012128	0.0838898	0.496025	0.428774	0.815719	0.0601056	0.0947828	11	Similar to ODO1: Protein ODORANT1 (Petunia hybrida)
PHYAM_029052	38.8109	178.657	64.7094	282.626	48.6631	31.5841	11	Similar to CIP8: E3 ubiquitin-protein ligase CIP8 (Arabidopsis thaliana)
PHYAM_007721	7.17631	12.7436	31.69	94.9906	9.71119	15.8548	11	Protein of unknown function
PHYAM_027256	0.197295	0.947291	1.8787	8.59939	0.674023	0.634181	11	Similar to CHIB1: Acidic endochitinase (Arabidopsis thaliana)
PHYAM_018156	0.115117	0.37656	0.475299	1.29794	0.0209563	0.0866326	11	Similar to TSC10B: 3-dehydrosphinganine reductase TSC10B (Arabidopsis thaliana)
PHYAM_007200	0.263955	0.436841	1.41871	39.9257	0.469983	2.54257	11	Similar to At3g28510: AAA-ATPase At3g28510 (Arabidopsis thaliana)
PHYAM_005050	0.316561	1.02547	0.522907	2.79282	0.20262	0.321462	11	Similar to CAD6: Probable cinnamyl alcohol dehydrogenase 6 (Oryza sativa subsp. japonica)
PHYAM_019133	1.01971	3.47276	2.25755	9.78822	0.791806	1.25953	11	Similar to At1g08160: Uncharacterized protein At1g08160 (Arabidopsis thaliana)
PHYAM_007552	25.5265	108.944	28.9081	150.534	16.4197	18.1816	11	Protein of unknown function
PHYAM_020816	0.287878	1.12795	0.267767	0.934208	0.107081	0.132686	11	Similar to Blue copper protein (Pisum sativum)
PHYAM_014327	1.00812	2.3877	2.35391	5.81007	0.36563	0.84777	11	Similar to STR6: Rhodanese-like domain-containing protein 6 (Arabidopsis thaliana)
PHYAM_024206	2.95683	9.72345	7.93757	8.75451	1.10769	1.47822	11	Similar to PER12: Peroxidase 12 (Arabidopsis thaliana)
PHYAM_006327	0.453699	0.963571	2.35611	5.55601	0.61191	0.692114	11	Similar to ACBP3: Acyl-CoA-binding domain-containing protein 3 (Arabidopsis thaliana)
PHYAM_011300	0.212697	0.509708	0.975166	2.69425	0.196119	0.302777	11	Similar to HSR4: Protein HYPER-SENSITIVITY-RELATED 4 (Arabidopsis thaliana)
PHYAM_020300	0.758943	1.17523	3.68906	10.6125	0.607744	1.48455	11	Similar to OXI1: Serine/threonine-protein kinase OXI1 (Arabidopsis thaliana)
PHYAM_008564	0.216025	0.885816	1.13268	2.79256	0.231811	0.393888	11	Similar to PLT6: Probable polyol transporter 6 (Arabidopsis thaliana)
PHYAM_009948	0.539791	1.76886	2.53722	14.1152	0.593736	0.796192	11	Similar to SLAH3: S-type anion channel SLAH3 (Arabidopsis thaliana)
PHYAM_016468	0.299192	0.728707	1.88908	7.35543	0.336821	0.568518	11	Similar to GIS3: Zinc finger protein GIS3 (Arabidopsis thaliana)
PHYAM_019573	0.0431047	0.11941	0.345571	2.67836	0.052975	0.25632	11	Similar to ABCB11: ABC transporter B family member 11 (Arabidopsis thaliana)
PHYAM_009218	0.275555	1.051	1.27886	1.75508	0.169758	0.15396	11	Similar to ALN: Allantoinase (Arabidopsis thaliana)
PHYAM_012494	2.38071	7.82668	18.1928	27.2511	2.72154	3.24269	11	Similar to STC: Sugar carrier protein C (Ricinus communis)
PHYAM_017791	5.54663	11.2904	35.7521	50.7084	5.27688	6.51622	11	Similar to At2g25520: Probable sugar phosphate/phosphate translocator At2g25520 (Arabidopsis thaliana)
PHYAM_028491	0.223055	0.330348	0.988773	1.55959	0.235262	0.207033	11	Similar to CHLP: Geranylgeranyl diphosphate reductase%2C chloroplastic (Nicotiana tabacum)
PHYAM_021409	0.173362	0.410164	1.03548	2.37374	0.13593	0.211916	11	Similar to CRK25: Cysteine-rich receptor-like protein kinase 25 (Arabidopsis thaliana)
PHYAM_023149	5.79751	12.6458	41.2206	354.343	8.82362	7.90965	11	Similar to GST: Glutathione S-transferase (Silene vulgaris)
PHYAM_000264	3.7095	9.47066	12.1298	34.0721	4.67857	8.17682	11	Similar to CYP73A11: Trans-cinnamate 4-monooxygenase (Glycine max)
PHYAM_004932	1.62134	2.98487	4.21424	10.8336	1.70069	2.51895	11	Protein of unknown function
PHYAM_000641	0.198102	0.407866	0.513163	1.57149	0.243324	0.448559	11	Similar to POL2A: DNA polymerase epsilon catalytic subunit A (Arabidopsis thaliana)
PHYAM_002765	0.0713227	0.162317	0.225728	0.692885	0.113542	0.229821	11	Similar to CHR25: Protein CHROMATIN REMODELING 25 (Arabidopsis thaliana)
PHYAM_021500	5.12936	7.71798	10.9669	33.0551	5.79479	11.5465	11	Similar to BAG6: BAG family molecular chaperone regulator 6 (Arabidopsis thaliana)
PHYAM_016876	0.562516	0.990665	1.01486	3.22849	0.549581	0.812575	11	Similar to ASHR2: Histone-lysine N-methyltransferase ASHR2 (Arabidopsis thaliana)
PHYAM_018954	0.200584	0.404465	0.381956	1.31019	0.167967	0.267527	11	Similar to CERK1: Chitin elicitor receptor kinase 1 (Arabidopsis thaliana)
PHYAM_022731	6.58257	11.8449	13.8344	43.1168	4.1458	9.12346	11	Similar to PER12: Peroxidase 12 (Arabidopsis thaliana)
PHYAM_017001	0.121666	0.225508	0.296576	1.05314	0.196926	0.243176	11	Similar to POL2A: DNA polymerase epsilon catalytic subunit A (Arabidopsis thaliana)
PHYAM_019495	24.2211	39.7374	54.9043	164.184	31.7416	34.3036	11	Similar to At1g60420: Probable nucleoredoxin 1 (Arabidopsis thaliana)
PHYAM_028718	1.25443	2.66223	3.51096	11.6923	0.466811	2.52908	11	Protein of unknown function
PHYAM_000453	0.131863	0.434763	0.415946	1.6699	0.138849	0.416689	11	Similar to Mut11: Protein Mut11 (Chlamydomonas reinhardtii)
PHYAM_000507	0.250678	0.802613	0.614413	3.10823	0.259837	0.768847	11	Similar to CYCA3-2: Cyclin-A3-2 (Arabidopsis thaliana)
PHYAM_020057	0.236476	0.88593	0.720304	3.64985	0.371278	0.865424	11	Similar to ORC1A: Origin of replication complex subunit 1A (Arabidopsis thaliana)
PHYAM_008032	5.67574	20.7207	15.8476	89.216	6.52556	22.7127	11	Similar to Histone H4 (Solanum lycopersicum)
PHYAM_002373	6.33521	22.189	15.5455	73.706	5.90959	18.9612	11	Similar to OsI_019426: Histone H3.2 (Oryza sativa subsp. indica)
PHYAM_004052	0.331193	1.14444	0.765608	3.42272	0.376739	0.941766	11	Similar to JASON: Protein JASON (Arabidopsis thaliana)
PHYAM_006642	0.109126	0.448159	0.293388	1.66066	0.0871665	0.485735	11	Protein of unknown function
PHYAM_000540	0.491871	1.13982	1.0799	4.6802	0.516151	1.44886	11	Similar to MCM4: DNA replication licensing factor MCM4 (Arabidopsis thaliana)
PHYAM_004306	0.39413	1.15129	1.05794	4.51931	0.620486	1.4234	11	Similar to MCM7: DNA replication licensing factor MCM7 (Oryza sativa subsp. indica)
PHYAM_027614	0.330771	0.886145	0.766363	3.24545	0.453367	0.957134	11	Similar to UBP20: Ubiquitin carboxyl-terminal hydrolase 20 (Arabidopsis thaliana)
PHYAM_000850	0.630594	1.52897	1.19293	5.33957	0.585435	1.70879	11	Similar to BARD1: BRCA1-associated RING domain protein 1 (Arabidopsis thaliana)
PHYAM_005913	0.424016	1.21288	0.889051	3.80638	0.537394	1.16657	11	Similar to CMT3: DNA (cytosine-5)-methyltransferase CMT3 (Arabidopsis thaliana)
PHYAM_012773	0.156109	0.379526	0.259837	1.18394	0.189257	0.360412	11	Similar to At4g14310: KIN14B-interacting protein At4g14310 (Arabidopsis thaliana)
PHYAM_010685	27.8771	61.1108	50.7253	212.93	31.0155	62.0318	11	Similar to Histone H2B.5 (Triticum aestivum)
PHYAM_002882	1.43351	3.03517	2.8674	11.0929	1.64289	2.85558	11	Similar to OsI_36121: DNA replication licensing factor MCM2 (Oryza sativa subsp. indica)
PHYAM_004135	1.24283	3.05847	2.73023	9.94071	1.40385	2.86212	11	Similar to ETG1: Mini-chromosome maintenance complex-binding protein (Arabidopsis thaliana)
PHYAM_019210	0.339963	1.06742	1.18542	4.48933	0.7445	1.33844	11	Protein of unknown function
PHYAM_003268	11.4563	30.0752	21.5068	116.279	15.6881	23.4807	11	Similar to At2g30620: Histone H1.2 (Arabidopsis thaliana)
PHYAM_004475	0.0981976	0.373644	0.287452	1.46935	0.174061	0.266517	11	Similar to ASK6: Shaggy-related protein kinase zeta (Arabidopsis thaliana)
PHYAM_004321	2.61262	9.49684	7.33195	33.2486	2.35133	6.54761	11	Similar to At2g30620: Histone H1.2 (Arabidopsis thaliana)
PHYAM_009964	6.04773	15.5646	12.9961	51.6787	4.92782	9.80228	11	Similar to PAP10: Purple acid phosphatase 10 (Arabidopsis thaliana)
PHYAM_004806	0.070051	0.239338	0.190947	0.711662	0.115207	0.134703	11	Similar to CDKB2-1: Cyclin-dependent kinase B2-1 (Oryza sativa subsp. japonica)
PHYAM_010489	0.827536	1.53545	1.05651	6.04042	1.16272	1.41407	11	Similar to ROA1: DNA replication licensing factor MCM3 homolog 1 (Zea mays)
PHYAM_027477	0.112775	0.179522	0.141464	0.766542	0.118543	0.19118	11	Similar to HEI10: E3 ubiquitin-protein ligase CCNB1IP1 homolog (Arabidopsis thaliana)
PHYAM_018322	0.498019	1.11885	0.810738	4.23986	0.764098	1.16283	11	Similar to FAS2: Chromatin assembly factor 1 subunit FAS2 (Arabidopsis thaliana)
PHYAM_020629	44.0957	63.2735	64.9132	287.147	52.2244	76.7608	11	Similar to SDR1: (+)-neomenthol dehydrogenase (Arabidopsis thaliana)
PHYAM_028816	6.7027	9.23769	7.58284	42.5793	7.40569	8.7566	11	Similar to 3GGT: Anthocyanidin 3-O-glucoside 2''-O-glucosyltransferase (Ipomoea nil)
PHYAM_000520	0.232113	0.554689	0.448443	1.86909	0.340511	0.703455	11	Similar to ORC2: Origin of replication complex subunit 2 (Arabidopsis thaliana)
PHYAM_023434	0.118098	0.258763	0.196034	0.833558	0.13008	0.297729	11	Similar to BRCA1: Protein BREAST CANCER SUSCEPTIBILITY 1 homolog (Arabidopsis thaliana)
PHYAM_013333	2.41484	5.76224	3.89866	20.2846	2.65449	7.62787	11	Similar to TK: Thymidine kinase (Oryza sativa subsp. japonica)
PHYAM_002374	0.413293	0.726603	0.7273	2.50114	0.308825	0.933293	11	Protein of unknown function
PHYAM_002862	1.73961	3.26625	3.01717	10.5765	2.13536	4.44135	11	Similar to PCNA: Proliferating cell nuclear antigen (Nicotiana tabacum)
PHYAM_021964	0.194962	0.365215	0.28338	1.10632	0.201256	0.357583	11	Similar to CDF1: Cyclic dof factor 1 (Arabidopsis thaliana)
PHYAM_001761	0.601219	2.15464	1.11331	5.49496	0.929223	1.88613	11	Similar to PYM: Protein POLYCHOME (Arabidopsis thaliana)
PHYAM_021999	0.231739	0.725552	0.381019	1.97313	0.326787	0.686055	11	Similar to WRKY41: Probable WRKY transcription factor 41 (Arabidopsis thaliana)
PHYAM_005203	0.442308	1.43275	0.791801	3.69747	0.532716	1.46668	11	Protein of unknown function
PHYAM_009432	0.294622	1.3598	0.809302	3.9306	0.52128	1.21116	11	Similar to ORTH2: E3 ubiquitin-protein ligase ORTHRUS 2 (Arabidopsis thaliana)
PHYAM_011338	0.403829	1.41593	1.02536	4.1596	0.651657	1.12154	11	Similar to SMC2-1: Structural maintenance of chromosomes protein 2-1 (Arabidopsis thaliana)
PHYAM_019173	0.616332	1.79844	1.17639	5.09698	0.796462	1.37028	11	Similar to MCM6: DNA replication licensing factor MCM6 (Arabidopsis thaliana)
PHYAM_006633	0.203307	0.469379	0.77242	1.67935	0.291825	0.670753	11	Protein of unknown function
PHYAM_029136	1.85451	3.76087	4.09894	10.7787	2.12359	4.11189	11	Similar to WRKY7: Probable WRKY transcription factor 7 (Arabidopsis thaliana)
PHYAM_020885	6.94793	11.3741	13.2093	50.4538	7.57314	23.2587	11	Similar to Deoxyuridine 5'-triphosphate nucleotidohydrolase (Solanum lycopersicum)
PHYAM_016177	0.382851	1.1116	0.423063	2.24596	0.324819	0.425575	11	Protein of unknown function
PHYAM_021716	0.0492269	0.263795	0.133523	0.622607	0.0631623	0.147995	11	Protein of unknown function
PHYAM_011975	0.108999	0.62756	0.413935	1.0856	0.114141	0.28632	11	Protein of unknown function
PHYAM_015135	0.131719	0.326703	0.342492	0.872015	0.0690425	0.187734	11	Protein of unknown function
PHYAM_028256	0.0935212	0.328889	0.290164	0.795799	0.0737058	0.167192	11	Similar to BHLH66: Transcription factor bHLH66 (Arabidopsis thaliana)
PHYAM_015674	1.27512	2.4316	4.20799	8.15708	1.2038	1.53461	11	Similar to GK-2: Guanylate kinase 2 (Arabidopsis thaliana)
PHYAM_021945	39.5283	54.2198	105.566	225.093	33.8758	44.4301	11	Protein of unknown function
PHYAM_023829	0.821021	1.15349	2.21847	5.00921	0.970237	1.07968	11	Similar to STY8: Serine/threonine-protein kinase STY8 (Arabidopsis thaliana)
PHYAM_019559	0.395879	0.882717	1.22408	2.72625	0.348862	0.632013	11	Similar to NIK2: Protein NSP-INTERACTING KINASE 2 (Arabidopsis thaliana)
PHYAM_023626	5.21649	11.7063	13.2926	32.8901	4.60272	6.26852	11	Similar to Guanine nucleotide-binding protein subunit beta-2 (Nicotiana tabacum)
PHYAM_010480	0.28893	1.57998	0.723958	2.62602	0.399704	0.635491	11	Similar to TOP2: DNA topoisomerase 2 (Arabidopsis thaliana)
PHYAM_003440	5.36714	8.53559	8.51308	36.0094	7.16123	23.64	11	Similar to Ribonucleoside-diphosphate reductase small chain (Nicotiana tabacum)
PHYAM_016160	1.16045	4.89814	2.80252	9.29476	1.13698	2.56823	11	Similar to Os03g0743400: Probable histone H2A variant 3 (Oryza sativa subsp. japonica)
PHYAM_021267	0.514841	1.55688	0.501586	1.16948	0.149801	0.24052	11	Similar to At5g08350: GEM-like protein 4 (Arabidopsis thaliana)
PHYAM_005077	0.234033	0.429317	0.908451	1.49654	0.176705	0.31446	11	Similar to WRKY49: Probable WRKY transcription factor 49 (Arabidopsis thaliana)
PHYAM_011673	0.840658	1.39913	2.83443	4.75439	0.618161	1.15413	11	Similar to COL15: Zinc finger protein CONSTANS-LIKE 15 (Arabidopsis thaliana)
PHYAM_014877	0.0908678	0.39329	0.357363	1.8162	0.11267	0.488866	11	Similar to CDC6B: Cell division control protein 6 homolog B (Arabidopsis thaliana)
PHYAM_026697	1.51187	4.80107	8.22896	31.3219	2.71601	8.10148	11	Protein of unknown function
PHYAM_023349	0.305709	0.792022	1.95614	7.90831	0.749769	2.9814	11	Similar to pgip: Polygalacturonase inhibitor (Vitis vinifera)
PHYAM_012982	0.303177	1.48253	3.03924	2.59317	0.378687	0.545831	11	Similar to PME34: Probable pectinesterase/pectinesterase inhibitor 34 (Arabidopsis thaliana)
PHYAM_006182	0.191885	0.306266	1.18551	2.1951	0.43645	0.527976	11	Protein of unknown function
PHYAM_006527	4.84438	11.2918	21.6914	48.4367	9.37806	9.808	11	Protein of unknown function
PHYAM_012693	1.33497	1.74285	5.33558	11.5181	1.71888	2.99013	11	Similar to WRKY24: WRKY transcription factor WRKY24 (Oryza sativa subsp. indica)
PHYAM_008903	0.812664	2.5437	3.4009	17.3597	1.44937	3.28589	11	Protein of unknown function
PHYAM_003573	2.1991	1.7358	9.03002	17.0027	3.0564	2.90199	11	Protein of unknown function
PHYAM_015469	0.569588	0.991824	3.50389	17.466	1.10953	1.00466	11	Protein of unknown function
PHYAM_018782	0.302079	0.206335	1.27503	6.70092	0.428764	0.907025	11	Similar to Cytochrome P450 CYP736A12 (Panax ginseng)
PHYAM_011303	1.77039	1.71529	9.42716	98.5032	2.97754	7.01699	11	Similar to At2g18190: AAA-ATPase At2g18190 (Arabidopsis thaliana)
PHYAM_000808	0.549035	1.15735	0.287927	3.29774	0.412231	0.6469	11	Similar to FOR1: Polygalacturonase inhibitor 1 (Oryza sativa subsp. japonica)
PHYAM_005998	0.702206	1.79533	0.67173	4.80629	0.641871	1.08182	11	Similar to EXPA20: Expansin-A20 (Arabidopsis thaliana)
PHYAM_006768	0.201418	0.552129	0.233919	1.58107	0.294527	0.296355	11	Similar to RPPL1: Putative disease resistance RPP13-like protein 1 (Arabidopsis thaliana)
PHYAM_010170	47.4763	90.2834	32.1144	287.058	53.43	55.0337	11	Protein of unknown function
PHYAM_007383	0.172519	0.287677	0.0735546	1.05767	0.0531153	0.211681	11	Similar to TMN9: Transmembrane 9 superfamily member 9 (Arabidopsis thaliana)
PHYAM_001545	0.14564	0.387736	0.222643	1.60141	0.225573	0.304627	11	Similar to ATXR6: Histone-lysine N-methyltransferase ATXR6 (Arabidopsis thaliana)
PHYAM_012551	17.8611	45.9245	30.4147	184.35	21.1529	37.0172	11	Similar to HIS2B: Histone H2B (Nicotiana tabacum)
PHYAM_016193	0.066112	0.220816	0.116333	1.02554	0.119793	0.187195	11	Similar to MPT1: Mitochondrial phosphate carrier protein 1%2C mitochondrial (Arabidopsis thaliana)
PHYAM_001760	0.814021	2.27169	1.52955	10.7017	0.885521	1.99483	11	Similar to RPA1B: Replication protein A 70 kDa DNA-binding subunit B (Arabidopsis thaliana)
PHYAM_026402	14.021	49.117	36.7925	225.285	13.2377	47.5776	11	Similar to OsI_019426: Histone H3.2 (Oryza sativa subsp. indica)
PHYAM_028165	22.4375	62.0428	44.9114	286.983	22.2446	63.7395	11	Similar to Histone H4 (Solanum lycopersicum)
PHYAM_024591	18.3724	83.7948	55.5823	321.196	26.6916	59.736	11	Similar to SlH4: Histone H4 (Silene latifolia)
PHYAM_006678	1.22978	2.33853	1.59533	10.9291	1.57721	2.77518	11	Similar to SCPL31: Serine carboxypeptidase-like 31 (Arabidopsis thaliana)
PHYAM_023417	0.41539	0.809729	0.525208	3.64817	0.67791	1.0386	11	Protein of unknown function
PHYAM_025663	1.32568	1.98312	0.76635	8.60407	1.40131	2.13977	11	Protein of unknown function
PHYAM_009921	0.054336	0.164437	0.0848648	0.545267	0.102077	0.145973	11	Similar to MPS1: Protein MULTIPOLAR SPINDLE 1 (Arabidopsis thaliana)
PHYAM_029041	2.91094	6.6171	3.15631	23.4569	3.72105	5.59687	11	Similar to At1g08880: Probable histone H2AXa (Arabidopsis thaliana)
PHYAM_010071	1.81451	6.04201	2.87023	17.527	2.46563	6.77414	11	Protein of unknown function
PHYAM_017598	0.179781	0.442486	0.297188	1.73282	0.253503	0.606662	11	Similar to RAD5B: DNA repair protein RAD5B (Arabidopsis thaliana)
PHYAM_001543	0.515771	1.9748	0.628171	8.64315	0.292146	1.88262	11	Similar to At2g46620: AAA-ATPase At2g46620 (Arabidopsis thaliana)
PHYAM_023253	0.84969	3.03714	4.55964	50.2711	0.646149	2.61413	11	Similar to Major allergen Pru ar 1 (Prunus armeniaca)
PHYAM_010025	0.866542	1.29968	4.42564	13.3391	1.76322	4.40375	11	Similar to HIDM: 2-hydroxyisoflavanone dehydratase (Glycyrrhiza echinata)
PHYAM_020852	1.34288	0.708322	8.65792	25.6415	2.65865	5.76567	11	Similar to SRG1: Protein SRG1 (Arabidopsis thaliana)
PHYAM_028707	0.0212404	0.0339347	0.75516	92.7962	0.292937	0.549271	11	Similar to WRKY40: Probable WRKY transcription factor 40 (Arabidopsis thaliana)
PHYAM_012453	4.56475	8.29481	45.3651	140.167	12.9743	33.9093	11	Protein of unknown function
PHYAM_020853	0.501938	0.40923	2.72676	8.04499	0.704223	2.1605	11	Similar to SRG1: Protein SRG1 (Arabidopsis thaliana)
PHYAM_012719	0.554986	0.571877	8.15784	16.0678	1.88442	4.7668	11	Similar to ASR2: Abscisic stress-ripening protein 2 (Solanum lycopersicum)
PHYAM_000070	0.067535	0	1.32901	6.33698	0.285943	1.53625	12	Protein of unknown function
PHYAM_002408	0.0114515	0.0683408	0.235576	1.08116	0.028903	0.313322	12	Protein of unknown function
PHYAM_002714	0.105455	0.136564	0.447639	1.83331	0.0702307	0.419198	12	Protein of unknown function
PHYAM_015490	0.012913	0.0427159	0.260675	1.00572	0.042031	0.250338	12	Similar to OXI1: Serine/threonine-protein kinase OXI1 (Arabidopsis thaliana)
PHYAM_025586	0.156001	0.268308	1.11053	3.54717	0.211829	0.818018	12	Similar to GAT1: GABA transporter 1 (Arabidopsis thaliana)
PHYAM_011790	0.0156331	0.0461926	0.256092	0.803849	0.0197245	0.263872	12	Similar to PUB21: U-box domain-containing protein 21 (Arabidopsis thaliana)
PHYAM_000924	14.5842	47.3584	46.508	236.05	13.5138	46.8243	12	Similar to OsI_019426: Histone H3.2 (Oryza sativa subsp. indica)
PHYAM_028795	0.250946	0.53069	0.550381	2.7446	0.231163	0.58176	12	Similar to FBL17: F-box/LRR-repeat protein 17 (Arabidopsis thaliana)
PHYAM_001991	0.325594	0.468136	0.540767	2.70137	0.358838	0.752813	12	Protein of unknown function
PHYAM_012849	0.147835	0.179489	0.220115	1.2144	0.175056	0.415561	12	Similar to MYB63: Transcription factor MYB63 (Arabidopsis thaliana)
PHYAM_012755	0.290516	0.286487	0.377543	2.04226	0.137183	0.613795	12	Similar to COL4: Zinc finger protein CONSTANS-LIKE 4 (Arabidopsis thaliana)
PHYAM_003058	0.555322	0.602068	1.03878	5.60463	0.90997	1.21934	12	Similar to At3g58530: F-box protein At3g58530 (Arabidopsis thaliana)
PHYAM_012487	1.58834	2.16355	2.87628	12.592	2.45358	2.51387	12	Similar to PDC1: Pyruvate decarboxylase 1 (Arabidopsis thaliana)
PHYAM_019337	1.90484	3.75736	3.74675	21.0763	2.95139	3.97914	12	Similar to ATJ6: Chaperone protein dnaJ 6 (Arabidopsis thaliana)
PHYAM_022565	0.110616	0.295126	0.34826	1.59372	0.209575	0.32648	12	Protein of unknown function
PHYAM_029624	1.14698	1.77951	1.84194	9.11643	0.972111	1.70621	12	Similar to At4g29180: Probable LRR receptor-like serine/threonine-protein kinase At4g29180 (Arabidopsis thaliana)
PHYAM_002194	1.49809	2.01868	2.50292	9.75604	1.44524	1.82681	12	Similar to ARAD1: Probable arabinosyltransferase ARAD1 (Arabidopsis thaliana)
PHYAM_007820	25.7249	31.1058	53.0045	172.22	21.8809	34.3564	12	Similar to At4g27270: Probable NAD(P)H dehydrogenase (quinone) FQR1-like 1 (Arabidopsis thaliana)
PHYAM_008201	0.866527	1.34598	2.22961	7.08798	0.874244	1.38155	12	Protein of unknown function
PHYAM_028462	5.60365	9.97754	17.9305	52.2722	7.18187	9.75931	12	Similar to CODM: Codeine O-demethylase (Papaver somniferum)
PHYAM_018231	18.6467	21.6593	39.9781	129.492	21.6646	24.0711	12	Similar to At1g60420: Probable nucleoredoxin 1 (Arabidopsis thaliana)
PHYAM_006733	7.38945	7.24102	15.4655	57.3633	8.53546	11.696	12	Similar to CYP94A1: Cytochrome P450 94A1 (Vicia sativa)
PHYAM_009337	0.475123	0.748095	1.61098	5.09675	0.83062	0.945109	12	Similar to At1g65240: Aspartic proteinase-like protein 2 (Arabidopsis thaliana)
PHYAM_015561	1.31492	1.22288	3.36023	9.55974	1.8314	1.79273	12	Similar to XXT1: Xyloglucan 6-xylosyltransferase 1 (Arabidopsis thaliana)
PHYAM_004191	0.813539	0.947465	3.13627	9.52678	1.46554	2.30097	12	Similar to At5g47530: Cytochrome b561 and DOMON domain-containing protein At5g47530 (Arabidopsis thaliana)
PHYAM_006130	0.0414202	0.0107052	0.177984	0.55926	0.0637894	0.10643	12	Protein of unknown function
PHYAM_003981	1.8062	2.63162	7.04667	17.1099	2.23177	3.67092	12	Similar to GAD: Glutamate decarboxylase (Petunia hybrida)
PHYAM_004919	7.35737	7.90252	21.6554	48.9289	9.14056	9.76431	12	Similar to Os09g0520200: Probable 1-acylglycerol-3-phosphate O-acyltransferase (Oryza sativa subsp. japonica)
PHYAM_021032	0.793539	1.17218	2.45528	5.96546	1.10839	1.18076	12	Similar to At1g05000: Probable tyrosine-protein phosphatase At1g05000 (Arabidopsis thaliana)
PHYAM_025519	0.926759	1.46049	2.97436	6.95365	1.21346	1.56593	12	Similar to HSP15.7: 15.7 kDa heat shock protein%2C peroxisomal (Arabidopsis thaliana)
PHYAM_015917	0.0864914	0.219152	0.372777	1.39838	0.0786998	0.665509	12	Protein of unknown function
PHYAM_012667	0.245302	0.56266	0.71707	3.85969	0.226753	1.1017	12	Protein of unknown function
PHYAM_014467	0.217153	0.146923	0.63684	1.58444	0.218644	0.422022	12	Similar to CKX1: Cytokinin dehydrogenase 1 (Arabidopsis thaliana)
PHYAM_002800	1.18854	1.75366	3.15253	28.3721	2.39622	7.31169	12	Similar to B2 protein (Daucus carota)
PHYAM_023860	0.0174534	0.055019	0.322325	1.28065	0.162358	0.461626	12	Similar to ACS2: 1-aminocyclopropane-1-carboxylate synthase (Dianthus caryophyllus)
PHYAM_000387	1.04381	0.397465	0.815866	8.00244	1.20698	2.39107	12	Protein of unknown function
PHYAM_015861	0.401548	0.238587	0.303099	2.70042	0.299693	0.790997	12	Similar to ZAT11: Zinc finger protein ZAT11 (Arabidopsis thaliana)
PHYAM_028482	0.301636	0.310129	0.435403	3.57493	0.411278	1.06925	12	Protein of unknown function
PHYAM_026989	1.22434	1.35877	0.814217	14.5473	1.20267	4.77555	12	Protein of unknown function
PHYAM_000791	3.57285	4.00122	4.26399	26.8378	3.78387	7.44892	12	Similar to NFYC2: Nuclear transcription factor Y subunit C-2 (Oryza sativa subsp. japonica)
PHYAM_015173	0.665573	1.30001	1.10309	6.49818	1.16143	2.11136	12	Protein of unknown function
PHYAM_010072	2.02417	4.12201	3.66471	23.7047	1.81219	6.70924	12	Similar to Histone H3.2 (Onobrychis viciifolia)
PHYAM_011083	0.549901	1.18361	1.21567	7.42583	0.969537	2.02968	12	Similar to RPA2A: Replication protein A 32 kDa subunit A (Arabidopsis thaliana)
PHYAM_004429	0.227062	0.544982	0.439979	3.90043	0.0766979	1.55937	12	Protein of unknown function
PHYAM_027124	0	0.0560015	0.0400962	1.08757	0.0192213	0.520647	12	Similar to MYB102: Transcription factor MYB102 (Arabidopsis thaliana)
PHYAM_000926	9.78896	28.9328	24.4057	140.371	9.83686	27.125	12	Similar to OsI_019426: Histone H3.2 (Oryza sativa subsp. indica)
PHYAM_011620	1.31133	1.59884	1.54757	9.50579	1.16523	1.79842	12	Similar to TIM10: Mitochondrial import inner membrane translocase subunit TIM10 (Arabidopsis thaliana)
PHYAM_002234	0.12326	0.154196	0.141988	1.15443	0.0880599	0.264006	12	Similar to WDR26: WD repeat-containing protein 26 homolog (Arabidopsis thaliana)
PHYAM_008034	15.2585	29.6253	21.0441	175.195	14.4641	38.1131	12	Similar to Histone H4 (Solanum lycopersicum)
PHYAM_023855	0.766474	1.31942	0.91771	7.43495	0.416258	1.65855	12	Similar to ZAT11: Zinc finger protein ZAT11 (Arabidopsis thaliana)
PHYAM_007960	0.132714	0.224644	0.207272	2.16161	0.180942	0.477063	12	Similar to WAKL1: Wall-associated receptor kinase-like 1 (Arabidopsis thaliana)
PHYAM_012007	0.861115	0.932404	0.962694	12.8054	1.394	2.53451	12	Similar to XTH23: Probable xyloglucan endotransglucosylase/hydrolase protein 23 (Arabidopsis thaliana)
PHYAM_009119	0.156554	0.207611	0.145962	1.63511	0.236368	0.362007	12	Similar to MSI1: WD-40 repeat-containing protein MSI1 (Solanum lycopersicum)
PHYAM_010183	4.41036	4.0109	2.99332	30.6115	4.85792	6.12138	12	Protein of unknown function
PHYAM_012190	3.72044	4.01525	2.10483	23.8778	4.43365	4.4676	12	Similar to At5g48380: Probably inactive leucine-rich repeat receptor-like protein kinase At5g48380 (Arabidopsis thaliana)
PHYAM_020978	1.51412	2.97449	4.73836	29.9754	3.67421	5.79245	12	Similar to PCR2: Protein PLANT CADMIUM RESISTANCE 2 (Arabidopsis thaliana)
PHYAM_024362	0.0939305	0.127435	0.225637	1.59906	0.0972388	0.311866	12	Similar to WRKY42: WRKY transcription factor 42 (Arabidopsis thaliana)
PHYAM_001374	0.104119	0.169403	0.0518436	0.843984	0.113222	0.163311	12	Protein of unknown function
PHYAM_022516	0.588429	0.821197	0.309735	3.84163	0.555914	0.813339	12	Similar to BAD1: Ankyrin repeat-containing protein BDA1 (Arabidopsis thaliana)
PHYAM_001523	8.89443	4.01328	2.84562	58.6704	6.0791	10.8497	12	Similar to PYL8: Abscisic acid receptor PYL8 (Arabidopsis thaliana)
PHYAM_021161	0.381994	0.36945	0.244711	3.20912	0.08661	0.714172	12	Similar to APS1: Acid phosphatase 1 (Solanum lycopersicum)
PHYAM_027802	2.7701	1.61131	3.17084	17.8933	3.18938	3.42792	12	Similar to NAD7: NADH dehydrogenase [ubiquinone] iron-sulfur protein 2 (Nicotiana sylvestris)
PHYAM_002830	0.140935	0.131492	0.100443	2.46841	0.45275	0.561113	12	Protein of unknown function
PHYAM_016881	0.274035	0.18985	0.189472	3.09921	0.460451	0.721809	12	Similar to EXL3: GDSL esterase/lipase EXL3 (Arabidopsis thaliana)
PHYAM_020520	0.157957	0.163007	0.267273	2.617	0.3688	0.606889	12	Similar to NRT3.2: High-affinity nitrate transporter 3.2 (Arabidopsis thaliana)
PHYAM_005954	0.0129618	0.0191874	0.0837821	0.909436	0	0.16919	12	Similar to At1g07650: Probable LRR receptor-like serine/threonine-protein kinase At1g07650 (Arabidopsis thaliana)
PHYAM_016586	0.0319917	0.0179931	0.177836	1.21679	0.0448617	0.251849	12	Similar to 1MMP: Metalloendoproteinase 1-MMP (Arabidopsis thaliana)
PHYAM_024264	0.0994915	0.06895	0.335982	2.65882	0.120684	0.545722	12	Protein of unknown function
PHYAM_023168	0.0149434	0	0.0383097	0.826759	0.0383107	0.100388	12	Similar to CYP704B1: Cytochrome P450 704B1 (Arabidopsis thaliana)
PHYAM_004239	1.23745	0.483043	0.615522	10.3565	0.351582	2.1311	12	Similar to HB1: Non-symbiotic hemoglobin 1 (Gossypium hirsutum)
PHYAM_013723	6.62049	22.5127	18.5775	121.463	6.21464	22.4031	12	Similar to OsI_019426: Histone H3.2 (Oryza sativa subsp. indica)
PHYAM_023009	0.923976	0.48701	0.115966	7.00831	1.1423	1.3936	12	Similar to CYP82A3: Cytochrome P450 82A3 (Glycine max)
PHYAM_001435	0.0287041	0.0500161	0.451413	1.02244	0.0532049	1.92672	12	Similar to STH-21: Pathogenesis-related protein STH-21 (Solanum tuberosum)
PHYAM_002526	9.31521	31.0385	23.5938	165.823	8.22309	40.9177	12	Similar to STH-2: Pathogenesis-related protein STH-2 (Solanum tuberosum)
PHYAM_014861	0.144092	0.462381	0.588034	3.01849	0.17023	0.698346	12	Similar to TRX1: Histone-lysine N-methyltransferase TRX1 (Oryza sativa subsp. japonica)
PHYAM_012125	2.15046	4.95397	6.91136	48.5168	2.17987	9.59825	12	Protein of unknown function
PHYAM_025098	0.0369343	0.111356	0.344489	3.04642	0.0294519	0.59951	12	Similar to BAT1: Amino-acid permease BAT1 homolog (Oryza sativa subsp. japonica)
PHYAM_027431	0.166144	0.208861	0.303023	3.67568	0.129449	0.919088	12	Similar to SRO2: Probable inactive poly [ADP-ribose] polymerase SRO2 (Arabidopsis thaliana)
PHYAM_026854	0.0407053	0.0665892	0.266103	1.5242	0.0591872	0.539188	12	Similar to WRKY41: Probable WRKY transcription factor 41 (Arabidopsis thaliana)
PHYAM_018510	2.28784	3.83802	9.1871	87.4125	2.46349	19.3161	12	Similar to Cucumber peeling cupredoxin (Cucumis sativus)
PHYAM_023326	1.06454	0.75363	2.67535	6.68777	0.82142	6.39174	12	Protein of unknown function
PHYAM_008825	0	0	0.0398327	0.336495	0	0.459906	12	Similar to EFR: LRR receptor-like serine/threonine-protein kinase EFR (Arabidopsis thaliana)
PHYAM_009433	0.0547909	0.119495	0.20977	0.945726	0.0598576	1.57027	12	Similar to ERF114: Ethylene-responsive transcription factor ERF114 (Arabidopsis thaliana)
PHYAM_027097	0.0125142	0	0.104447	0.776916	0	0.772128	12	Similar to PER52: Peroxidase 52 (Arabidopsis thaliana)
PHYAM_016475	0.0212997	0.0109372	0.0534812	0.619092	0.105657	1.49616	12	Similar to ACA12: Calcium-transporting ATPase 12%2C plasma membrane-type (Arabidopsis thaliana)
PHYAM_019332	1.3343	3.01192	3.2454	43.3798	2.55293	15.1928	12	Similar to CHS2: Chalcone synthase 2 (Citrus sinensis)
PHYAM_024438	0.219753	0.0829388	0.336682	2.73483	0.361069	1.75967	12	Similar to HSP22: Small heat shock protein%2C chloroplastic (Petunia hybrida)
PHYAM_026304	0	0.201313	0.339338	3.38391	0	17.7358	12	Similar to At4g12490: pEARLI1-like lipid transfer protein 2 (Arabidopsis thaliana)
PHYAM_000226	0.374109	0.659296	0.255331	6.66476	0.320093	0.250803	12	Similar to GLR2.7: Glutamate receptor 2.7 (Arabidopsis thaliana)
PHYAM_000462	0.0981257	0.205677	0.076751	2.22388	0.0991865	0.0728984	12	Similar to At4g27220: Probable disease resistance protein At4g27220 (Arabidopsis thaliana)
PHYAM_011143	5.33469	12.2901	5.17947	148.409	8.12699	6.21131	12	Similar to LYM2: LysM domain-containing GPI-anchored protein 2 (Arabidopsis thaliana)
PHYAM_012502	1.85532	4.18488	1.312	48.9368	3.11136	2.73789	12	Similar to At2g25940: Vacuolar-processing enzyme alpha-isozyme (Arabidopsis thaliana)
PHYAM_009338	1.73087	5.74174	3.2135	61.2544	1.97702	2.23139	12	Similar to AGO5: Protein argonaute 5 (Arabidopsis thaliana)
PHYAM_019378	0.173374	0.483046	0.331988	5.38186	0.205432	0.186459	12	Similar to COL9: Zinc finger protein CONSTANS-LIKE 9 (Arabidopsis thaliana)
PHYAM_026787	0.846763	2.13746	1.46283	27.0901	1.82484	0.586628	12	Protein of unknown function
PHYAM_015970	0.396895	1.01561	0.697039	9.74556	0.777465	0.406382	12	Similar to HSL1: Receptor-like protein kinase HSL1 (Arabidopsis thaliana)
PHYAM_028860	0.0741464	0.228636	0.189301	3.04386	0.26932	0.188064	12	Similar to RPS7: Ribosomal protein S7%2C mitochondrial (Beta vulgaris)
PHYAM_029447	0.388282	0.80965	0.48045	9.30878	0.881388	0.628889	12	Similar to CRK25: Cysteine-rich receptor-like protein kinase 25 (Arabidopsis thaliana)
PHYAM_006367	0.308814	0.296947	0.368831	5.97684	0.499268	0.280412	12	Similar to At2g19210: Putative leucine-rich repeat receptor-like protein kinase At2g19210 (Arabidopsis thaliana)
PHYAM_021987	0.754204	1.05473	1.08715	16.7115	1.11019	0.838083	12	Similar to COX3: Cytochrome c oxidase subunit 3 (Arabidopsis thaliana)
PHYAM_012142	2.58479	3.07172	2.26418	49.7649	2.56279	2.6329	12	Similar to FER: Receptor-like protein kinase FERONIA (Arabidopsis thaliana)
PHYAM_025865	33.074	37.0836	32.3549	577.258	29.0691	40.2818	12	Protein of unknown function
PHYAM_022357	1.65617	2.14859	1.26343	26.1736	1.50086	1.46787	12	Similar to RDR1: RNA-dependent RNA polymerase 1 (Arabidopsis thaliana)
PHYAM_026897	1.209	1.72106	0.917198	19.4288	0.780821	1.21246	12	Similar to COL9: Zinc finger protein CONSTANS-LIKE 9 (Arabidopsis thaliana)
PHYAM_015629	0.685883	0.566719	0.453672	9.68491	0.390009	0.727217	12	Protein of unknown function
PHYAM_020028	0.0300156	0.0298348	0.0468277	0.696571	0.0293869	0.0473996	12	Similar to AL3: PHD finger protein ALFIN-LIKE 3 (Arabidopsis thaliana)
PHYAM_021983	0.128665	0.158823	0.143446	3.49459	0.226646	0.219563	12	Similar to ND2: NADH-ubiquinone oxidoreductase chain 2 (Oenothera berteroana)
PHYAM_028738	0.970708	0.569325	0.70263	22.2426	1.49774	1.28151	12	Similar to SDH3: Succinate dehydrogenase cytochrome b560 subunit (Marchantia polymorpha)
PHYAM_003413	1.73346	2.60952	1.43203	30.2073	1.85172	2.88047	12	Similar to BOA: Transcription factor BOA (Arabidopsis thaliana)
PHYAM_018728	0.979356	1.26632	1.06169	15.9788	1.20548	1.50455	12	Similar to CRK25: Cysteine-rich receptor-like protein kinase 25 (Arabidopsis thaliana)
PHYAM_004723	4.05832	3.7696	1.93762	49.0375	3.1129	4.1961	12	Similar to At5g05400: Putative disease resistance protein At5g05400 (Arabidopsis thaliana)
PHYAM_017458	1.30238	1.63379	0.515576	16.1295	1.12228	1.04744	12	Similar to LECRK3: G-type lectin S-receptor-like serine/threonine-protein kinase LECRK3 (Oryza sativa subsp. japonica)
PHYAM_020721	0.368497	0.279296	0.0678825	3.36441	0.223781	0.223011	12	Similar to Cytochrome P450 CYP736A12 (Panax ginseng)
PHYAM_006990	0.17899	0.395868	0	6.00487	0.738987	0.138911	12	Similar to LEA46: Late embryogenesis abundant protein 46 (Arabidopsis thaliana)
PHYAM_016138	0.116943	0.204958	0.18417	6.7357	0.72969	0.262207	12	Similar to ND1: NADH-ubiquinone oxidoreductase chain 1 (Petunia hybrida)
PHYAM_029485	0.241508	0.25582	0.244982	5.89077	0.778291	0.419341	12	Protein of unknown function
PHYAM_002558	2.26496	2.30329	0.802891	19.764	2.22602	2.00536	12	Similar to SWEET7C: Bidirectional sugar transporter SWEET7c (Oryza sativa subsp. japonica)
PHYAM_011905	0.461426	0.456195	0.320676	4.7192	0.533034	0.456658	12	Similar to XBOS34: Probable E3 ubiquitin-protein ligase XBOS34 (Oryza sativa subsp. japonica)
PHYAM_028741	1.05537	0.913628	0.689745	10.6048	1.40686	1.10352	12	Similar to ND2: NADH-ubiquinone oxidoreductase chain 2 (Arabidopsis thaliana)
PHYAM_017477	1.72814	2.23217	1.53712	22.6577	2.7142	2.82142	12	Similar to CNGC1: Cyclic nucleotide-gated ion channel 1 (Arabidopsis thaliana)
PHYAM_016504	8.93383	8.83289	3.37733	88.3319	12.5442	12.196	12	Similar to CRK25: Cysteine-rich receptor-like protein kinase 25 (Arabidopsis thaliana)
PHYAM_027638	17.0538	19.6208	8.26984	194.891	32.1943	29.1605	12	Similar to At3g01520: Universal stress protein A-like protein (Arabidopsis thaliana)
PHYAM_029446	0.450428	0.424569	0.0984731	5.86141	0.905762	0.853568	12	Protein of unknown function
PHYAM_003764	0.139524	0.202601	0	2.50841	0.264337	0.282367	12	Protein of unknown function
PHYAM_016137	0.280757	0.92332	0.537349	10.6097	0.84469	1.5747	12	Protein of unknown function
PHYAM_019640	0.176627	0.396564	0.239375	4.03893	0.142623	0.461423	12	Similar to SOG1: SUPPRESSOR OF GAMMA RESPONSE 1 (Arabidopsis thaliana)
PHYAM_021309	402.938	420.383	533.294	6003.49	371.981	687.64	12	Similar to Probable non-specific lipid-transfer protein AKCS9 (Vigna unguiculata)
PHYAM_029470	0.624901	0.669145	0.800134	9.37417	0.473339	0.87393	12	Similar to ND1: NADH-ubiquinone oxidoreductase chain 1 (Citrullus lanatus)
PHYAM_026791	1.54133	1.36893	1.65204	17.3879	1.07724	1.63574	12	Similar to COX1: Cytochrome c oxidase subunit 1 (Beta vulgaris)
PHYAM_029671	63.2144	111.022	119.341	1209.84	80.0447	107.52	12	Similar to Endochitinase (Pisum sativum)
PHYAM_029545	0.485134	0.486087	0.639781	6.12957	0.600838	0.425937	12	Similar to YMF40: Uncharacterized mitochondrial protein ymf40 (Marchantia polymorpha)
PHYAM_006545	0.188637	0.0432152	0.0616897	2.35807	0.308005	0.342157	12	Similar to HHT1: Omega-hydroxypalmitate O-feruloyl transferase (Arabidopsis thaliana)
PHYAM_021204	0.711771	0.437455	0.382598	6.96635	0.729817	1.05703	12	Similar to LOG7: Cytokinin riboside 5'-monophosphate phosphoribohydrolase LOG7 (Arabidopsis thaliana)
PHYAM_027800	1.56201	0.764182	0.641887	14.5007	1.09757	1.96863	12	Similar to NAD7: NADH dehydrogenase [ubiquinone] iron-sulfur protein 2 (Nicotiana sylvestris)
PHYAM_024963	0.226888	0.112855	0.0765001	1.68143	0.094521	0.224371	12	Similar to YLS3: Protein YLS3 (Arabidopsis thaliana)
PHYAM_015012	0.2792	0.696279	0.175004	4.18178	0.368855	0.377073	12	Similar to RGA3: Putative disease resistance protein RGA3 (Solanum bulbocastanum)
PHYAM_017530	0.466083	0.853521	0.0756645	5.78612	0.524763	0.497628	12	Similar to RLP12: Receptor-like protein 12 (Arabidopsis thaliana)
PHYAM_018584	1.01115	1.07756	0.197405	10.8899	1.32541	0.588733	12	Protein of unknown function
PHYAM_028734	2.36368	3.1416	0.975124	39.6134	4.20911	2.87904	12	Similar to SARD1: Protein SAR DEFICIENT 1 (Arabidopsis thaliana)
PHYAM_000383	0.226155	0.35754	0.358955	2.20275	0.264673	0.17632	12	Similar to BB: E3 ubiquitin ligase BIG BROTHER (Arabidopsis thaliana)
PHYAM_000923	0.160501	0.230944	0.21263	1.76029	0.194836	0.168628	12	Protein of unknown function
PHYAM_006905	0.859123	1.29626	1.19936	9.50599	1.01479	1.13813	12	Similar to SRC2: Protein SRC2 (Glycine max)
PHYAM_010228	8.43822	12.4517	12.0365	91.4813	9.99833	11.2083	12	Similar to BOB1: Protein BOBBER 1 (Arabidopsis thaliana)
PHYAM_018199	0.664377	1.16734	0.91987	7.56444	0.645442	0.847999	12	Similar to SUD1: Probable E3 ubiquitin ligase SUD1 (Arabidopsis thaliana)
PHYAM_011168	1.59231	2.2267	1.97552	14.0737	1.33564	1.88375	12	Similar to APRR1: Two-component response regulator-like APRR1 (Arabidopsis thaliana)
PHYAM_009347	0.589823	1.59812	1.21722	10.0239	0.902544	0.83915	12	Similar to CRRSP1: Cysteine-rich repeat secretory protein 1 (Arabidopsis thaliana)
PHYAM_029232	0.305128	0.747016	0.620115	4.3331	0.358708	0.397957	12	Similar to NDR1: Protein NDR1 (Arabidopsis thaliana)
PHYAM_017677	0.116916	0.434057	0.25957	2.18932	0.182224	0.168287	12	Similar to JUB1: Transcription factor JUNGBRUNNEN 1 (Arabidopsis thaliana)
PHYAM_013972	1.53279	1.74171	1.32689	13.0253	1.22432	1.03252	12	Similar to MKK2: Mitogen-activated protein kinase kinase 2 (Arabidopsis thaliana)
PHYAM_026228	5.59916	7.02427	6.5368	62.4771	5.67096	5.52182	12	Similar to At2g18630: UPF0496 protein At2g18630 (Arabidopsis thaliana)
PHYAM_026788	0.832729	0.891429	0.585972	7.52787	0.433351	0.41073	12	Similar to ND4L: NADH-ubiquinone oxidoreductase chain 4L (Arabidopsis thaliana)
PHYAM_008780	6.09062	7.48475	6.73215	62.7341	3.86196	7.20808	12	Similar to DIR21: Dirigent protein 21 (Arabidopsis thaliana)
PHYAM_021842	0.212745	0.31878	0.253045	2.50453	0.142381	0.378304	12	Similar to LAC7: Laccase-7 (Arabidopsis thaliana)
PHYAM_026203	0.148387	0.304997	0.217438	2.45117	0.177779	0.285623	12	Similar to ZIP1: Zinc transporter 1 (Arabidopsis thaliana)
PHYAM_029688	0.163721	0.537071	0.376645	4.22109	0.38768	0.378422	12	Similar to LRK10L-1.2: LEAF RUST 10 DISEASE-RESISTANCE LOCUS RECEPTOR-LIKE PROTEIN KINASE-like 1.2 (Arabidopsis thaliana)
PHYAM_009974	0.0941311	0.201271	0.101961	1.45096	0.16739	0.20358	12	Similar to RLP12: Receptor-like protein 12 (Arabidopsis thaliana)
PHYAM_005142	1.56281	3.30601	4.13934	24.8607	2.23481	2.32942	12	Similar to UXS2: UDP-glucuronic acid decarboxylase 2 (Arabidopsis thaliana)
PHYAM_016631	0.199814	0.3148	0.489184	2.91045	0.257323	0.224344	12	Similar to MYB36: Transcription factor MYB36 (Arabidopsis thaliana)
PHYAM_006415	2.53452	3.05252	4.94181	30.2933	1.81216	2.66054	12	Similar to RTL2: Ribonuclease 3-like protein 2 (Arabidopsis thaliana)
PHYAM_028851	0.330712	0.266893	0.635673	3.53745	0.228173	0.378662	12	Protein of unknown function
PHYAM_002181	0.29442	0.674991	0.595985	3.71669	0.368271	0.653008	12	Similar to Os01g0868300: DNA polymerase alpha catalytic subunit (Oryza sativa subsp. japonica)
PHYAM_023268	0.295493	0.628882	0.543199	3.60386	0.311153	0.640757	12	Similar to FAS1: Chromatin assembly factor 1 subunit FAS1 (Arabidopsis thaliana)
PHYAM_010235	1.29907	4.52599	3.84632	24.0178	1.6054	4.22984	12	Similar to HMGB7: High mobility group B protein 7 (Arabidopsis thaliana)
PHYAM_013795	6.51176	26.6506	23.6213	140.638	7.55067	21.7561	12	Similar to Histone H2A (Euphorbia esula)
PHYAM_002935	0.151648	0.534343	0.35078	2.9055	0.282757	0.407009	12	Protein of unknown function
PHYAM_008037	0.0379375	0.10925	0.106224	0.740419	0.0704538	0.0929983	12	Similar to UPF1: Regulator of nonsense transcripts 1 homolog (Arabidopsis thaliana)
PHYAM_021459	0.258247	0.898734	0.914016	6.40918	0.53449	0.966265	12	Similar to ROA1: DNA replication licensing factor MCM3 homolog 1 (Zea mays)
PHYAM_012989	1.70835	6.93059	5.36018	43.3063	2.35496	5.32364	12	Similar to LHT1: Lysine histidine transporter 1 (Arabidopsis thaliana)
PHYAM_019235	1.00204	0.70618	0.939013	7.31085	0.357696	1.01584	12	Protein of unknown function
PHYAM_000667	3.35954	3.72984	5.11313	43.6189	4.95536	4.76807	12	Similar to At5g48380: Probably inactive leucine-rich repeat receptor-like protein kinase At5g48380 (Arabidopsis thaliana)
PHYAM_011538	0.491689	0.794462	1.23736	9.5946	1.05055	0.959041	12	Similar to TRM32: Protein TRM32 (Arabidopsis thaliana)
PHYAM_011693	1.98778	1.59266	4.16117	28.6551	3.36686	3.37479	12	Similar to STP13: Sugar transport protein 13 (Arabidopsis thaliana)
PHYAM_023641	4.05334	2.03385	4.39294	36.4445	3.98996	4.40662	12	Similar to CXE6: Probable carboxylesterase 6 (Arabidopsis thaliana)
PHYAM_029079	0.648794	0.185015	0.501175	4.79878	0.518257	0.58364	12	Similar to GLO5: Peroxisomal (S)-2-hydroxy-acid oxidase GLO5 (Arabidopsis thaliana)
PHYAM_025413	0.69757	0.647555	0.771638	7.34736	1.12741	0.693423	12	Similar to At3g17570: Putative F-box/kelch-repeat protein At3g17570 (Arabidopsis thaliana)
PHYAM_028559	0.501637	0.528123	0.505823	4.9237	0.666748	0.643792	12	Similar to ND4: NADH-ubiquinone oxidoreductase chain 4 (Arabidopsis thaliana)
PHYAM_029135	5.84023	8.96829	6.3234	68.4727	8.87404	7.28028	12	Protein of unknown function
PHYAM_001457	0.229607	0.249645	0.440361	3.23348	0.465602	0.551081	12	Similar to ABCE2: ABC transporter E family member 2 (Arabidopsis thaliana)
PHYAM_020950	1.0034	1.42052	1.68097	13.3744	1.45211	2.12546	12	Protein of unknown function
PHYAM_015882	0.426461	0.240053	0.512209	4.27324	0.487666	0.678986	12	Similar to Peroxisomal (S)-2-hydroxy-acid oxidase (Spinacia oleracea)
PHYAM_023975	1.62722	1.12214	2.80852	18.8572	1.83341	3.23698	12	Similar to 3GGT: Anthocyanidin 3-O-glucoside 2''-O-glucosyltransferase (Ipomoea nil)
PHYAM_000817	23.2827	31.3134	35.1847	238.357	45.445	28.6078	12	Similar to HSP23: Small heat shock protein%2C chloroplastic (Oxybasis rubra)
PHYAM_008000	4.85359	7.95173	9.92083	67.9664	12.195	9.19253	12	Similar to HSP70: Heat shock cognate 70 kDa protein (Petunia hybrida)
PHYAM_020190	19.8779	34.4404	29.3745	269.146	44.6786	20.3493	12	Similar to OPT3: Oligopeptide transporter 3 (Arabidopsis thaliana)
PHYAM_027689	0.283996	0.630772	0.373943	3.97889	0.75978	0.291465	12	Similar to At1g05700: Probable LRR receptor-like serine/threonine-protein kinase At1g05700 (Arabidopsis thaliana)
PHYAM_001123	3.36533	3.87194	2.8393	25.2967	3.80995	3.9764	12	Protein of unknown function
PHYAM_028060	2.75695	3.29398	2.19312	20.6906	3.0762	3.27025	12	Similar to At2g39795: Uncharacterized protein At2g39795%2C mitochondrial (Arabidopsis thaliana)
PHYAM_007520	9.26539	10.913	8.81962	77.4226	11.5662	10.2525	12	Similar to CBP20: Nuclear cap-binding protein subunit 2 (Arabidopsis thaliana)
PHYAM_025972	8.54369	9.39688	8.53919	63.948	9.98326	8.33184	12	Similar to OCT7: Organic cation/carnitine transporter 7 (Arabidopsis thaliana)
PHYAM_013099	0.235595	0.250826	0.285748	1.89425	0.26252	0.30027	12	Similar to RPP8L3: Disease resistance RPP8-like protein 3 (Arabidopsis thaliana)
PHYAM_020843	0.544885	0.511736	0.549824	3.58803	0.490017	0.595687	12	Protein of unknown function
PHYAM_015072	116.506	146.504	163.146	1070.63	116.674	179.2	12	Protein of unknown function
PHYAM_016140	2.64526	2.40983	3.32092	22.9911	2.98775	3.03268	12	Similar to AtMg00660: Uncharacterized mitochondrial protein AtMg00660 (Arabidopsis thaliana)
PHYAM_022331	11.2298	11.6917	16.4759	106.786	12.5246	12.6147	12	Similar to AFRR: Monodehydroascorbate reductase (Solanum lycopersicum)
PHYAM_017735	2.11765	2.38507	2.98205	18.8122	1.83659	2.45486	12	Similar to Esterase (Hevea brasiliensis)
PHYAM_004722	1.939	2.96519	1.71132	14.8572	1.73319	1.84053	12	Similar to At5g47260: Probable disease resistance protein At5g47260 (Arabidopsis thaliana)
PHYAM_020185	56.8229	84.5319	48.8546	458.447	58.1253	59.9669	12	Protein of unknown function
PHYAM_014435	0.320905	0.370876	0.184192	1.94418	0.257454	0.249974	12	Similar to FD: Protein FD (Arabidopsis thaliana)
PHYAM_011683	18.1552	31.8837	14.8922	171.592	15.5548	17.9748	12	Similar to At3g10080: Germin-like protein subfamily 3 member 2 (Arabidopsis thaliana)
PHYAM_020169	0.401039	0.516255	0.298588	2.78197	0.230136	0.29995	12	Similar to CRK10: Cysteine-rich receptor-like protein kinase 10 (Arabidopsis thaliana)
PHYAM_001168	0.183291	0.634745	0.573736	4.62958	0.224059	0.738	12	Similar to ORC6: Origin of replication complex subunit 6 (Arabidopsis thaliana)
PHYAM_005902	0.0990925	0.404216	0.448325	3.83801	0.142664	0.585448	12	Protein of unknown function
PHYAM_022388	0.0162395	0.0789159	0.0411086	0.557156	0.0202463	0.0897376	12	Similar to At5g61350: Probable receptor-like protein kinase At5g61350 (Arabidopsis thaliana)
PHYAM_013983	0.0850214	0.344211	0.407411	3.52877	0.175108	0.383883	12	Similar to At4g27190: Disease resistance protein At4g27190 (Arabidopsis thaliana)
PHYAM_022285	0.0612437	0.223501	0.219666	2.00046	0.109708	0.196237	12	Protein of unknown function
PHYAM_016606	0.0722863	0.396509	0.295792	3.44297	0.19148	0.37331	12	Similar to LYK4: LysM domain receptor-like kinase 4 (Arabidopsis thaliana)
PHYAM_014480	0.0263612	0.173951	0.121496	1.30655	0.0698051	0.0998181	12	Similar to GSO1: LRR receptor-like serine/threonine-protein kinase GSO1 (Arabidopsis thaliana)
PHYAM_025097	0.0186274	0.106202	0.132867	0.879564	0.0462745	0.0900603	12	Similar to PAD4: Lipase-like PAD4 (Arabidopsis thaliana)
PHYAM_003207	2.15045	2.38931	4.55945	48.7968	2.86011	4.46128	12	Similar to AOX1: Ubiquinol oxidase 1%2C mitochondrial (Nicotiana tabacum)
PHYAM_007251	0.489025	0.585246	1.15912	10.456	0.638241	0.935619	12	Similar to ABCC3: ABC transporter C family member 3 (Arabidopsis thaliana)
PHYAM_027902	0.570768	0.720768	1.89553	14.1633	0.832541	1.36895	12	Protein of unknown function
PHYAM_009788	1.95391	3.07593	6.09561	47.8959	3.03098	3.12681	12	Similar to RIN4: RPM1-interacting protein 4 (Arabidopsis thaliana)
PHYAM_008214	0.160502	0.204269	0.506628	3.25546	0.0918395	0.258468	12	Similar to GSTU8: Glutathione S-transferase U8 (Arabidopsis thaliana)
PHYAM_008599	0.144126	0.222513	0.55407	4.42613	0.143767	0.274049	12	Similar to MO3: Monooxygenase 3 (Arabidopsis thaliana)
PHYAM_027604	0.981568	1.33138	2.51379	26.9296	0.620796	1.68917	12	Protein of unknown function
PHYAM_016136	0.532141	0.127054	0.759054	8.82009	0.726407	0.582429	12	Similar to ND5: NADH-ubiquinone oxidoreductase chain 5 (Fragment) (Zea mays)
PHYAM_021986	12.6202	8.06066	13.1437	173.531	15.7922	9.35735	12	Protein of unknown function
PHYAM_017175	4.31213	2.96358	3.7357	62.781	6.06481	7.1043	12	Similar to ATPA: ATP synthase subunit alpha%2C mitochondrial (Beta vulgaris)
PHYAM_028391	0.117483	0.100347	0.0957535	2.2355	0.299637	0.279154	12	Similar to CBP60D: Calmodulin-binding protein 60 D (Arabidopsis thaliana)
PHYAM_001296	0.0648777	0.231741	0.118284	1.56692	0.0169256	0.106404	12	Similar to At3g47570: Probable LRR receptor-like serine/threonine-protein kinase At3g47570 (Arabidopsis thaliana)
PHYAM_021214	0.237115	2.53463	2.41835	21.4095	0.330854	1.19796	12	Protein of unknown function
PHYAM_024956	0.0595123	0.684806	0.507863	4.13798	0	0.0636028	12	Protein of unknown function
PHYAM_017023	0.153916	0.249031	0.310777	3.56879	0	0.0854305	12	Similar to LAF1: Transcription factor LAF1 (Arabidopsis thaliana)
PHYAM_026482	0.077111	0.338719	0.295225	3.23814	0.0165573	0.0866187	12	Similar to CODM: Codeine O-demethylase (Papaver somniferum)
PHYAM_021073	0.60781	1.45728	1.267	14.6588	0.575654	0.55233	12	Similar to CPK29: Calcium-dependent protein kinase 29 (Arabidopsis thaliana)
PHYAM_027747	19.5376	49.1755	36.2567	502.807	22.8592	23.6609	12	Similar to At5g10770: Aspartyl protease family protein At5g10770 (Arabidopsis thaliana)
PHYAM_026789	0.283582	0.732264	0.442634	5.62062	0.255306	0.293075	12	Similar to ATP synthase protein MI25 (Nicotiana tabacum)
PHYAM_020639	0.0569983	0.202729	0.0660305	1.04909	0.0582676	0.16171	12	Similar to NPF5.5: Protein NRT1/ PTR FAMILY 5.5 (Arabidopsis thaliana)
PHYAM_009009	11.5786	13.053	10.0645	69.6311	12.6338	10.8151	12	Similar to MKK2: Mitogen-activated protein kinase kinase 2 (Arabidopsis thaliana)
PHYAM_017875	2.7382	3.43242	2.7881	18.3448	3.44726	2.67234	12	Similar to ENGASE2: Cytosolic endo-beta-N-acetylglucosaminidase 2 (Arabidopsis thaliana)
PHYAM_014653	4.03293	5.31913	4.00588	25.6237	4.81864	4.15478	12	Similar to ENGASE1: Cytosolic endo-beta-N-acetylglucosaminidase 1 (Arabidopsis thaliana)
PHYAM_009791	2.41354	2.27929	1.67251	15.0432	2.93243	2.11345	12	Protein of unknown function
PHYAM_016262	1.16227	0.976371	0.926628	6.79498	1.35062	1.21631	12	Similar to TRP4: Telomere repeat-binding protein 4 (Arabidopsis thaliana)
PHYAM_019620	11.1011	10.0548	9.60013	64.8872	10.8217	11.1818	12	Protein of unknown function
PHYAM_023459	4.50136	3.84657	4.27414	25.7999	4.44191	3.92097	12	Similar to Os01g0276800: Glucosidase 2 subunit beta (Oryza sativa subsp. japonica)
PHYAM_016827	4.56966	5.03438	2.02592	27.1213	5.10219	4.05072	12	Similar to FLACCA: Molybdenum cofactor sulfurase (Solanum lycopersicum)
PHYAM_019826	2.48142	2.87018	0.868484	17.5249	2.8623	2.31054	12	Protein of unknown function
PHYAM_027690	0.256887	0.350186	0.113927	1.79591	0.346566	0.149181	12	Similar to At1g51860: Probable LRR receptor-like serine/threonine-protein kinase At1g51860 (Arabidopsis thaliana)
PHYAM_000344	0.0126104	0	0.0517793	4.80659	0	0.0379603	12	Similar to At5g45670: GDSL esterase/lipase At5g45670 (Arabidopsis thaliana)
PHYAM_024481	0.0691291	0.0679012	0.312586	28.4659	0.0662723	0.228652	12	Similar to WRKY50: Probable WRKY transcription factor 50 (Arabidopsis thaliana)
PHYAM_001700	0	0	0.0174304	1.56479	0	0.0203079	12	Similar to STOP2: Protein SENSITIVE TO PROTON RHIZOTOXICITY 2 (Arabidopsis thaliana)
PHYAM_023339	0	0	0.212606	42.876	0	0.324676	12	Similar to CML45: Probable calcium-binding protein CML45 (Arabidopsis thaliana)
PHYAM_009993	0.918226	1.027	1.72169	225.951	1.45436	2.43976	12	Similar to CDR1: Aspartic proteinase CDR1 (Arabidopsis thaliana)
PHYAM_028701	4.59198	8.04595	6.50083	1177.7	2.95776	8.55901	12	Similar to At4g27745: Protein yippee-like At4g27745 (Arabidopsis thaliana)
PHYAM_014805	0.317229	0.484367	0.347265	94.4218	0.55414	0.343428	12	Similar to Protein P21 (Glycine max)
PHYAM_019803	0.671612	0.902413	0.242159	188.864	0.849105	0.669575	12	Similar to HIPP39: Heavy metal-associated isoprenylated plant protein 39 (Arabidopsis thaliana)
PHYAM_017284	0.532623	0.29941	0	131.571	0.820968	0.471826	12	Similar to PER73: Peroxidase 73 (Arabidopsis thaliana)
PHYAM_019734	0.0133787	0.0146512	0.0129848	9.40579	0.0302048	0.158024	12	Protein of unknown function
PHYAM_004127	0.0206841	0.0473751	0.0871196	49.721	0.0201587	0.123931	12	Similar to DMR6: Protein DOWNY MILDEW RESISTANCE 6 (Arabidopsis thaliana)
PHYAM_008841	0.00792174	0.0234532	0.255881	119.768	0	0.19671	12	Similar to AAE1: Probable acyl-activating enzyme 1%2C peroxisomal (Arabidopsis thaliana)
PHYAM_012837	0.0150636	0	0.40661	190.093	0.0294961	0.273728	12	Similar to WRKY40: Probable WRKY transcription factor 40 (Arabidopsis thaliana)
PHYAM_014890	0.0193066	0	0.377613	128.404	0.0126425	0.159921	12	Similar to UGT74B1: UDP-glycosyltransferase 74B1 (Arabidopsis thaliana)
PHYAM_004128	0	0.0427075	0	50.1109	0	0	12	Similar to DMR6: Protein DOWNY MILDEW RESISTANCE 6 (Arabidopsis thaliana)
PHYAM_013305	0	0.0239744	0.0242316	49.3311	0	0	12	Similar to ARPN: Basic blue protein (Arabidopsis thaliana)
PHYAM_009557	0	0	0	6.34622	0	0	12	Protein of unknown function
PHYAM_014915	0	0	0	2.42762	0	0	12	Similar to Casparian strip membrane protein 1 (Solanum tuberosum)
PHYAM_018467	0	0	0	5.75136	0	0	12	Protein of unknown function
PHYAM_022937	0	0	0	42.4662	0	0	12	Protein of unknown function
PHYAM_026637	0	0	0	2.24011	0	0	12	Protein of unknown function
PHYAM_022308	0	0.0638418	0.0477554	80.7471	0.0117415	0.084353	12	Similar to WRKY70: Probable WRKY transcription factor 70 (Arabidopsis thaliana)
PHYAM_026471	0.0168213	0.0149039	0.0096105	28.9995	0.0252278	0.0542853	12	Similar to At3g47570: Probable LRR receptor-like serine/threonine-protein kinase At3g47570 (Arabidopsis thaliana)
PHYAM_011324	0.0174157	0	0.00580562	7.44871	0	0.00576917	12	Similar to ACA12: Calcium-transporting ATPase 12%2C plasma membrane-type (Arabidopsis thaliana)
PHYAM_008091	0	0.0422446	0	16.9481	0.0425417	0	12	Similar to LRK10: Rust resistance kinase Lr10 (Triticum aestivum)
PHYAM_019180	0	0.0337984	0	8.22176	0.0373244	0.017026	12	Similar to CRK25: Cysteine-rich receptor-like protein kinase 25 (Arabidopsis thaliana)
PHYAM_024290	0.0492763	0.110173	0	30.2225	0.127026	0.0599233	12	Protein of unknown function
PHYAM_012597	0.0510868	0.223709	0	61.7255	0.0551004	0.161912	12	Protein of unknown function
PHYAM_013090	0	0.0989323	0	16.256	0	0	12	Similar to SCPL42: Serine carboxypeptidase-like 42 (Arabidopsis thaliana)
PHYAM_017250	0	0.0527921	0	6.76761	0	0	12	Similar to BAK1: BRASSINOSTEROID INSENSITIVE 1-associated receptor kinase 1 (Arabidopsis thaliana)
PHYAM_018661	11.9035	27.6343	6.57812	3710.56	7.94921	10.9052	12	Similar to Antimicrobial peptide 1 (Mesembryanthemum crystallinum)
PHYAM_027651	0.0641253	0.0958388	0.0406666	10.9071	0.0504533	0.0367756	12	Protein of unknown function
PHYAM_002229	0	0.042776	0	2.62483	0	0	12	Protein of unknown function
PHYAM_015449	0.0446609	0.323043	0.0133472	10.2927	0.0614941	0.0276118	12	Similar to GSO2: LRR receptor-like serine/threonine-protein kinase GSO2 (Arabidopsis thaliana)
PHYAM_025503	0.0309539	0.238516	0.0434929	7.65549	0.0520602	0.060814	12	Similar to RLP12: Receptor-like protein 12 (Arabidopsis thaliana)
PHYAM_029445	0.0378824	0.1656	0	4.5124	0.0220048	0	12	Similar to At3g47570: Probable LRR receptor-like serine/threonine-protein kinase At3g47570 (Arabidopsis thaliana)
PHYAM_027619	0.00776265	0.0381581	0.00779867	0.949851	0.00979421	0.00729148	12	Similar to RPM1: Disease resistance protein RPM1 (Arabidopsis thaliana)
PHYAM_017170	0	0.0761349	0.0253166	2.43922	0	0	12	Similar to YMF16: Uncharacterized tatC-like protein ymf16 (Arabidopsis thaliana)
PHYAM_000872	1.19259	2.9074	0.813898	117.371	2.44536	2.42997	12	Similar to HIPP03: Heavy metal-associated isoprenylated plant protein 3 (Arabidopsis thaliana)
PHYAM_025730	0.606562	2.33168	0.587696	116.502	1.49269	1.88892	12	Protein of unknown function
PHYAM_004236	0.171657	0.31041	0.0213276	26.4917	0.390076	0.305162	12	Similar to XA21: Receptor kinase-like protein Xa21 (Oryza sativa subsp. japonica)
PHYAM_022838	0.0839783	0.911865	0.0792725	52.7856	0.60875	0.273122	12	Protein of unknown function
PHYAM_025139	0.741687	2.63543	0.744989	225.831	1.42169	1.87159	12	Similar to Os02g0637000: Putative ripening-related protein 2 (Oryza sativa subsp. japonica)
PHYAM_027751	0.0159406	0.0787757	0.0296736	7.45582	0.0479397	0.0672567	12	Similar to CRK6: Cysteine-rich receptor-like protein kinase 6 (Arabidopsis thaliana)
PHYAM_027723	0.0468065	0.104036	0.0332539	9.1798	0.0690299	0.0673782	12	Similar to CRK25: Cysteine-rich receptor-like protein kinase 25 (Arabidopsis thaliana)
PHYAM_019811	0	0.0334399	0.0518948	3.33141	0.0362862	0.014427	12	Similar to NAC090: NAC domain-containing protein 90 (Arabidopsis thaliana)
PHYAM_027759	0.0109402	0.0717438	0.0594414	4.62858	0.0246117	0.0185236	12	Similar to CRK14: Cysteine-rich receptor-like protein kinase 14 (Arabidopsis thaliana)
PHYAM_006036	0.188717	0.20088	0.155243	14.4463	0.199168	0.122362	12	Similar to At1g05700: Probable LRR receptor-like serine/threonine-protein kinase At1g05700 (Arabidopsis thaliana)
PHYAM_020180	1.78954	2.47097	2.23399	141.759	2.16877	2.06353	12	Protein of unknown function
PHYAM_028740	0.818763	0.69026	1.03087	66.8935	1.03962	1.12819	12	Similar to MT-CYB: Cytochrome b (Solanum tuberosum)
PHYAM_029378	0.245768	0.239527	0.327894	15.955	0.354267	0.24451	12	Similar to ATP6: ATP synthase subunit a (Nicotiana tabacum)
PHYAM_017177	0.265442	0.279768	0.103898	12.634	0.154804	0.146629	12	Similar to AtMg01280: Uncharacterized mitochondrial protein AtMg01280 (Arabidopsis thaliana)
PHYAM_025771	0.0113124	0.0449667	0.0263843	1.86862	0	0.0225871	12	Similar to LECRKS5: Probable L-type lectin-domain containing receptor kinase S.5 (Arabidopsis thaliana)
PHYAM_004035	0.117865	0.0594606	0.0325283	10.535	0.29252	0.0242739	12	Similar to RLP12: Receptor-like protein 12 (Arabidopsis thaliana)
PHYAM_027724	0	0	0	0.771785	0.0136802	0	12	Similar to CRK10: Cysteine-rich receptor-like protein kinase 10 (Arabidopsis thaliana)
PHYAM_001831	0.211118	0.514365	0.844046	27.2475	0.204616	0.309736	12	Similar to At5g03795: Probable glycosyltransferase At5g03795 (Arabidopsis thaliana)
PHYAM_029075	0.0335162	0.0672878	0.0824287	2.73365	0.0211438	0.0179919	12	Similar to RPPL1: Putative disease resistance RPP13-like protein 1 (Arabidopsis thaliana)
PHYAM_011173	0.0450161	0.110471	0.183272	5.17584	0.103496	0.100469	12	Similar to WAK3: Wall-associated receptor kinase 3 (Arabidopsis thaliana)
PHYAM_004154	0.0882075	0.0469751	0.171124	5.01259	0	0	12	Similar to BAP2: BON1-associated protein 2 (Arabidopsis thaliana)
PHYAM_016276	0	0	0.042109	1.08809	0	0	12	Similar to Os02g0491600: Putative germin-like protein 2-1 (Oryza sativa subsp. japonica)
PHYAM_029401	0	0	0.0891701	3.41056	0	0	12	Similar to AAE6: Probable acyl-activating enzyme 6 (Arabidopsis thaliana)
PHYAM_020977	0	0.0104369	0.0363991	0.877836	0	0.00973441	12	Similar to RPPL1: Putative disease resistance RPP13-like protein 1 (Arabidopsis thaliana)
PHYAM_001477	0.25468	0.0882369	2.68081	93.4773	0	2.61129	12	Protein of unknown function
PHYAM_001478	0	0	0.551543	17.881	0.0951279	0.578699	12	Protein of unknown function
PHYAM_016643	0	0.017775	0.0734451	1.69301	0.0205181	0.0480638	12	Similar to RFL1: Disease resistance protein RFL1 (Arabidopsis thaliana)
PHYAM_009343	0.00830404	0.0108032	0.0180581	1.59862	0	0.0495146	12	Similar to CRK29: Cysteine-rich receptor-like protein kinase 29 (Arabidopsis thaliana)
PHYAM_011852	0	0.0954525	0.133294	9.68612	0.0472275	0.232886	12	Similar to RCOM_1206790: CASP-like protein 4D1 (Ricinus communis)
PHYAM_028170	0	0.048123	0.108153	4.99088	0	0.143114	12	Protein of unknown function
PHYAM_017173	0.242198	0.20489	0.354368	13.318	0.123352	0.402469	12	Similar to NAD9: NADH dehydrogenase [ubiquinone] iron-sulfur protein 3 (Beta trigyna)
PHYAM_013789	0.269332	0.125741	0.315374	31.0436	0.672673	0.953462	12	Similar to NAC035: NAC domain-containing protein 35 (Arabidopsis thaliana)
PHYAM_016636	1.18651	0.957069	2.3352	127.974	2.36228	3.33798	12	Protein of unknown function
PHYAM_017176	0.192122	0.11586	0.142879	11.1067	0.196583	0.327472	12	Similar to CCMB: Putative cytochrome c biogenesis ccmB-like mitochondrial protein (Arabidopsis thaliana)
PHYAM_027263	0.421057	0.497626	0.361526	36.5166	0.609251	0.963028	12	Similar to WAKL2: Wall-associated receptor kinase-like 2 (Arabidopsis thaliana)
PHYAM_017575	0.0734688	0.0188171	0.0529067	6.16249	0.0821616	0.133129	12	Similar to FLA2: Fasciclin-like arabinogalactan protein 2 (Arabidopsis thaliana)
PHYAM_019034	0	0	0	0.919426	0.0167626	0.0275271	12	Similar to KOM: RHOMBOID-like protein 8 (Arabidopsis thaliana)
PHYAM_011851	0	0	0.169919	15.4888	0	0.893895	12	Protein of unknown function
PHYAM_016117	0.0394488	0.0141107	0.0362393	5.04788	0.0700658	0.234246	12	Similar to WRKY70: Probable WRKY transcription factor 70 (Arabidopsis thaliana)
PHYAM_021953	0.409927	0.11067	0.587155	36.3586	0.112069	1.67767	12	Protein of unknown function
PHYAM_017225	0	0.0469751	0.102789	11.3126	0	0.454497	12	Similar to ATL31: E3 ubiquitin-protein ligase ATL31 (Arabidopsis thaliana)
PHYAM_003388	0.772161	1.71543	0.914109	46.5541	0.827195	1.00958	12	Protein of unknown function
PHYAM_022768	0.033491	0.0996386	0.0233423	2.01919	0.0403995	0.0240705	12	Similar to At3g50280: Uncharacterized acetyltransferase At3g50280 (Arabidopsis thaliana)
PHYAM_007556	0.0359838	0.126801	0.0831747	2.5807	0.0668022	0.040578	12	Similar to MAA3: Probable helicase MAGATAMA 3 (Arabidopsis thaliana)
PHYAM_017462	4.03592	5.63787	5.43238	151.439	2.68732	2.23237	12	Similar to ELF4: Protein EARLY FLOWERING 4 (Arabidopsis thaliana)
PHYAM_026790	0.0775675	0.114667	0.0540625	3.08509	0	0.0576802	12	Similar to CCMC: Putative cytochrome c biosynthesis ccmC-like mitochondrial protein (Arabidopsis thaliana)
PHYAM_009234	0	0.029965	0.0349256	0.711007	0.0151867	0.0140656	12	Similar to BAHD1: BAHD acyltransferase At5g47980 (Arabidopsis thaliana)
PHYAM_026299	0.0467349	0.272129	0.209836	6.53379	0.0384575	0.170184	12	Similar to PCR2: Protein PLANT CADMIUM RESISTANCE 2 (Arabidopsis thaliana)
PHYAM_006617	0.340735	0.986725	0.591456	13.5676	0.391102	0.29691	12	Similar to MDIS2: Protein MALE DISCOVERER 2 (Arabidopsis thaliana)
PHYAM_019666	1.42657	3.20819	2.45405	50.7909	1.07193	1.52248	12	Similar to VSR7: Vacuolar-sorting receptor 7 (Arabidopsis thaliana)
PHYAM_019864	0.0919178	0.192193	0.183504	3.46681	0.0473082	0.0502036	12	Similar to AGO5: Protein argonaute 5 (Arabidopsis thaliana)
PHYAM_005675	0.101009	0.142017	0.0737319	5.38738	0.238894	0.113709	12	Protein of unknown function
PHYAM_022518	0.0419537	0.148539	0.0387996	4.56882	0.147383	0.0716203	12	Similar to RIPK: Serine/threonine-protein kinase RIPK (Arabidopsis thaliana)
PHYAM_006743	0.290248	0.4576	0.111206	18.7333	0.502809	0.587542	12	Similar to WAKL9: Wall-associated receptor kinase-like 9 (Arabidopsis thaliana)
PHYAM_010996	0.0840033	0.126006	0.0747978	4.56567	0.104203	0.135888	12	Similar to PXC3: Leucine-rich repeat receptor-like tyrosine-protein kinase PXC3 (Arabidopsis thaliana)
PHYAM_007201	0.188567	0.174777	0	8.25228	0.264211	0.220168	12	Similar to AATP1: AAA-ATPase ASD%2C mitochondrial (Arabidopsis thaliana)
PHYAM_014202	0.101656	0.144738	0.0286783	7.58382	0.293139	0.1444	12	Similar to At3g47570: Probable LRR receptor-like serine/threonine-protein kinase At3g47570 (Arabidopsis thaliana)
PHYAM_009272	9.82585	10.8659	4.27809	287.71	8.66395	8.43122	12	Similar to WRKY70: Probable WRKY transcription factor 70 (Arabidopsis thaliana)
PHYAM_028739	0.903894	1.12941	0.858595	32.248	1.2753	0.886904	12	Similar to RPL5: 60S ribosomal protein L5%2C mitochondrial (Arabidopsis thaliana)
PHYAM_013427	5.5399	7.40757	8.17969	196.449	5.46822	5.64714	12	Similar to CRT3: Calreticulin-3 (Arabidopsis thaliana)
PHYAM_024327	0.831517	1.09528	1.72901	33.6562	0.927092	1.16309	12	Similar to SOBIR1: Leucine-rich repeat receptor-like serine/threonine/tyrosine-protein kinase SOBIR1 (Arabidopsis thaliana)
PHYAM_019108	1.81806	1.53569	2.0977	43.9904	1.8246	1.93927	12	Similar to EDS1: Protein EDS1L (Arabidopsis thaliana)
PHYAM_021985	0.597635	0.670892	0.759527	16.4859	0.658769	0.833836	12	Similar to YMF19: Putative ATP synthase protein YMF19 (Helianthus annuus)
PHYAM_029377	0.628046	0.438799	0.493083	17.098	0.639876	0.889147	12	Protein of unknown function
PHYAM_005882	0.201016	0.330114	0.186634	11.836	0.552731	0.638541	12	Similar to ITN1: Ankyrin repeat-containing protein ITN1 (Arabidopsis thaliana)
PHYAM_006338	0.154333	0.313425	0.157072	9.48878	0.278444	0.412489	12	Similar to AGL80: Agamous-like MADS-box protein AGL80 (Arabidopsis thaliana)
PHYAM_007232	0.0115204	0.0314723	0.0149582	0.67834	0.0133599	0.0256988	12	Similar to At4g27220: Probable disease resistance protein At4g27220 (Arabidopsis thaliana)
PHYAM_001288	0.0131815	0.0292757	0.0803788	1.36282	0	0	12	Similar to At5g23160: Uncharacterized protein At5g23160 (Arabidopsis thaliana)
PHYAM_026730	0.0275189	0.0407364	0.126116	2.40858	0	0	12	Similar to CjBAp12: EG45-like domain containing protein (Citrus jambhiri)
PHYAM_012993	0	0.0539574	0.185402	3.4878	0	0	12	Similar to LRX6: Leucine-rich repeat extensin-like protein 6 (Arabidopsis thaliana)
PHYAM_023787	0	0.00667869	0.0215538	0.300795	0	0	12	Similar to At1g11300: G-type lectin S-receptor-like serine/threonine-protein kinase At1g11300 (Arabidopsis thaliana)
PHYAM_021410	0.00520301	0.015442	0.0840934	1.20483	0.00509403	0.0212354	12	Similar to CRK10: Cysteine-rich receptor-like protein kinase 10 (Arabidopsis thaliana)
PHYAM_022970	0.0701588	0.0394768	0.478067	6.33477	0.0492898	0.240134	12	Similar to PMP22: Peroxisomal membrane protein PMP22 (Arabidopsis thaliana)
PHYAM_017402	0	0	0.416843	4.71177	0	0	12	Protein of unknown function
PHYAM_021641	0	0	1.43043	12.0801	0.0275885	0.0567217	12	Similar to HOMT1: Caffeic acid 3-O-methyltransferase 1 (Populus kitakamiensis)
PHYAM_012791	2.21649	2.08423	5.76086	89.5764	2.00829	2.12646	12	Similar to AATP1: AAA-ATPase ASD%2C mitochondrial (Arabidopsis thaliana)
PHYAM_021802	3.47609	1.77192	5.73773	112.157	3.13203	2.33468	12	Similar to HIPP39: Heavy metal-associated isoprenylated plant protein 39 (Arabidopsis thaliana)
PHYAM_026010	0.752328	0.19641	1.27699	31.7653	0.722893	0.287873	12	Protein of unknown function
PHYAM_003063	0.0561467	0.109567	0.372731	3.94894	0.0352592	0.11205	12	Protein of unknown function
PHYAM_011086	0.0618778	0.0647132	0.476986	4.37058	0.0320973	0.236928	12	Similar to tlp: Thaumatin-like protein (Actinidia deliciosa)
PHYAM_013508	0.482059	0.40988	1.87722	20.9183	0.580746	1.36846	12	Protein of unknown function
PHYAM_017318	0	0.040211	0.0565709	0.72275	0.0136802	0.0289169	12	Protein of unknown function
PHYAM_007879	0.019182	0.0687274	0.0634404	2.98606	0.0432783	0.195359	12	Similar to At1g07160: Probable protein phosphatase 2C 2 (Arabidopsis thaliana)
PHYAM_011171	8.99508	14.4559	24.9224	635.491	9.83122	30.0764	12	Similar to Basic endochitinase (Nicotiana tabacum)
PHYAM_013172	0.764397	1.1189	2.46002	71.1107	0.895257	3.51792	12	Protein of unknown function
PHYAM_028563	4.94859	3.86297	10.2905	235.727	6.579	9.54111	12	Similar to NHL1: NDR1/HIN1-like protein 1 (Arabidopsis thaliana)
PHYAM_018972	0.0882123	0.0762317	0.171586	3.28169	0.0311558	0.168695	12	Similar to Vignain (Phaseolus vulgaris)
PHYAM_017169	0.495957	0.404099	0.304573	12.2879	0.180242	0.559044	12	Protein of unknown function
PHYAM_023670	0.340772	0.366111	0.347384	12.7114	0.255632	0.743411	12	Protein of unknown function
PHYAM_025049	0.700868	0.798485	0.249765	16.3976	0.0640674	0.796754	12	Similar to Auxin-responsive protein SAUR50 (Helianthus annuus)
PHYAM_009553	0	0	0.0287025	0.77074	0	0.0564249	12	Similar to ATL21A: Putative RING-H2 finger protein ATL21A (Arabidopsis thaliana)
PHYAM_021940	0	0	0.188036	7.09517	0.089446	0.635067	12	Similar to LBD1: LOB domain-containing protein 1 (Arabidopsis thaliana)
PHYAM_028483	0.0285059	0.0285772	0.428782	9.66114	0.234864	0.852241	12	Protein of unknown function
PHYAM_012710	0.0497191	0.122851	0	7.81545	0	0.600501	12	Similar to HIPP39: Heavy metal-associated isoprenylated plant protein 39 (Arabidopsis thaliana)
PHYAM_008371	0.59313	1.01627	0.758672	26.4191	1.40254	2.34086	12	Protein of unknown function
PHYAM_027946	0	0.0393529	0.0493654	1.19165	0.0630054	0.0969466	12	Similar to ACD6: Protein ACCELERATED CELL DEATH 6 (Arabidopsis thaliana)
PHYAM_015799	0.0143169	0.0519475	0.0994534	1.81029	0.0436418	0.13754	12	Similar to HSP83A: Heat shock protein 83 (Ipomoea nil)
PHYAM_019141	1.29069	4.0078	1.82662	63.0137	1.80473	4.49721	12	Similar to COB: Protein COBRA (Arabidopsis thaliana)
PHYAM_008806	0.00526668	0.0497622	0.00497155	0.651244	0.0188127	0.0108996	12	Similar to PUB42: Putative U-box domain-containing protein 42 (Arabidopsis thaliana)
PHYAM_011045	0.209955	0.555744	0.0267128	6.7725	0.211611	0.167518	12	Similar to At3g50520: Phosphoglycerate mutase-like protein 4 (Arabidopsis thaliana)
PHYAM_022942	0.458208	0.9281	0.258215	13.1	0.61593	0.313774	12	Similar to CRK25: Cysteine-rich receptor-like protein kinase 25 (Arabidopsis thaliana)
PHYAM_017595	0.205594	0.36854	0.0456564	6.3789	0.34321	0.316698	12	Similar to WAKL10: Wall-associated receptor kinase-like 10 (Arabidopsis thaliana)
PHYAM_029085	0.19504	0.24014	0.0605049	5.89276	0.277744	0.261334	12	Similar to At4g29180: Probable LRR receptor-like serine/threonine-protein kinase At4g29180 (Arabidopsis thaliana)
PHYAM_022434	0.0652968	0.0739269	0	1.23754	0.0992588	0.0701966	12	Similar to CYP82N2v2: Protopine 6-monooxygenase (Eschscholzia californica)
PHYAM_029468	0.730579	1.2306	0.449575	13.0191	0.442612	0	12	Protein of unknown function
PHYAM_017287	0.0241002	0	0	0.48439	0.0193517	0.0258654	12	Similar to LRK10L-1.2: LEAF RUST 10 DISEASE-RESISTANCE LOCUS RECEPTOR-LIKE PROTEIN KINASE-like 1.2 (Arabidopsis thaliana)
PHYAM_028945	2.1569	1.40939	0.487845	26.1932	0.45359	1.91355	12	Protein of unknown function
PHYAM_005033	0.570348	0.46154	1.23762	18.6766	0.225753	2.57122	12	Similar to CML45: Probable calcium-binding protein CML45 (Arabidopsis thaliana)
PHYAM_013530	0.0715231	0.0846567	0.285972	3.99337	0.0966576	0.615891	12	Protein of unknown function
PHYAM_009003	0.023755	0.0532652	0.272766	3.01342	0.012162	0.442803	12	Protein of unknown function
PHYAM_005955	0	0.0125951	0.0358455	0.68652	0	0.101349	12	Similar to LRR-RLK: Probable leucine-rich repeat receptor-like serine/threonine-protein kinase At3g14840 (Arabidopsis thaliana)
PHYAM_016506	0.0634301	0.0723551	0.296354	5.24335	0.070341	0.75038	12	Similar to VQ1: VQ motif-containing protein 1 (Arabidopsis thaliana)
PHYAM_015950	0.032859	0.0812364	0.102293	1.50097	0.0738325	0.228706	12	Similar to DREB2A: Dehydration-responsive element-binding protein 2A (Oryza sativa subsp. indica)
PHYAM_022504	0.327877	0.278256	0.775427	8.86815	0.554254	1.35088	12	Protein of unknown function
PHYAM_009411	0.0973279	0.146447	0.041164	2.85906	0.076891	0.441844	12	Similar to NFD4: Protein NUCLEAR FUSION DEFECTIVE 4 (Arabidopsis thaliana)
PHYAM_009883	0.1553	0.0788199	0	3.28016	0.206196	0.409284	12	Protein of unknown function
PHYAM_027507	0.244895	0.0356093	0.112766	5.4471	0.490704	0.722709	12	Similar to LRK10: Rust resistance kinase Lr10 (Triticum aestivum)
PHYAM_026446	0.0665137	0	0.201376	5.01312	0.33342	0.535942	12	Protein of unknown function
PHYAM_009345	0	0.0683164	0.00610861	0.443409	0.00722999	0	12	Similar to CRK8: Cysteine-rich receptor-like protein kinase 8 (Arabidopsis thaliana)
PHYAM_012544	0.0532486	0.336455	0.0399467	2.69125	0.0191497	0.0579735	12	Similar to CYSEP: Vignain (Ricinus communis)
PHYAM_009828	0.601567	0.529401	0.350195	47.6669	0.992201	1.60835	12	Similar to NAC035: NAC domain-containing protein 35 (Arabidopsis thaliana)
PHYAM_002390	0.406003	0.249645	0.936576	9.12983	0.302819	0.667758	12	Similar to AT1: Probable long-chain-alcohol O-fatty-acyltransferase 1 (Arabidopsis thaliana)
PHYAM_024566	1.1981	0.546558	2.95958	26.4409	1.02355	2.20254	12	Similar to EPS1: Protein ENHANCED PSEUDOMONAS SUSCEPTIBILTY 1 (Arabidopsis thaliana)
PHYAM_012981	0.281725	0.620759	0.148265	15.168	0.107733	0.222154	12	Similar to At4g10955: GDSL esterase/lipase At4g10955 (Arabidopsis thaliana)
PHYAM_023291	1.1402	3.44418	1.57332	34.4445	0.794729	1.09946	12	Similar to At1g12280: Probable disease resistance protein At1g12280 (Arabidopsis thaliana)
PHYAM_025017	0.500535	0.777932	0.0683431	110.179	1.36965	0.623684	12	Similar to PER35: Peroxidase 35 (Arabidopsis thaliana)
PHYAM_026243	1.88675	1.61514	0.917212	219.766	5.75663	2.52861	12	Protein of unknown function
PHYAM_007169	0.466316	0.526638	0.794037	9.91998	0.434087	1.75311	12	Similar to LRK10L-1.1: LEAF RUST 10 DISEASE-RESISTANCE LOCUS RECEPTOR-LIKE PROTEIN KINASE-like 1.1 (Arabidopsis thaliana)
PHYAM_019425	0.353336	0.686277	0.311862	6.40252	0.264169	1.12788	12	Similar to WRKY41: Probable WRKY transcription factor 41 (Arabidopsis thaliana)
PHYAM_017441	0.0471149	0.279634	0.062551	1.45381	0.107044	0.0667981	12	Similar to CALS12: Callose synthase 12 (Arabidopsis thaliana)
PHYAM_017445	1.29804	7.63349	5.2024	61.7803	2.32423	2.69906	12	Similar to FHT: Naringenin%2C2-oxoglutarate 3-dioxygenase (Fragment) (Matthiola incana)
PHYAM_017594	0.328098	0.39578	0.0306514	5.53175	0.646018	0.401331	12	Similar to WAK5: Wall-associated receptor kinase 5 (Arabidopsis thaliana)
PHYAM_020348	1.14366	0.706306	3.92019	26.7042	0.82431	3.06819	12	Protein of unknown function
PHYAM_000300	12.5247	27.471	4.55457	1017	11.1799	20.0663	12	Similar to LTP2-B: Non-specific lipid-transfer protein 2B (Oryza sativa subsp. japonica)
PHYAM_007387	68.1622	132.685	170.802	1854.15	46.6748	148.899	12	Similar to Pathogenesis-related protein P2 (Solanum lycopersicum)
PHYAM_008983	0.235912	0.406677	0.794896	8.56394	0.0418361	0.389487	12	Similar to CYP71A1: Cytochrome P450 71A1 (Persea americana)
PHYAM_024135	1.87641	3.26625	4.39658	208.196	0.881611	3.3308	12	Similar to Basic secretory protease (Fragments) (Boswellia serrata)
PHYAM_013553	152.184	250.74	47.1331	1246.83	139.812	129.262	12	Similar to At4g06744: Uncharacterized protein At4g06744 (Arabidopsis thaliana)
PHYAM_017529	0.604175	1.00659	0.205589	5.14052	0.49704	0.853841	12	Similar to IRK: Probable LRR receptor-like serine/threonine-protein kinase IRK (Arabidopsis thaliana)
PHYAM_022007	19.3092	59.9976	7.99176	987.319	15.7789	29.9051	12	Similar to At5g39130: Germin-like protein subfamily 1 member 16 (Arabidopsis thaliana)
PHYAM_013930	1.47028	2.87789	5.09899	284.783	0.385035	3.30639	12	Similar to SE2: Acidic endochitinase SE2 (Beta vulgaris)
PHYAM_014806	12.9811	25.8264	38.3397	2155.05	7.28654	38.6705	12	Similar to tlp: Thaumatin-like protein (Actinidia deliciosa)
PHYAM_028215	1.76868	1.48991	2.51105	16.681	0.606189	2.81581	12	Protein of unknown function
PHYAM_015910	0.487732	0.250346	0.0652887	5.32932	0.450107	0.575328	12	Similar to WRKY53: Probable WRKY transcription factor 53 (Arabidopsis thaliana)
PHYAM_025631	14.4817	15.9449	3.90685	112.235	21.3929	20.0011	12	Similar to BAM3: Beta-amylase 3%2C chloroplastic (Arabidopsis thaliana)
PHYAM_026420	3.70803	3.70036	0.924689	30.4287	4.92085	4.66906	12	Protein of unknown function
PHYAM_023359	6.04539	9.42116	1.73345	68.2144	8.16186	9.58659	12	Similar to EGC2: EG45-like domain containing protein 2 (Arabidopsis thaliana)
PHYAM_027158	0.56872	0.890439	0.0460289	15.9134	0.82872	0.544341	12	Similar to BRL2: Serine/threonine-protein kinase BRI1-like 2 (Arabidopsis thaliana)
PHYAM_000638	10.407	12.4896	17.2395	93.9452	12.0525	10.9102	12	Similar to TRE1: Trehalase (Arabidopsis thaliana)
PHYAM_029407	17.9528	22.2446	37.5855	197.688	18.1363	23.8214	12	Similar to RPL10: 60S ribosomal protein L10 (Vitis riparia)
PHYAM_013749	0.873397	0.687493	1.72866	8.67291	0.765037	1.20485	12	Similar to At1g29970: 60S ribosomal protein L18a-like protein (Arabidopsis thaliana)
PHYAM_020195	2.10585	1.75046	4.99599	24.53	2.65356	4.05084	12	Similar to TKPR1: Tetraketide alpha-pyrone reductase 1 (Arabidopsis thaliana)
PHYAM_004041	23.3537	26.3963	69.3523	276.351	23.9681	28.677	12	Similar to CAD1: Probable cinnamyl alcohol dehydrogenase 1 (Arabidopsis thaliana)
PHYAM_029206	5.13713	8.22373	17.7899	60.1165	6.0952	8.04952	12	Similar to 6-FEH: Fructan 6-exohydrolase (Beta vulgaris)
PHYAM_016370	0.801118	0.955869	1.83862	7.13406	0.374124	0.970151	12	Protein of unknown function
PHYAM_006334	0.092231	0.102936	0.160906	0.922844	0.0316747	0.117878	12	Protein of unknown function
PHYAM_014716	0.020565	0.0781898	0.206351	0.942081	0.0459099	0.100947	12	Similar to Transcription factor HBP-1b(c1) (Fragment) (Triticum aestivum)
PHYAM_018142	0.0810508	0.187359	0.399159	1.73871	0.117834	0.221903	12	Similar to ECI3: Enoyl-CoA delta isomerase 3 (Arabidopsis thaliana)
PHYAM_016350	0.963057	1.57588	3.31372	18.8595	1.68703	1.55399	12	Similar to DTX33: Protein DETOXIFICATION 33 (Arabidopsis thaliana)
PHYAM_028413	12.3858	18.8506	48.2652	248.852	15.6004	24.5954	12	Similar to HSR201: Benzyl alcohol O-benzoyltransferase (Nicotiana tabacum)
PHYAM_006227	2.38068	1.90284	5.73946	20.0436	2.36058	3.53657	12	Protein of unknown function
PHYAM_021254	0.273631	0.274487	0.5972	2.34881	0.358822	0.39559	12	Similar to At1g74320: Probable choline kinase 2 (Arabidopsis thaliana)
PHYAM_020653	1.49627	1.62204	5.28692	19.9504	1.78753	3.47785	12	Protein of unknown function
PHYAM_019362	88.014	84.8474	227.298	912.04	157.045	93.7275	12	Similar to ACO: Probable 1-aminocyclopropane-1-carboxylate oxidase (Dianthus caryophyllus)
PHYAM_010668	4.02359	4.81374	6.93987	28.1822	3.83909	3.7178	12	Similar to AERO1: Endoplasmic reticulum oxidoreductin-1 (Arabidopsis thaliana)
PHYAM_023081	1.35475	2.19442	3.3283	11.9521	1.46469	1.59975	12	Similar to PK1: Putative receptor protein kinase ZmPK1 (Zea mays)
PHYAM_011299	3.20109	4.43682	5.18092	21.7551	3.63622	3.54547	12	Protein of unknown function
PHYAM_017809	1.69023	2.01854	2.1271	10.4906	2.07764	1.8383	12	Protein of unknown function
PHYAM_016345	4.44376	6.47216	6.88334	35.5521	4.54648	5.34349	12	Similar to At3g26430: GDSL esterase/lipase At3g26430 (Arabidopsis thaliana)
PHYAM_019877	1.62485	2.17146	2.33548	11.5251	1.60196	1.46486	12	Protein of unknown function
PHYAM_016346	3.08456	5.20781	5.1629	25.5052	2.98262	4.52387	12	Similar to FXG1: Alpha-L-fucosidase 3 (Arabidopsis thaliana)
PHYAM_014430	0.253674	0.357544	0.557977	1.77086	0.213026	0.270965	12	Similar to HIPP26: Heavy metal-associated isoprenylated plant protein 26 (Arabidopsis thaliana)
PHYAM_019652	10.3308	12.9941	20.8283	64.7565	6.36534	8.97564	12	Similar to CjBAp12: EG45-like domain containing protein (Citrus jambhiri)
PHYAM_004908	0.0577396	0.263311	0.902647	5.01154	0.101306	0.0902977	12	Similar to ATL3: RING-H2 finger protein ATL3 (Arabidopsis thaliana)
PHYAM_021110	0.0503509	0.0506306	0.631796	3.14922	0.104356	0.182812	12	Similar to SKIP23: F-box protein SKIP23 (Arabidopsis thaliana)
PHYAM_029631	0.0365054	0.0477093	1.48588	6.60793	0	0.443763	12	Similar to ABP19B: Auxin-binding protein ABP19b (Prunus persica)
PHYAM_013993	0	0	0.582354	2.77288	0	0	12	Similar to DIR1: Dirigent protein 1 (Arabidopsis thaliana)
PHYAM_006730	0	0.0649415	0.439407	1.45319	0.0196203	0.0215155	12	Similar to ATL4: E3 ubiquitin-protein ligase ATL4 (Arabidopsis thaliana)
PHYAM_026125	0	0.049866	0.482245	1.7434	0.0148808	0.032583	12	Protein of unknown function
PHYAM_019676	0.0315473	0	0.922791	3.72135	0	0.620352	12	Similar to ABP20: Auxin-binding protein ABP20 (Prunus persica)
PHYAM_023461	0	0.0291017	0.361372	0.841867	0	0.103604	12	Similar to GLIP5: GDSL esterase/lipase 5 (Arabidopsis thaliana)
PHYAM_025495	0.0736085	0.049345	0.598605	1.45252	0.0788817	0.180569	12	Similar to EXPA12: Expansin-A12 (Arabidopsis thaliana)
PHYAM_025488	0.0475599	0	1.54066	2.79366	0.0465637	0	12	Similar to PTI5: Pathogenesis-related genes transcriptional activator PTI5 (Solanum lycopersicum)
PHYAM_015860	0.331617	0.511866	0.824222	3.50797	0.170305	0.408696	12	Similar to PPCK1: Phosphoenolpyruvate carboxylase kinase 1 (Arabidopsis thaliana)
PHYAM_023230	0.924078	1.62197	2.99438	8.50521	0.833341	1.37995	12	Similar to nep1: Aspartic proteinase nepenthesin-1 (Nepenthes gracilis)
PHYAM_000836	0.0792978	0.277676	0.37623	7.35965	0.181395	0.6381	12	Similar to ERF113: Ethylene-responsive transcription factor ERF113 (Arabidopsis thaliana)
PHYAM_023034	1.99068	6.02937	5.88951	118.196	5.66746	8.3913	12	Similar to PHT1-4: Probable inorganic phosphate transporter 1-4 (Oryza sativa subsp. indica)
PHYAM_007405	0.296716	0.389364	1.10304	3.59474	0.209851	0.169668	12	Similar to At5g34940: Heparanase-like protein 3 (Arabidopsis thaliana)
PHYAM_029258	0.517585	0.907921	1.93685	5.39049	0.287339	0.401053	12	Similar to CRK2: Cysteine-rich receptor-like protein kinase 2 (Arabidopsis thaliana)
PHYAM_003132	0.289238	0.57211	1.09858	18.8423	0.317542	1.32921	12	Protein of unknown function
PHYAM_011935	0.0261724	0.305184	0.410028	6.92861	0.107449	0.50468	12	Similar to FL: Flavonol synthase/flavanone 3-hydroxylase (Petunia hybrida)
PHYAM_027515	0.111089	0.125362	1.2026	47.8362	0.184112	1.74102	12	Similar to ZAT8: Zinc finger protein ZAT8 (Arabidopsis thaliana)
PHYAM_007369	0.179091	0.109789	0.695721	2.06041	0.122284	0.321483	12	Similar to ORP4C: Oxysterol-binding protein-related protein 4C (Arabidopsis thaliana)
PHYAM_013131	2.10262	1.748	7.32209	28.1685	1.69871	4.18381	12	Protein of unknown function
PHYAM_010752	42.6962	37.331	128.825	487.634	50.2851	58.5722	12	Similar to GSTZ5: Protein IN2-1 homolog B (Oryza sativa subsp. japonica)
PHYAM_022548	2.3802	1.76654	7.08857	26.3898	2.48668	2.54289	12	Similar to OSCPNY2: Beta-Amyrin Synthase 2 (Panax ginseng)
PHYAM_022547	1.97207	1.35695	6.81659	26.749	2.11187	2.66549	12	Similar to OSCBPY: Beta-amyrin synthase (Betula platyphylla)
PHYAM_028620	2.29097	1.22609	7.19019	30.7937	2.69173	2.71651	12	Similar to TTS1: Beta-amyrin synthase (Solanum lycopersicum)
PHYAM_013187	3.60458	2.07219	11.1834	54.1698	4.00934	5.35176	12	Similar to TKPR1: Tetraketide alpha-pyrone reductase 1 (Arabidopsis thaliana)
PHYAM_016576	6.48221	3.63712	19.0382	85.1134	7.00435	11.1539	12	Protein of unknown function
PHYAM_021501	11.0531	6.31959	30.9625	110.075	15.3144	15.7367	12	Similar to DTX36: Protein DETOXIFICATION 36 (Arabidopsis thaliana)
PHYAM_010934	4.23082	2.70929	14.9224	28.2788	4.65642	4.302	12	Similar to ERG1: Elicitor-responsive protein 1 (Oryza sativa subsp. japonica)
PHYAM_000159	0.460849	1.60721	1.32385	0.600094	0.209865	0.574706	13	Similar to SBTI1.1: Subtilisin-like protease SBT1.1 (Arabidopsis thaliana)
PHYAM_005775	0.179686	0.645665	0.523665	0.231085	0.12809	0.176613	13	Similar to PAE3: Pectin acetylesterase 3 (Arabidopsis thaliana)
PHYAM_018114	0.344985	0.898329	0.755191	0.348168	0.186384	0.271678	13	Protein of unknown function
PHYAM_024754	1.66708	4.16693	3.53537	2.02287	0.786902	1.08888	13	Protein of unknown function
PHYAM_004296	1.59852	5.32223	4.63759	2.69041	1.23863	1.7119	13	Protein of unknown function
PHYAM_024232	0.768918	2.54517	2.30762	1.44823	0.554799	0.806292	13	Protein of unknown function
PHYAM_005385	0.457552	1.69299	1.42827	0.819082	0.368612	0.39243	13	Similar to RPM1: Disease resistance protein RPM1 (Arabidopsis thaliana)
PHYAM_020401	0.50877	2.337	1.85671	1.16551	0.418725	0.580232	13	Similar to MSL10: Mechanosensitive ion channel protein 10 (Arabidopsis thaliana)
PHYAM_023355	2.81608	10.1915	8.47028	6.07686	2.09635	2.26451	13	Similar to HSP22: Small heat shock protein%2C chloroplastic (Fragment) (Glycine max)
PHYAM_026316	0.688306	2.29902	1.89946	1.50185	0.46216	0.538381	13	Similar to PME22: Putative pectinesterase/pectinesterase inhibitor 22 (Arabidopsis thaliana)
PHYAM_019203	0.488008	1.45142	1.42452	0.790979	0.334098	0.363984	13	Similar to At2g27500: Glucan endo-1%2C3-beta-glucosidase 14 (Arabidopsis thaliana)
PHYAM_026039	1.57387	4.42586	4.72388	2.66646	1.02515	1.26386	13	Similar to RTM2: Inactive protein RESTRICTED TEV MOVEMENT 2 (Arabidopsis thaliana)
PHYAM_017070	0.254107	0.96147	0.94292	0.592391	0.11169	0.303906	13	Similar to PME8: Probable pectinesterase 8 (Arabidopsis thaliana)
PHYAM_023354	18.4804	61.0379	54.6744	47.5168	12.1954	16.3533	13	Similar to HSP21: Heat shock protein 21%2C chloroplastic (Arabidopsis thaliana)
PHYAM_027464	0.349511	1.02762	1.02976	0.811315	0.221136	0.346127	13	Similar to XTH10: Probable xyloglucan endotransglucosylase/hydrolase protein 10 (Arabidopsis thaliana)
PHYAM_012326	0.19417	0.798361	0.808046	0.28902	0.176229	0.217797	13	Protein of unknown function
PHYAM_014235	1.83669	6.84122	6.44839	2.75223	1.52772	1.88199	13	Similar to RTNLB9: Reticulon-like protein B9 (Arabidopsis thaliana)
PHYAM_027594	3.19637	12.0325	7.88085	6.71907	1.97606	2.73015	13	Similar to EXPB3: Expansin-B3 (Arabidopsis thaliana)
PHYAM_028652	0.833965	2.99689	1.81284	1.94336	0.469495	1.09044	13	Similar to RAC7: Rac-like GTP-binding protein 7 (Oryza sativa subsp. japonica)
PHYAM_028836	13.6048	34.9234	23.799	13.5376	5.87225	8.57948	13	Similar to LTL1: GDSL esterase/lipase LTL1 (Arabidopsis thaliana)
PHYAM_000773	1.9997	3.73945	5.30322	2.66963	0.77075	1.89771	13	Similar to ENDO1: Endonuclease 1 (Arabidopsis thaliana)
PHYAM_023814	3.18564	6.39327	9.46787	4.73807	1.35311	3.19078	13	Similar to DMP4: Protein DMP4 (Arabidopsis thaliana)
PHYAM_021692	0.531627	0.827286	1.12713	0.519335	0.192998	0.344422	13	Similar to REM4.1: Remorin 4.1 (Oryza sativa subsp. japonica)
PHYAM_024865	0.742517	1.43058	1.70558	1.07304	0.323514	0.654581	13	Similar to At4g34320: UPF0496 protein At4g34320 (Arabidopsis thaliana)
PHYAM_004978	1.82078	4.85901	6.54771	4.32535	1.02056	2.87563	13	Similar to TBL38: Protein trichome birefringence-like 38 (Arabidopsis thaliana)
PHYAM_005294	0.546783	1.23234	1.83066	1.14664	0.252757	0.68303	13	Similar to PME11: Putative pectinesterase 11 (Arabidopsis thaliana)
PHYAM_010695	0.30469	0.733284	1.10218	0.64796	0.130624	0.480045	13	Similar to TBL3: Protein trichome birefringence-like 3 (Arabidopsis thaliana)
PHYAM_018579	3.16072	7.99862	10.5573	7.04517	1.75426	6.25381	13	Similar to DMP2: Protein DMP2 (Arabidopsis thaliana)
PHYAM_017399	3.26411	4.61854	6.15828	3.74424	1.01133	3.51992	13	Similar to SAUR32: Auxin-responsive protein SAUR32 (Arabidopsis thaliana)
PHYAM_016497	4.45255	7.10305	8.10307	6.71013	1.58569	3.32219	13	Protein of unknown function
PHYAM_000844	0.389954	1.24932	1.03433	0.705651	0.190506	0.520968	13	Similar to CESA4: Cellulose synthase A catalytic subunit 4 [UDP-forming] (Arabidopsis thaliana)
PHYAM_002958	8.42932	23.6506	22.6431	15.2034	3.46536	11.6799	13	Similar to XCP2: Cysteine protease XCP2 (Arabidopsis thaliana)
PHYAM_011237	6.38807	17.7122	18.0295	11.0052	3.09891	8.66694	13	Similar to FLA11: Fasciclin-like arabinogalactan protein 11 (Arabidopsis thaliana)
PHYAM_021034	1.52393	3.78612	3.44931	2.44055	0.706414	1.9658	13	Similar to RIC4: CRIB domain-containing protein RIC4 (Arabidopsis thaliana)
PHYAM_017876	0.696156	1.54157	1.56754	0.941303	0.333516	0.836099	13	Similar to TBL33: Protein trichome birefringence-like 33 (Arabidopsis thaliana)
PHYAM_006336	0.685748	1.49681	1.32912	0.877148	0.263407	0.897841	13	Protein of unknown function
PHYAM_002892	0.456589	1.27586	1.37718	0.719113	0.282351	0.809307	13	Similar to GUX1: UDP-glucuronate:xylan alpha-glucuronosyltransferase 1 (Arabidopsis thaliana)
PHYAM_003814	1.18501	3.58449	4.01813	2.38236	0.674762	2.13533	13	Similar to nep1: Aspartic proteinase nepenthesin-1 (Nepenthes gracilis)
PHYAM_027410	0.754436	1.7963	2.1392	1.30526	0.37564	1.21011	13	Similar to IRX9: Probable beta-1%2C4-xylosyltransferase IRX9 (Arabidopsis thaliana)
PHYAM_003073	0.248932	0.739448	0.947883	0.472739	0.100196	0.388343	13	Similar to At4g11680: E3 ubiquitin-protein ligase At4g11680 (Arabidopsis thaliana)
PHYAM_016236	1.49796	5.18584	6.00727	3.1547	0.694731	2.47424	13	Similar to IRX12: Laccase-4 (Arabidopsis thaliana)
PHYAM_007813	1.29192	3.26042	4.12819	2.15951	0.685292	1.91773	13	Similar to IRX10: Probable beta-1%2C4-xylosyltransferase IRX10 (Arabidopsis thaliana)
PHYAM_016357	11.9684	24.2052	34.1431	19.0153	4.95648	15.3142	13	Protein of unknown function
PHYAM_006422	0.341857	0.931493	1.17156	0.520852	0.204032	0.396717	13	Similar to PLD1: Phospholipase D alpha 1 (Carica papaya)
PHYAM_016356	0.896903	2.06496	2.58894	1.08265	0.305889	0.989986	13	Protein of unknown function
PHYAM_003146	10.6454	20.3742	23.1871	11.7019	4.16043	12.7024	13	Similar to XCP1: Cysteine protease XCP1 (Arabidopsis thaliana)
PHYAM_004885	18.4049	28.1288	28.5153	17.1533	5.86317	16.9316	13	Similar to HOS3: Elongation of fatty acids protein 3-like (Arabidopsis thaliana)
PHYAM_025960	13.4698	21.9261	18.3204	14.1606	5.20955	12.6927	13	Similar to DMP4: Protein DMP4 (Arabidopsis thaliana)
PHYAM_013483	1.01501	2.44171	2.08593	1.08239	0.506569	1.14546	13	Similar to At4g13710: Probable pectate lyase 15 (Arabidopsis thaliana)
PHYAM_021618	0.284626	0.782408	0.637798	0.252979	0.125943	0.425459	13	Similar to CYP76AD1: Cytochrome P450 76AD1 (Beta vulgaris)
PHYAM_002670	2.72003	6.02547	4.73187	4.70754	1.11197	3.87134	13	Protein of unknown function
PHYAM_020541	0.372778	0.845714	1.48633	0.533964	0.131751	0.511102	13	Similar to IRX12: Laccase-4 (Arabidopsis thaliana)
PHYAM_018063	1.1337	3.16348	2.19523	2.905	0.594887	0.760726	13	Similar to PDCB3: PLASMODESMATA CALLOSE-BINDING PROTEIN 3 (Arabidopsis thaliana)
PHYAM_019657	4.30608	8.18328	8.93022	6.34428	1.43493	2.02784	13	Protein of unknown function
PHYAM_008184	0.682276	2.69593	2.96998	1.15472	0.563637	0.640537	13	Protein of unknown function
PHYAM_011950	0.386778	1.81137	0.975699	1.23779	0.179534	0.503737	13	Similar to AC97: Actin-97 (Solanum tuberosum)
PHYAM_021340	0.811495	3.84077	3.16863	2.60561	0.320006	1.57909	13	Similar to MAN6: Mannan endo-1%2C4-beta-mannosidase 6 (Arabidopsis thaliana)
PHYAM_004011	0.362742	1.41682	0.888252	0.459031	0.233519	0.235528	13	Protein of unknown function
PHYAM_017655	0.921274	3.72276	2.34543	1.16837	0.498301	0.691855	13	Protein of unknown function
PHYAM_028913	3.66489	13.0528	9.0383	5.93331	2.39977	2.85609	13	Similar to SEOB: Protein SIEVE ELEMENT OCCLUSION B (Arabidopsis thaliana)
PHYAM_006235	2.80246	12.6759	5.20627	4.59151	1.33138	2.26935	13	Similar to HSP21: Small heat shock protein%2C chloroplastic (Pisum sativum)
PHYAM_009321	0.668347	0.933857	0.921777	0.694303	0.140485	0.689592	13	Similar to At2g24560: GDSL esterase/lipase At2g24560 (Arabidopsis thaliana)
PHYAM_029035	2.95249	4.01878	3.4446	3.04801	0.812948	3.05559	13	Protein of unknown function
PHYAM_012580	3.83813	5.96205	4.87871	2.74055	0.647566	3.85672	13	Protein of unknown function
PHYAM_005273	0.575184	2.10979	3.81869	1.53063	0.351082	1.24763	13	Similar to UXT1: UDP-xylose transporter 1 (Arabidopsis thaliana)
PHYAM_019500	0.685337	2.44311	3.39373	1.2845	0.54941	0.90788	13	Similar to CESA8: Cellulose synthase A catalytic subunit 8 [UDP-forming] (Arabidopsis thaliana)
PHYAM_023766	0.816942	2.80579	3.62318	1.48955	0.398984	1.25517	13	Similar to LAC17: Laccase-17 (Arabidopsis thaliana)
PHYAM_024431	0.534491	2.11238	2.44322	1.10869	0.302143	0.94794	13	Similar to CESA7: Cellulose synthase A catalytic subunit 7 [UDP-forming] (Arabidopsis thaliana)
PHYAM_015031	0.362082	1.06072	1.53445	0.913421	0.238384	0.559076	13	Similar to TTL1: TPR repeat-containing thioredoxin TTL1 (Arabidopsis thaliana)
PHYAM_011296	0.49382	2.171	2.08008	1.10692	0.420911	0.531704	13	Similar to SUS6: Sucrose synthase 6 (Arabidopsis thaliana)
PHYAM_005864	0.836007	3.80963	1.25386	0.851279	0.326528	0.740001	13	Similar to Extracellular ribonuclease LE (Solanum lycopersicum)
PHYAM_002784	1.34605	2.57061	4.59209	2.78678	0.526166	2.50406	13	Similar to RAC7: Rac-like GTP-binding protein 7 (Oryza sativa subsp. japonica)
PHYAM_026320	4.51966	9.56739	9.81961	12.5809	1.96737	8.21504	13	Similar to At5g61750: Germin-like protein subfamily 3 member 4 (Arabidopsis thaliana)
PHYAM_007053	1.14774	3.28251	3.44699	1.71424	0.472129	1.8344	13	Similar to LAC17: Laccase-17 (Arabidopsis thaliana)
PHYAM_018323	2.88103	8.44093	9.98973	5.02554	1.21067	4.47419	13	Protein of unknown function
PHYAM_018851	1.44122	4.31813	5.5906	2.97034	0.677522	2.60297	13	Protein of unknown function
PHYAM_014388	0.526808	1.25347	1.95641	1.14748	0.224427	1.13212	13	Similar to At2g17940: WEB family protein At2g17940 (Arabidopsis thaliana)
PHYAM_025411	4.09069	10.0271	12.9952	7.28834	1.86751	7.87193	13	Similar to GLP7: Germin-like protein subfamily 1 member 1 (Arabidopsis thaliana)
PHYAM_022572	2.98142	5.30564	6.32782	3.50358	1.25639	5.20558	13	Similar to BXL5: Probable beta-D-xylosidase 5 (Arabidopsis thaliana)
PHYAM_003919	73.2956	311.07	238.776	170.653	57.3827	60.619	13	Similar to RD21B: Probable cysteine protease RD21B (Arabidopsis thaliana)
PHYAM_009415	0.725392	2.8609	2.81721	1.79872	0.480433	0.479983	13	Similar to GLIP2: GDSL esterase/lipase 2 (Arabidopsis thaliana)
PHYAM_012457	4.99008	15.3841	13.4313	11.4097	2.86476	2.48901	13	Similar to ASD1: Alpha-L-arabinofuranosidase 1 (Arabidopsis thaliana)
PHYAM_020473	0.143855	0.305459	0.500283	0.129902	0.0398651	0.0524498	13	Similar to OFUT6: O-fucosyltransferase 6 (Arabidopsis thaliana)
PHYAM_008393	1.49797	3.65086	4.4607	0.383249	0.643764	1.42996	13	Similar to BXL5: Probable beta-D-xylosidase 5 (Arabidopsis thaliana)
PHYAM_014678	0.284988	0.793814	1.19005	0.231464	0.128838	0.460909	13	Similar to PER64: Peroxidase 64 (Arabidopsis thaliana)
PHYAM_017022	2.39953	6.17784	7.07406	1.35757	0.809607	2.97884	13	Protein of unknown function
PHYAM_024064	0.350842	1.19256	1.01249	0.286195	0.158258	0.42655	13	Similar to NAC073: NAC domain-containing protein 73 (Arabidopsis thaliana)
PHYAM_028366	0.379964	1.81158	1.50174	0.223888	0.345406	0.398751	13	Protein of unknown function
PHYAM_029089	1.62283	6.82913	4.33975	1.0968	0.743592	1.13763	13	Similar to PER66: Peroxidase 66 (Arabidopsis thaliana)
PHYAM_001707	1.50198	4.80955	6.48306	3.5668	0.687619	2.92204	13	Protein of unknown function
PHYAM_003941	0.312867	1.16809	1.38895	0.920993	0.164466	0.689276	13	Similar to BXL2: Probable beta-D-xylosidase 2 (Arabidopsis thaliana)
PHYAM_015098	1.40511	5.02602	7.3487	5.13147	0.728454	2.8593	13	Protein of unknown function
PHYAM_004124	0.653117	2.85529	2.96875	1.57809	0.224623	0.929188	13	Similar to LAC11: Laccase-11 (Arabidopsis thaliana)
PHYAM_002500	1.74443	3.86143	6.18629	3.71662	0.636123	1.89083	13	Similar to AMC9: Metacaspase-9 (Arabidopsis thaliana)
PHYAM_017388	0.460271	1.57187	1.30282	0.960306	0.129849	0.417766	13	Similar to ANS: Probable 2-oxoglutarate-dependent dioxygenase ANS (Arabidopsis thaliana)
PHYAM_017533	0.476863	1.40126	1.49054	1.21183	0.146	0.556995	13	Protein of unknown function
PHYAM_020738	3.32936	9.61551	9.26238	9.84257	1.62119	4.80681	13	Protein of unknown function
PHYAM_025053	0.486947	1.40914	1.07985	1.57217	0.278188	0.367237	13	Similar to SERK4: LRR receptor kinase SERK2 (Oryza sativa subsp. japonica)
PHYAM_029428	0.167177	0.558289	0.460381	0.706772	0.110994	0.30268	13	Similar to At1g10780: F-box protein At1g10780 (Arabidopsis thaliana)
PHYAM_016327	3.74139	13.8748	17.9597	9.81509	1.69707	5.39191	13	Similar to FLA11: Fasciclin-like arabinogalactan protein 11 (Arabidopsis thaliana)
PHYAM_019142	0.45607	1.81223	2.27018	1.20801	0.223955	0.804313	13	Similar to COBL4: COBRA-like protein 4 (Arabidopsis thaliana)
PHYAM_016953	0.339094	1.45703	1.69389	0.707534	0.11242	0.4362	13	Similar to LAC17: Laccase-17 (Arabidopsis thaliana)
PHYAM_000280	0.0933763	0.53389	0.530896	0.308079	0.0578915	0.203795	13	Similar to CESA7: Cellulose synthase A catalytic subunit 7 [UDP-forming] (Arabidopsis thaliana)
PHYAM_019981	0.185589	1.06411	1.237	0.661731	0.142806	0.387815	13	Similar to AAE: Acetylajmalan esterase (Rauvolfia serpentina)
PHYAM_009326	0.222237	1.45378	1.40602	0.679113	0.10931	0.65291	13	Similar to MEE23: Berberine bridge enzyme-like 15 (Arabidopsis thaliana)
PHYAM_010796	0.27493	1.69016	1.52165	1.50868	0.396778	0.810237	13	Similar to Xyl2: Beta-xylosidase/alpha-L-arabinofuranosidase 2 (Medicago sativa subsp. varia)
PHYAM_027891	2.47487	15.8891	5.30817	2.34915	1.18064	3.63565	13	Similar to At1g12663: Thionin-like protein 2 (Arabidopsis thaliana)
PHYAM_006059	0.119975	0.810845	0.845694	0.499792	0.0678625	0.175225	13	Similar to TBL34: Protein trichome birefringence-like 34 (Arabidopsis thaliana)
PHYAM_008074	1.05271	5.58857	4.94473	2.99916	0.500024	1.8089	13	Similar to LAC11: Laccase-11 (Arabidopsis thaliana)
PHYAM_024167	0.515939	3.11338	3.20693	1.64723	0.307908	0.938806	13	Similar to ESK1: Protein ESKIMO 1 (Arabidopsis thaliana)
PHYAM_007376	1.49744	8.71055	5.62608	1.80014	1.48258	1.78758	13	Similar to J: MADS-box protein JOINTLESS (Solanum lycopersicum)
PHYAM_007377	0.81625	5.27341	3.7277	0.605997	0.633805	1.17574	13	Similar to AGL24: MADS-box protein AGL24 (Arabidopsis thaliana)
PHYAM_012390	0.0921011	1.52572	1.04865	0.158514	0.156095	0.51145	13	Similar to CAISE5: Glucose and ribitol dehydrogenase (Daucus carota)
PHYAM_007938	0.301372	1.79459	1.08815	0.319119	0.0467837	0.677684	13	Similar to PER66: Peroxidase 66 (Arabidopsis thaliana)
PHYAM_028435	4.75447	26.5173	5.26456	0.829996	1.07378	7.48414	13	Similar to DIR1: Putative lipid-transfer protein DIR1 (Arabidopsis thaliana)
PHYAM_000284	0.450448	0.780215	1.58777	0.610293	0.429361	0.462853	14	Similar to MYOB7: Myosin-binding protein 7 (Arabidopsis thaliana)
PHYAM_026088	23.88	36.8306	74.9478	33.9616	14.4218	21.2517	14	Protein of unknown function
PHYAM_009911	2.75064	5.99931	9.24549	3.40826	2.55275	2.3872	14	Similar to SCPL27: Serine carboxypeptidase-like 27 (Arabidopsis thaliana)
PHYAM_016528	1.98602	3.8403	6.07466	2.6885	1.09595	1.7974	14	Similar to PLDALPHA4: Phospholipase D alpha 4 (Arabidopsis thaliana)
PHYAM_024620	2.25505	5.90017	8.58076	4.62931	1.64056	2.50512	14	Similar to RTM2: Inactive protein RESTRICTED TEV MOVEMENT 2 (Arabidopsis thaliana)
PHYAM_002751	0.16793	0.381267	0.49238	0.234835	0.0440878	0.210072	14	Similar to At5g55950: Nucleotide-sugar uncharacterized transporter 2 (Arabidopsis thaliana)
PHYAM_025808	0.519008	0.866181	1.30968	0.722162	0.109419	0.481769	14	Similar to RNS1: Ribonuclease 1 (Arabidopsis thaliana)
PHYAM_004802	1.41969	2.07198	3.62751	2.04841	0.933158	1.73878	14	Protein of unknown function
PHYAM_014946	2.91844	4.19253	7.81352	4.11009	2.14587	2.97046	14	Similar to CIPK14: CBL-interacting serine/threonine-protein kinase 14 (Arabidopsis thaliana)
PHYAM_010899	1.54281	2.46056	3.63631	2.01179	0.916735	1.3365	14	Similar to CAT4: Cationic amino acid transporter 4%2C vacuolar (Arabidopsis thaliana)
PHYAM_021547	1.49752	3.21474	3.94798	2.26991	0.842164	1.51017	14	Protein of unknown function
PHYAM_026216	2.2825	3.9127	4.91125	2.92607	1.02475	1.97836	14	Similar to ARALYDRAFT_321547: CASP-like protein 4B1 (Arabidopsis lyrata subsp. lyrata)
PHYAM_007863	10.9049	19.2588	26.2929	15.6651	5.27087	12.0621	14	Similar to RNS1: Ribonuclease 1 (Arabidopsis thaliana)
PHYAM_019731	3.54063	7.17317	9.23351	5.1421	1.87649	4.52712	14	Protein of unknown function
PHYAM_027041	0.405678	0.824542	1.18085	0.688729	0.196062	0.483215	14	Protein of unknown function
PHYAM_020336	0.853117	2.00342	2.84493	1.52189	0.464215	1.40696	14	Similar to IRX15-L: Protein IRX15-LIKE (Arabidopsis thaliana)
PHYAM_028130	2.96384	6.80551	10.6748	5.21239	1.95425	4.23057	14	Similar to PSK6: Putative phytosulfokines 6 (Arabidopsis thaliana)
PHYAM_008972	8.85556	14.089	20.9147	10.4328	5.07701	11.3238	14	Similar to DIR19: Dirigent protein 19 (Arabidopsis thaliana)
PHYAM_021288	0.333529	0.683708	1.04852	0.473175	0.183943	0.632697	14	Similar to IRX9: Probable beta-1%2C4-xylosyltransferase IRX9 (Arabidopsis thaliana)
PHYAM_029751	0.230699	0.382683	0.642872	0.293316	0.075253	0.315567	14	Similar to CYP81E1: Isoflavone 2'-hydroxylase (Glycyrrhiza echinata)
PHYAM_003712	4.49585	5.5038	6.85174	4.35162	1.40648	4.25694	14	Similar to ATG8I: Autophagy-related protein 8i (Arabidopsis thaliana)
PHYAM_024460	1.41248	2.14947	2.62043	1.66676	0.715622	1.53572	14	Similar to At4g34215: Probable carbohydrate esterase At4g34215 (Arabidopsis thaliana)
PHYAM_026124	10.3852	14.7223	19.031	12.1997	4.75165	9.23541	14	Similar to AMC9: Metacaspase-9 (Arabidopsis thaliana)
PHYAM_015134	81.3848	94.3414	118.66	80.9665	27.8586	48.9243	14	Protein of unknown function
PHYAM_025375	1.86468	2.47479	3.66635	2.23995	0.780349	0.985101	14	Protein of unknown function
PHYAM_004444	2.48576	2.54931	3.90763	3.24784	1.06098	2.3122	14	Similar to SWEET2: Bidirectional sugar transporter SWEET2 (Arabidopsis thaliana)
PHYAM_017265	7.18704	8.0744	9.58099	7.69449	2.72019	6.53312	14	Similar to UGD1: UDP-glucose 6-dehydrogenase 1 (Glycine max)
PHYAM_000866	5.91956	12.6626	13.3765	7.54382	3.34825	6.9068	14	Similar to SCPL48: Serine carboxypeptidase-like 48 (Arabidopsis thaliana)
PHYAM_001694	1.55032	3.59835	3.53398	2.04017	0.968084	1.25989	14	Similar to HVA22F: HVA22-like protein f (Arabidopsis thaliana)
PHYAM_022602	0.702133	2.01028	1.96296	1.12911	0.517519	0.76224	14	Protein of unknown function
PHYAM_024025	0.568037	1.57183	1.54718	0.882431	0.39407	0.544308	14	Protein of unknown function
PHYAM_013840	0.548416	1.65989	1.62278	0.974114	0.426806	0.490347	14	Similar to SUS6: Sucrose synthase 6 (Arabidopsis thaliana)
PHYAM_014526	0.646836	1.79809	1.71715	1.02798	0.424537	0.452985	14	Similar to At4g31140: Glucan endo-1%2C3-beta-glucosidase 5 (Arabidopsis thaliana)
PHYAM_010422	2.09159	6.09569	5.31581	2.69353	1.46575	2.01674	14	Similar to At3g13560: Glucan endo-1%2C3-beta-glucosidase 4 (Arabidopsis thaliana)
PHYAM_006236	8.3696	20.2675	19.0915	15.6246	4.97097	7.1548	14	Similar to HSP22: Small heat shock protein%2C chloroplastic (Fragment) (Glycine max)
PHYAM_027986	0.239483	0.614697	0.623395	0.453526	0.142847	0.19953	14	Protein of unknown function
PHYAM_025323	5.85589	11.6804	12.0023	8.58646	3.01032	4.89133	14	Similar to GAD4: Glutamate decarboxylase 4 (Arabidopsis thaliana)
PHYAM_011977	3.94185	8.1735	9.66739	6.85137	2.52686	3.12747	14	Protein of unknown function
PHYAM_012254	0.698425	2.19606	2.46914	1.54795	0.566627	0.754519	14	Similar to NDR1: Protein NDR1 (Arabidopsis thaliana)
PHYAM_028229	0.16297	0.495891	0.585097	0.365154	0.096838	0.202148	14	Similar to LAC4: Laccase-4 (Oryza sativa subsp. japonica)
PHYAM_015973	0.83133	2.93251	3.1054	2.23051	0.83003	0.963581	14	Similar to ACR4: ACT domain-containing protein ACR4 (Arabidopsis thaliana)
PHYAM_015763	0.631695	1.20585	1.11966	1.03475	0.291293	0.367738	14	Similar to At1g75720: WEB family protein At1g75720 (Arabidopsis thaliana)
PHYAM_004014	35.557	59.109	63.8215	27.2999	16.9073	28.5747	14	Similar to PEAMT: Phosphoethanolamine N-methyltransferase (Spinacia oleracea)
PHYAM_019737	19.0061	28.9388	29.2028	13.6984	8.33889	18.591	14	Similar to KCS4: 3-ketoacyl-CoA synthase 4 (Arabidopsis thaliana)
PHYAM_017831	0.435823	0.76005	1.47538	0.54426	0.0414982	0.681515	14	Similar to LBD18: LOB domain-containing protein 18 (Arabidopsis thaliana)
PHYAM_020598	0.690624	1.25685	2.37775	1.23571	0.108206	1.22455	14	Similar to OFP17: Transcription repressor OFP17 (Arabidopsis thaliana)
PHYAM_021298	0.276266	0.582	0.989735	0.351526	0.137225	0.404692	14	Similar to GAUT12: Probable galacturonosyltransferase 12 (Arabidopsis thaliana)
PHYAM_025428	0.598069	1.29799	2.36119	0.991274	0.203999	0.846815	14	Similar to GXM1: Glucuronoxylan 4-O-methyltransferase 1 (Arabidopsis thaliana)
PHYAM_000546	6.94318	8.31721	26.358	12.0224	6.84092	8.89083	14	Similar to BHLH149: Transcription factor bHLH149 (Arabidopsis thaliana)
PHYAM_019714	0.210144	0.274968	0.710486	0.355243	0.147703	0.274867	14	Protein of unknown function
PHYAM_021583	18.9572	26.9563	72.6229	37.2853	15.4527	24.1765	14	Similar to Glutamine synthetase nodule isozyme (Vigna aconitifolia)
PHYAM_021145	1.38348	2.12561	4.86735	2.69342	0.996662	1.43103	14	Similar to WOX4: WUSCHEL-related homeobox 4 (Arabidopsis thaliana)
PHYAM_020614	2.79268	3.26506	10.8236	5.32866	1.61499	3.53444	14	Similar to FLA7: Fasciclin-like arabinogalactan protein 7 (Arabidopsis thaliana)
PHYAM_022536	2.8764	3.4212	9.34436	4.16383	1.329	2.7216	14	Similar to CEL3: Endoglucanase 9 (Arabidopsis thaliana)
PHYAM_021105	0.776892	1.2908	2.85216	1.26075	0.510822	1.15351	14	Similar to GATL8: Probable galacturonosyltransferase-like 8 (Arabidopsis thaliana)
PHYAM_006927	3.16481	3.67079	10.9411	6.55568	2.61386	3.18188	14	Similar to SGPP: Haloacid dehalogenase-like hydrolase domain-containing protein Sgpp (Arabidopsis thaliana)
PHYAM_012378	31.1183	34.1445	95.9083	56.5192	21.1763	26.035	14	Similar to HPL: Fatty acid hydroperoxide lyase%2C chloroplastic (Solanum lycopersicum)
PHYAM_012377	45.8995	54.6109	133.57	81.4568	30.8738	39.0372	14	Similar to HPL: Fatty acid hydroperoxide lyase%2C chloroplastic (Solanum lycopersicum)
PHYAM_009724	1.25251	1.63658	4.33602	2.87617	0.815559	1.24547	14	Similar to At3g47200: UPF0481 protein At3g47200 (Arabidopsis thaliana)
PHYAM_010802	30.6952	40.9081	96.3369	61.7708	27.2031	35.5152	14	Similar to CRT3: Calreticulin-3 (Arabidopsis thaliana)
PHYAM_029693	1.18731	1.34191	3.82482	2.87896	1.08063	1.50051	14	Similar to AS: Hydroquinone glucosyltransferase (Rauvolfia serpentina)
PHYAM_028523	16.5254	14.321	39.6607	25.217	9.21211	18.2059	14	Protein of unknown function
PHYAM_020058	25.6404	23.6568	57.8888	23.3551	14.0975	21.7183	14	Similar to ALDH3F1: Aldehyde dehydrogenase family 3 member F1 (Arabidopsis thaliana)
PHYAM_003168	39.6317	61.0191	112.247	98.3842	29.9943	51.3385	14	Similar to At3g26430: GDSL esterase/lipase At3g26430 (Arabidopsis thaliana)
PHYAM_020770	0.598619	0.886793	1.67864	1.46666	0.464557	0.836108	14	Protein of unknown function
PHYAM_010031	1.02504	2.19801	2.95375	2.80412	0.788112	0.932552	14	Similar to PERK1: Proline-rich receptor-like protein kinase PERK1 (Arabidopsis thaliana)
PHYAM_021086	2.02711	4.56159	6.73799	6.26744	1.57186	2.30751	14	Similar to TBL38: Protein trichome birefringence-like 38 (Arabidopsis thaliana)
PHYAM_021087	1.71217	3.7044	5.26567	4.56813	1.19886	2.01731	14	Similar to TBL37: Protein trichome birefringence-like 37 (Arabidopsis thaliana)
PHYAM_021357	2.20764	4.22264	5.40947	5.61802	1.28489	2.30588	14	Similar to Dynein 8 kDa light chain%2C flagellar outer arm (Chlamydomonas reinhardtii)
PHYAM_028750	0.411219	0.989016	1.12825	1.09213	0.222669	0.333724	14	Protein of unknown function
PHYAM_003908	3.87311	4.04451	10.3931	11.682	2.54945	4.74398	14	Similar to Chitinase 2 (Tulipa bakeri)
PHYAM_005210	33.5823	47.84	116.286	123.881	33.5879	39.9107	14	Protein of unknown function
PHYAM_026857	1.49955	0.913663	1.86929	1.18421	0.446737	0.945941	14	Protein of unknown function
PHYAM_026923	0.300669	0.389967	0.53106	0.336344	0.132175	0.43875	14	Similar to AAE: Acetylajmalan esterase (Rauvolfia serpentina)
PHYAM_008863	16.1439	28.1671	52.5358	20.5214	7.57517	32.3529	14	Protein of unknown function
PHYAM_004940	4.66011	7.32821	18.4858	5.75994	5.15698	17.9396	14	Protein of unknown function
PHYAM_000654	0.3293	0.205528	1.29759	1.12572	0.269854	0.78545	14	Similar to WIP3: Zinc finger protein WIP3 (Arabidopsis thaliana)
PHYAM_029259	1.16598	0.613808	3.31892	3.53462	0.510598	1.42151	14	Protein of unknown function
PHYAM_010810	13.0678	13.3267	33.5325	57.2204	8.5091	13.1243	14	Similar to At4g34215: Probable carbohydrate esterase At4g34215 (Arabidopsis thaliana)
PHYAM_023526	7.17403	5.05395	15.3409	23.4542	3.54911	5.56575	14	Similar to DIR21: Dirigent protein 21 (Arabidopsis thaliana)
PHYAM_017147	2.32582	3.50542	5.79778	6.67254	1.28713	3.20525	14	Similar to DMP3: Protein DMP3 (Arabidopsis thaliana)
PHYAM_024596	38.5976	70.2675	141.633	175.903	32.8694	81.5965	14	Protein of unknown function
PHYAM_018473	0.224637	1.94649	4.64615	7.20493	0.772849	1.95005	14	Similar to MIOX1: Inositol oxygenase 1 (Arabidopsis thaliana)
PHYAM_029705	0.209362	1.49741	4.14601	5.67051	1.20348	3.43235	14	Similar to POX2: Proline dehydrogenase 2%2C mitochondrial (Arabidopsis thaliana)
PHYAM_003533	5.7349	5.347	18.6338	7.36594	4.89575	6.3373	14	Similar to GDH2: Glycine cleavage system H protein 2%2C mitochondrial (Arabidopsis thaliana)
PHYAM_005604	29.621	26.0043	104.757	47.2442	26.1764	28.3038	14	Similar to PPC6-7: Probable protein phosphatase 2C 73 (Arabidopsis thaliana)
PHYAM_017980	13.5786	14.6505	51.6793	21.1502	14.2519	13.6893	14	Similar to LOX6: Lipoxygenase 6%2C chloroplastic (Arabidopsis thaliana)
PHYAM_018998	9.943	11.1582	39.7282	19.7773	10.7172	11.3525	14	Protein of unknown function
PHYAM_028447	11.861	3.53015	23.3614	9.33336	5.3202	8.09134	14	Similar to CAF1-11: Probable CCR4-associated factor 1 homolog 11 (Arabidopsis thaliana)
PHYAM_007775	28.0606	26.2335	101.637	98.5666	28.7731	34.8095	14	Similar to COMT1: Caffeic acid 3-O-methyltransferase (Rosa chinensis)
PHYAM_025351	34.9904	30.0529	134.263	108.762	33.3707	62.2258	14	Similar to Cucumber peeling cupredoxin (Cucumis sativus)
PHYAM_012247	0.892144	0.653242	3.23335	2.21659	0.897757	0.942443	14	Similar to SCL9: Scarecrow-like protein 9 (Arabidopsis thaliana)
PHYAM_023476	0.869989	0.6504	3.4545	1.88048	0.905988	1.13122	14	Similar to DAR1: Protein DA1-related 1 (Arabidopsis thaliana)
PHYAM_016783	3.45167	1.50765	7.70078	6.63589	2.06937	4.46212	14	Protein of unknown function
PHYAM_010393	0.41094	0.258111	1.84128	1.03237	0.493579	1.7741	14	Similar to At1g51440: Phospholipase A1-Igamma3%2C chloroplastic (Arabidopsis thaliana)
PHYAM_001188	0.229555	0.527883	0.781025	0.343115	0.144009	0.134356	14	Protein of unknown function
PHYAM_026038	1.91171	4.1376	5.82775	2.75154	1.28668	1.44625	14	Similar to RTM2: Inactive protein RESTRICTED TEV MOVEMENT 2 (Arabidopsis thaliana)
PHYAM_024794	0.216864	0.605221	0.658604	0.33932	0.156552	0.135236	14	Protein of unknown function
PHYAM_012049	0.282019	0.71524	1.05774	0.748345	0.0846324	0.236943	14	Similar to At5g56590: Glucan endo-1%2C3-beta-glucosidase 13 (Arabidopsis thaliana)
PHYAM_019521	0.668302	2.16789	2.60392	2.07321	0.643196	0.509734	14	Similar to HIPP37: Heavy metal-associated isoprenylated plant protein 37 (Arabidopsis thaliana)
PHYAM_005394	0.971909	1.08785	3.57669	1.47771	0.970703	0.880469	14	Protein of unknown function
PHYAM_025769	1.65026	1.69592	5.60206	2.557	1.38751	1.42514	14	Similar to ZIFL2: Probable peptide/nitrate transporter At3g43790 (Arabidopsis thaliana)
PHYAM_027245	6.10595	12.5361	23.6374	13.4386	6.75899	4.40041	14	Similar to At1g77060: Carboxyvinyl-carboxyphosphonate phosphorylmutase%2C chloroplastic (Arabidopsis thaliana)
PHYAM_008760	3.26518	8.88193	13.0799	16.3458	3.45147	3.12009	14	Similar to At5g42250: Alcohol dehydrogenase-like 7 (Arabidopsis thaliana)
PHYAM_012938	0.660904	1.52404	2.23664	2.55178	0.58043	0.501565	14	Similar to MAN1: Mannan endo-1%2C4-beta-mannosidase 1 (Oryza sativa subsp. japonica)
PHYAM_006857	5.49481	5.67651	21.1124	14.1101	4.97319	5.00328	14	Similar to GLCAT14B: Beta-glucuronosyltransferase GlcAT14B (Arabidopsis thaliana)
PHYAM_017686	1.83675	2.0231	7.12006	3.26233	1.65905	1.34523	14	Similar to RHD3: Protein ROOT HAIR DEFECTIVE 3 (Arabidopsis thaliana)
PHYAM_000879	4.58019	8.80786	26.9674	18.3506	6.5394	7.47717	14	Similar to At3g02090: Probable mitochondrial-processing peptidase subunit beta%2C mitochondrial (Arabidopsis thaliana)
PHYAM_016492	5.13535	9.16425	27.004	21.8526	6.53134	7.55979	14	Similar to At3g02090: Probable mitochondrial-processing peptidase subunit beta%2C mitochondrial (Arabidopsis thaliana)
PHYAM_006977	1.2703	2.31348	5.13895	4.33471	1.23647	1.70415	14	Similar to RGS1: Regulator of G-protein signaling 1 (Arabidopsis thaliana)
PHYAM_024783	0.369052	1.16693	2.04217	1.58632	0.506938	0.66053	14	Similar to At1g11330: G-type lectin S-receptor-like serine/threonine-protein kinase At1g11330 (Arabidopsis thaliana)
PHYAM_027809	0.153543	0.503709	0.907967	0.838716	0.173947	0.333559	14	Similar to At3g47570: Probable LRR receptor-like serine/threonine-protein kinase At3g47570 (Arabidopsis thaliana)
PHYAM_005763	11.2271	21.5145	62.8522	35.2312	15.2633	18.7118	14	Similar to SAMS4: S-adenosylmethionine synthase 4 (Atriplex nummularia)
PHYAM_012149	5.81029	8.46909	24.7984	14.1392	6.88036	7.71353	14	Similar to PGR: Protein PGR (Arabidopsis thaliana)
PHYAM_022926	2.06604	3.28662	9.32703	5.36744	2.38202	3.0845	14	Similar to SD18: Receptor-like serine/threonine-protein kinase SD1-8 (Arabidopsis thaliana)
PHYAM_015283	6.47836	13.4343	33.9054	20.4945	8.95127	13.1468	14	Protein of unknown function
PHYAM_021814	1.34385	3.35518	10.9333	7.05895	1.74666	3.86526	14	Similar to LOX2.1: Linoleate 13S-lipoxygenase 2-1%2C chloroplastic (Solanum tuberosum)
PHYAM_009181	0.306731	0.679645	1.40117	0.688394	0.338136	0.452046	14	Similar to ZAR1: Receptor protein kinase-like protein ZAR1 (Arabidopsis thaliana)
PHYAM_020424	22.0216	53.1867	92.2473	48.8935	26.7481	25.0375	14	Similar to GGCT2%3B2: Gamma-glutamylcyclotransferase 2-2 (Arabidopsis thaliana)
PHYAM_010667	2.68123	6.65403	11.4466	6.81292	2.96711	4.43644	14	Similar to TPA1: Phenylalanine ammonia-lyase (Nicotiana tabacum)
PHYAM_022276	0.192463	0.579749	0.962268	0.61064	0.254848	0.383777	14	Similar to NAC007: NAC domain-containing protein 7 (Arabidopsis thaliana)
PHYAM_016543	0.690843	1.91676	2.95552	1.26278	0.755829	1.13183	14	Similar to Serine hydroxymethyltransferase%2C mitochondrial (Solanum tuberosum)
PHYAM_008534	0.511497	0.785328	2.57328	0.971165	0.510906	0.776667	14	Protein of unknown function
PHYAM_029221	40.3332	51.0008	166.209	59.464	45.5596	50.7622	14	Similar to CYTB5-E: Cytochrome b5 isoform E (Arabidopsis thaliana)
PHYAM_011761	0.472884	0.800996	2.32192	1.06136	0.394512	0.666549	14	Similar to Caffeoyl-CoA O-methyltransferase (Stellaria longipes)
PHYAM_026677	7.89723	14.2834	42.8865	19.2208	7.67924	11.4255	14	Similar to At5g09300: 2-oxoisovalerate dehydrogenase subunit alpha 2%2C mitochondrial (Arabidopsis thaliana)
PHYAM_013632	46.7974	80.1782	249.637	117.199	48.8671	79.7757	14	Similar to ARPN: Basic blue protein (Arabidopsis thaliana)
PHYAM_012198	0.311946	0.40515	1.30712	0.719597	0.205057	0.351007	14	Protein of unknown function
PHYAM_012557	1.9817	3.96937	9.12089	3.35974	2.0886	2.78393	14	Similar to POT8: Potassium transporter 8 (Arabidopsis thaliana)
PHYAM_009829	0.486037	2.06065	2.40291	1.24541	0.506034	0.686798	14	Similar to G2/mitotic-specific cyclin-1 (Antirrhinum majus)
PHYAM_018377	0.152749	0.58935	0.649185	0.574189	0.155638	0.244305	14	Similar to CHUP1: Protein CHUP1%2C chloroplastic (Arabidopsis thaliana)
PHYAM_022557	0.438731	0.998449	2.36045	2.22521	0.438288	0.744451	14	Similar to BBD2: Bifunctional nuclease 2 (Arabidopsis thaliana)
PHYAM_016433	0.262313	0.817356	1.16358	0.502851	0.188463	0.787673	14	Similar to DSEL: Phospholipase A1-IIgamma (Arabidopsis thaliana)
PHYAM_026138	5.69217	5.98188	24.9384	1.99331	4.56858	10.1417	14	Protein of unknown function
PHYAM_003157	7.36845	12.5951	36.8754	44.4534	5.9612	20.0915	14	Protein of unknown function
PHYAM_012179	2.4873	5.10205	13.9949	21.9703	3.38535	4.30958	14	Similar to CYP98A2: Cytochrome P450 98A2 (Glycine max)
PHYAM_020999	0.311546	0.849862	2.52978	3.92021	0.401998	0.801992	14	Similar to AVT1I: Amino acid transporter AVT1I (Arabidopsis thaliana)
PHYAM_001056	1.28349	2.04516	5.69133	3.2218	1.50929	1.24518	14	Similar to CRK10: Cysteine-rich receptor-like protein kinase 10 (Arabidopsis thaliana)
PHYAM_024925	3.80227	9.18095	22.6458	12.2804	5.33505	4.42867	14	Similar to ABCG42: ABC transporter G family member 42 (Oryza sativa subsp. japonica)
PHYAM_020106	3.74918	5.69519	18.9107	9.27013	4.63017	4.87486	14	Similar to RAB2BV: Ras-related protein Rab2BV (Beta vulgaris)
PHYAM_019199	0.956875	2.19224	7.35794	4.83495	2.07608	1.35218	14	Protein of unknown function
PHYAM_003340	3.16349	7.50116	23.1611	11.6864	2.45147	2.99711	14	Similar to At2g25737: Sulfite exporter TauE/SafE family protein 3 (Arabidopsis thaliana)
PHYAM_009315	0.339269	0.758348	2.23044	0.960164	0.353771	0.506033	14	Similar to At1g11330: G-type lectin S-receptor-like serine/threonine-protein kinase At1g11330 (Arabidopsis thaliana)
PHYAM_019064	6.3877	11.6822	36.3962	15.4325	6.3924	9.04734	14	Similar to At5g09300: 2-oxoisovalerate dehydrogenase subunit alpha 2%2C mitochondrial (Arabidopsis thaliana)
PHYAM_018070	0.896521	2.91572	6.97774	3.07263	0.901934	1.6091	14	Similar to TBL38: Protein trichome birefringence-like 38 (Arabidopsis thaliana)
PHYAM_017732	21.7058	32.6284	107.833	39.4209	19.8362	17.7087	14	Similar to ZPR2: Protein LITTLE ZIPPER 2 (Arabidopsis thaliana)
PHYAM_021885	32.2174	65.0208	201.605	79.6521	33.0124	35.5022	14	Protein of unknown function
PHYAM_021112	0.930491	1.65625	4.84677	2.13658	1.17981	0.79366	14	Similar to RGA1: DELLA protein RGA1 (Brassica campestris)
PHYAM_010278	0.0953762	0.248826	0.605703	0.235962	0	0.119069	14	Similar to (RS)-norcoclaurine 6-O-methyltransferase (Coptis japonica)
PHYAM_017925	0.0409611	0.186425	0.449426	0.157057	0.039307	0.0583205	14	Similar to SHT: Spermidine hydroxycinnamoyl transferase (Arabidopsis thaliana)
PHYAM_008229	0.0914975	0.282189	0.505893	0.198535	0.128063	0.0643361	14	Similar to SEC15A: Exocyst complex component SEC15A (Arabidopsis thaliana)
PHYAM_011597	0.38448	1.47738	2.26511	1.47451	0.481775	0.334883	14	Similar to ITN1: Ankyrin repeat-containing protein ITN1 (Arabidopsis thaliana)
PHYAM_027480	0.315778	1.39852	2.41344	1.62273	0.667988	0.604737	14	Similar to At1g11300: G-type lectin S-receptor-like serine/threonine-protein kinase At1g11300 (Arabidopsis thaliana)
PHYAM_024992	0.145641	0.521912	0.871846	0.481486	0.0244871	0.0461075	14	Similar to At2g31100: Phospholipase A1-IIbeta (Arabidopsis thaliana)
PHYAM_005746	5.58178	12.8311	32.9079	26.1183	4.96908	5.59438	14	Similar to ALDH2C4: Aldehyde dehydrogenase family 2 member C4 (Arabidopsis thaliana)
PHYAM_023651	0.64542	2.21908	5.29127	1.91815	0.229635	0.716746	14	Similar to Putative invertase inhibitor (Platanus acerifolia)
PHYAM_017154	0.420458	1.6931	3.58053	2.69918	0.582166	0.540778	14	Similar to MSL10: Mechanosensitive ion channel protein 10 (Arabidopsis thaliana)
PHYAM_020830	0.24973	1.10793	1.92644	1.47842	0.316124	0.391197	14	Similar to GLIP7: GDSL esterase/lipase 7 (Arabidopsis thaliana)
PHYAM_021525	1.49692	6.39186	6.52715	2.41534	1.75426	1.21129	14	Protein of unknown function
PHYAM_000360	0.207705	0.544689	2.55994	3.54294	0.183292	0.241975	15	Similar to H6H: Hyoscyamine 6-dioxygenase (Hyoscyamus niger)
PHYAM_019408	0	0.0884642	0.621868	0.78116	0.0509221	0.0134308	15	Similar to At4g15970: Uncharacterized protein At4g15970 (Arabidopsis thaliana)
PHYAM_022426	0.0997162	1.09594	7.03473	8.7288	0.0362392	1.13244	15	Similar to ABP19A: Auxin-binding protein ABP19a (Prunus persica)
PHYAM_000653	0.188289	0.759417	2.76442	3.13624	0.358573	0.290173	15	Similar to GALT29A: Beta-1%2C6-galactosyltransferase GALT29A (Arabidopsis thaliana)
PHYAM_007789	0.198406	0.259622	1.42091	1.67493	0.177749	0.138576	15	Similar to RFS2: Probable galactinol--sucrose galactosyltransferase 2 (Arabidopsis thaliana)
PHYAM_022088	0.263296	0.331429	2.21072	2.84542	0.311974	0.301146	15	Similar to ARID2: AT-rich interactive domain-containing protein 2 (Arabidopsis thaliana)
PHYAM_015044	1.94407	2.21517	18.4017	18.8627	2.41551	3.00914	15	Similar to SUFE2: SufE-like protein 2%2C chloroplastic (Arabidopsis thaliana)
PHYAM_025019	0.308306	0.610848	3.78931	4.24648	0.384958	0.703075	15	Similar to WRKY40: Probable WRKY transcription factor 40 (Arabidopsis thaliana)
PHYAM_019549	4.67	2.83224	52.3275	60.503	5.50104	11.2045	15	Protein of unknown function
PHYAM_003696	0.0494846	0.111138	0.566465	0.557125	0.0313606	0	15	Protein of unknown function
PHYAM_000962	2.77135	3.48978	16.2701	23.4491	2.69867	3.32155	15	Similar to MSP1: Leucine-rich repeat receptor protein kinase MSP1 (Oryza sativa subsp. japonica)
PHYAM_006056	5.82352	11.2872	70.9975	98.7369	12.3739	18.0931	15	Similar to CHS: Chalcone synthase (Dianthus monspessulanus)
PHYAM_025816	2.31768	5.68038	26.0706	42.0469	1.76929	6.45278	15	Similar to VIT_06s0061g00120: Glucan endo-1%2C3-beta-glucosidase (Vitis vinifera)
PHYAM_029257	0.569801	0.466193	4.55301	7.81663	1.26338	0.939759	15	Similar to MPT3: Mitochondrial phosphate carrier protein 3%2C mitochondrial (Arabidopsis thaliana)
PHYAM_001928	0.396286	0.257739	41.2622	100.142	0.204224	0.88691	15	Similar to At1g10810: Probable aldo-keto reductase 1 (Arabidopsis thaliana)
PHYAM_006350	0.025173	0.0118952	1.89846	5.43559	0.0113703	0.0825805	15	Similar to ZOG1: Zeatin O-glucosyltransferase (Phaseolus lunatus)
PHYAM_027241	0.08188	0.194429	5.59567	16.9191	0.0633763	0.376632	15	Similar to GSVIVT00037159001: Peroxidase 5 (Vitis vinifera)
PHYAM_007580	3.54331	1.48559	55.7283	156.316	3.83839	12.2697	15	Similar to MO3: Monooxygenase 3 (Arabidopsis thaliana)
PHYAM_015815	0.0633465	0.0296182	1.33722	3.41997	0.0959539	0.323263	15	Similar to NHL6: NDR1/HIN1-like protein 6 (Arabidopsis thaliana)
PHYAM_003164	0.040707	0.166122	1.04496	2.04905	0.0715645	0.137226	15	Protein of unknown function
PHYAM_018700	0.027109	0.0817341	0.599884	1.1262	0.0285391	0.0588801	15	Similar to CSLA2: Glucomannan 4-beta-mannosyltransferase 2 (Arabidopsis thaliana)
PHYAM_018556	0.0541185	0.142275	1.10806	2.34504	0.117835	0.147005	15	Similar to 4-coumarate--CoA ligase 2 (Glycine max)
PHYAM_022423	9.41113	11.6308	71.7792	138.598	8.30633	9.00763	15	Protein of unknown function
PHYAM_003817	3.33534	8.15235	62.9869	101.202	5.13205	8.11636	15	Similar to At1g06620: 1-aminocyclopropane-1-carboxylate oxidase homolog 1 (Arabidopsis thaliana)
PHYAM_017370	0.291371	0.440713	5.65443	9.7461	0.160776	0.524264	15	Similar to ZED1: Non-functional pseudokinase ZED1 (Arabidopsis thaliana)
PHYAM_017720	1.84141	2.07401	30.3178	52.5458	2.0613	4.56127	15	Similar to UGT89B1: UDP-glycosyltransferase 89B1 (Arabidopsis thaliana)
PHYAM_017722	0.60418	0.580652	8.76534	14.3507	0.363542	1.70368	15	Protein of unknown function
PHYAM_014955	0	0	0.755998	1.48447	0.0140882	0.0585457	15	Similar to L-lactate dehydrogenase A (Hordeum vulgare)
PHYAM_028321	0.0198087	0.11027	8.11512	14.8934	0	0.480423	15	Similar to At2g44790: Uclacyanin-2 (Arabidopsis thaliana)
PHYAM_007959	0.873878	2.2299	10.9081	53.4384	0.78084	1.36339	15	Protein of unknown function
PHYAM_021171	0.166892	0.278806	4.31297	22.8308	0.382091	0.954089	15	Similar to ACT: Vinorine synthase (Rauvolfia serpentina)
PHYAM_012261	0.0594241	0.0995912	3.9931	17.7849	0.0553603	0.373169	15	Similar to At3g50280: Uncharacterized acetyltransferase At3g50280 (Arabidopsis thaliana)
PHYAM_021533	0.0212677	0	5.28089	25.304	0	0.148293	15	Similar to AS: Hydroquinone glucosyltransferase (Rauvolfia serpentina)
PHYAM_026850	0.087712	0.152707	5.90784	30.0331	0.0686824	0.486305	15	Similar to 7OMT: (R%2CS)-reticuline 7-O-methyltransferase (Papaver somniferum)
PHYAM_027398	0	0	1.56906	9.10166	0	0.0190118	15	Similar to OMT1: Caffeic acid 3-O-methyltransferase 1 (Populus tremuloides)
PHYAM_016563	0.412858	2.18118	8.4332	34.9318	0.161502	0.192635	15	Similar to Major allergen Pru ar 1 (Prunus armeniaca)
PHYAM_025239	1.53554	1.36613	20.1284	72.3605	1.14722	4.09359	15	Similar to NAC002: NAC domain-containing protein 2 (Arabidopsis thaliana)
PHYAM_002096	0.0476927	0.221154	0.821884	0.477587	0.0304915	0.0502449	15	Similar to HAK5: Potassium transporter 5 (Oryza sativa subsp. japonica)
PHYAM_002969	0.802369	1.44353	20.8736	15.7184	1.12704	1.07538	15	Similar to RAB2BV: Ras-related protein Rab2BV (Beta vulgaris)
PHYAM_020491	7.13737	17.2227	175.611	146.169	10.8462	13.8708	15	Similar to Short-chain type dehydrogenase/reductase (Picea abies)
PHYAM_026972	1.50419	1.921	20.9314	17.5898	1.49389	2.0622	15	Similar to ZIP4: TPR repeat-containing protein ZIP4 (Arabidopsis thaliana)
PHYAM_023696	0.0533615	0.175484	1.12776	0.899668	0.0590825	0.0128935	15	Similar to TOGT1: Scopoletin glucosyltransferase (Nicotiana tabacum)
PHYAM_021394	0	0.0332317	2.21011	1.70684	0	0.318741	15	Similar to WRKY75: Probable WRKY transcription factor 75 (Arabidopsis thaliana)
PHYAM_005316	0.050709	0.137832	13.7113	14.7943	0.049949	0.23194	15	Similar to Cytochrome P450 CYP72A219 (Panax ginseng)
PHYAM_019088	0	0	27.5474	27.2693	0	0	15	Similar to ABP19A: Auxin-binding protein ABP19a (Prunus persica)
PHYAM_013275	0.0191331	0.00994493	1.10095	1.49927	0.010147	0.0214485	15	Similar to CAD: Probable mannitol dehydrogenase (Fragaria ananassa)
PHYAM_029163	0.0262821	0	1.20219	1.46211	0	0.141467	15	Similar to GLIP2: GDSL esterase/lipase 2 (Arabidopsis thaliana)
PHYAM_012126	0.0641122	0	208.686	110.001	0.235463	1.20411	15	Similar to GRXC9: Glutaredoxin-C9 (Arabidopsis thaliana)
PHYAM_019116	0.042392	0.0919335	3.08838	1.87418	0.062677	0.0875016	15	Similar to MYB15: Transcription factor MYB15 (Arabidopsis thaliana)
PHYAM_020017	0.0399544	0.0507349	12.5361	8.63658	0	0.543289	15	Similar to STH-21: Pathogenesis-related protein STH-21 (Solanum tuberosum)
PHYAM_001504	7.3729	38.3491	400.56	806.471	9.9826	28.3245	15	Protein of unknown function
PHYAM_022826	3.74151	1.45504	73.7194	67.3002	6.01402	7.82795	15	Similar to DTX27: Protein DETOXIFICATION 27 (Arabidopsis thaliana)
PHYAM_028792	5.62107	1.13465	35.3393	139.018	3.20011	6.75486	15	Protein of unknown function
PHYAM_009639	1.17432	0.513515	38.7299	24.3237	0.359932	4.0463	15	Similar to PARA: Probable glutathione S-transferase parA (Nicotiana tabacum)
PHYAM_029765	0.482947	0.587813	26.8649	11.9393	0.205341	1.6625	15	Similar to UGT75L6: Crocetin glucosyltransferase%2C chloroplastic (Gardenia jasminoides)
PHYAM_029288	50.4616	7.82377	920.508	1431.77	21.773	112.245	15	Similar to Probable glutathione S-transferase (Nicotiana tabacum)
PHYAM_014252	0.820595	2.58789	23.6528	111.861	0.623253	2.83815	15	Similar to FAOMT: Flavonoid 3'%2C5'-methyltransferase (Vitis vinifera)
PHYAM_001015	0.136658	0.492895	21.9529	1.3186	0.0884646	0.200932	15	Similar to MYB15: Transcription factor MYB15 (Arabidopsis thaliana)
PHYAM_002003	0.116819	0.419524	3.66467	0.955169	0.0658808	0.0811197	15	Similar to ValCS: Valencene synthase (Vitis vinifera)
PHYAM_010772	0.135171	0.302088	42.1023	13.0891	0.278164	0.999058	15	Similar to WRKY75: Probable WRKY transcription factor 75 (Arabidopsis thaliana)
PHYAM_018916	0.11417	0.273235	34.8315	6.93394	0.172226	0.584385	15	Similar to ERF1B: Ethylene-responsive transcription factor 1B (Arabidopsis thaliana)
PHYAM_021811	1.53699	2.48883	29.5546	66.3399	1.8681	6.68166	15	Similar to STH-21: Pathogenesis-related protein STH-21 (Solanum tuberosum)
PHYAM_003118	0.451381	2.19871	8.69953	1.88825	0.245551	0.235411	15	Protein of unknown function
PHYAM_001506	0.0178522	0.0440187	5.12044	40.6827	0.0223618	0.468248	15	Similar to ACT: Vinorine synthase (Rauvolfia serpentina)
PHYAM_009843	0.210681	0.180771	10.4407	86.4547	0.197745	0.840427	15	Similar to CGT: UDP-glycosyltransferase 13 (Mangifera indica)
PHYAM_005915	0.186417	0.234101	17.9942	131.522	0.215738	2.03813	15	Protein of unknown function
PHYAM_022802	6.0075	5.39243	97.759	717.057	6.03058	7.44892	15	Similar to Probable glutathione S-transferase (Nicotiana tabacum)
PHYAM_010440	0	0.119168	0.689637	5.21846	0	0.154225	15	Similar to GLIP2: GDSL esterase/lipase 2 (Arabidopsis thaliana)
PHYAM_020630	0.285593	0.240976	2.6265	18.144	0.225126	0.644501	15	Similar to SDR1: (+)-neomenthol dehydrogenase (Arabidopsis thaliana)
PHYAM_029263	0.0129516	0.0186469	4.7549	29.946	0	0.365476	15	Similar to At1g52360: Coatomer subunit beta'-2 (Arabidopsis thaliana)
PHYAM_005176	0.165363	0.209355	3.08514	30.2111	0.203907	0.441048	15	Similar to CYP81E8: Cytochrome P450 81E8 (Medicago truncatula)
PHYAM_010753	0.088167	0.159865	3.41167	33.7812	0.0235445	0.499906	15	Similar to GSTZ5: Protein IN2-1 homolog B (Oryza sativa subsp. japonica)
PHYAM_014158	2.45438	2.822	14.253	88.2086	2.41619	1.79109	15	Similar to ELF4: Protein EARLY FLOWERING 4 (Arabidopsis thaliana)
PHYAM_008536	0.0701462	0.25963	4.20404	69.3244	0.0805789	0.834522	15	Protein of unknown function
PHYAM_025868	0.145425	0.838785	3.93374	53.5867	0.438022	0.271182	15	Similar to HRD1B: ERAD-associated E3 ubiquitin-protein ligase HRD1B (Arabidopsis thaliana)
PHYAM_019776	0.498337	0.637425	5.64828	164.751	0.682317	0.860993	15	Similar to DMR6: Protein DOWNY MILDEW RESISTANCE 6 (Arabidopsis thaliana)
PHYAM_022737	2.32735	4.05643	18.3734	1136.53	2.85964	3.78246	15	Similar to HIPP39: Heavy metal-associated isoprenylated plant protein 39 (Arabidopsis thaliana)
PHYAM_005114	1.84228	0.498751	15.188	92.8259	1.3464	2.86183	15	Similar to GLIP5: GDSL esterase/lipase 5 (Arabidopsis thaliana)
PHYAM_001476	0.092937	0	4.48088	159.604	0.090576	1.49587	15	Protein of unknown function
PHYAM_013201	0.499088	0.0919105	4.21987	202.289	0.592976	2.27072	15	Protein of unknown function
PHYAM_018326	0.0522424	0.0685394	1.12334	18.3949	0	0.245487	15	Similar to At1g34575: Berberine bridge enzyme-like 14 (Arabidopsis thaliana)
PHYAM_011671	2.60177	2.59678	16.0174	93.7268	3.56631	9.13813	15	Similar to At5g13200: GEM-like protein 5 (Arabidopsis thaliana)
PHYAM_012444	1.89723	2.40047	9.87944	71.5753	1.57519	3.42838	15	Similar to DODA: 4%2C5-DOPA dioxygenase extradiol (Beta vulgaris)
PHYAM_025018	3.59361	4.98504	17.1306	114.957	2.58284	5.19576	15	Similar to PER73: Peroxidase 73 (Arabidopsis thaliana)
PHYAM_018523	0.0269987	0.0562694	1.00893	6.93315	0.0875789	0.280014	15	Similar to CSLA2: Glucomannan 4-beta-mannosyltransferase 2 (Arabidopsis thaliana)
PHYAM_003129	0.0518214	0.177482	0.683043	1.36	0.0687842	0.213023	15	Similar to TH2: Bifunctional TH2 protein%2C mitochondrial (Arabidopsis thaliana)
PHYAM_009953	0.0468934	0.0922915	0.384112	0.959551	0.058176	0.0998003	15	Similar to At1g74360: Probable LRR receptor-like serine/threonine-protein kinase At1g74360 (Arabidopsis thaliana)
PHYAM_006926	0.0814635	0.120553	1.62829	4.41175	0.0831261	0.795646	15	Similar to EXLB1: Expansin-like B1 (Oryza sativa subsp. japonica)
PHYAM_013597	5.27528	3.62166	24.4333	79.99	6.90215	9.66063	15	Similar to GAPC: Glyceraldehyde-3-phosphate dehydrogenase%2C cytosolic (Antirrhinum majus)
PHYAM_005240	0.0308889	0.140578	0.794396	2.88704	0.0204445	0.218067	15	Protein of unknown function
PHYAM_018079	0.011923	0.0819901	0.503582	2.16911	0.0146342	0.235509	15	Similar to GSO2: LRR receptor-like serine/threonine-protein kinase GSO2 (Arabidopsis thaliana)
PHYAM_006122	1.04771	0.419269	4.65381	18.5316	0.565817	1.62371	15	Similar to CML45: Probable calcium-binding protein CML45 (Arabidopsis thaliana)
PHYAM_019977	1.1586	1.22449	10.5809	36.0681	1.50214	3.54342	15	Similar to CHI: Chalcone--flavonone isomerase (Camellia sinensis)
PHYAM_014594	0.124628	0.1573	0.800408	4.3119	0.0639016	0.369528	15	Similar to CODM: Codeine O-demethylase (Papaver somniferum)
PHYAM_021590	10.8745	8.72428	58.7016	270.609	5.10671	15.5975	15	Similar to PARA: Probable glutathione S-transferase parA (Nicotiana tabacum)
PHYAM_022226	0.449987	0.652177	2.88376	13.4718	0.31084	0.811702	15	Similar to ATL6: E3 ubiquitin-protein ligase ATL6 (Arabidopsis thaliana)
PHYAM_013777	0.332646	0.616519	10.8041	17.3823	0.723236	3.12802	15	Protein of unknown function
PHYAM_024953	43.6709	39.3463	199.942	356.041	47.5397	58.442	15	Similar to At1g60710: Probable aldo-keto reductase 4 (Arabidopsis thaliana)
PHYAM_021576	0.653478	1.2468	5.40301	14.7056	0.584552	2.72714	15	Protein of unknown function
PHYAM_000536	0.0104973	0	1.09758	0.544681	0.0923024	0.276306	15	Similar to PAP2: Purple acid phosphatase 2 (Ipomoea batatas)
PHYAM_022321	1.47279	2.14088	22.6829	9.88211	2.00118	1.92265	15	Protein of unknown function
PHYAM_007065	9.30867	8.07075	88.1356	62.25	10.1689	12.7252	15	Similar to GT3: Putative UDP-glucose flavonoid 3-O-glucosyltransferase 3 (Fragaria ananassa)
PHYAM_026672	22.1961	31.6521	213.122	143.516	24.5392	30.6958	15	Similar to PER57: Peroxidase 57 (Arabidopsis thaliana)
PHYAM_020964	0.309699	0.162789	3.55913	2.95394	0.213786	0.572327	15	Similar to XLT2: Xyloglucan galactosyltransferase XLT2 (Arabidopsis thaliana)
PHYAM_016496	1.98203	4.69624	17.1921	16.9428	2.11461	4.12185	15	Similar to Histone H2A.1 (Solanum lycopersicum)
PHYAM_024730	0.303423	0.728086	2.83415	2.59955	0.279595	0.610071	15	Similar to PUB24: E3 ubiquitin-protein ligase PUB24 (Arabidopsis thaliana)
PHYAM_026645	1.31457	1.23376	10.7373	11.3448	0.846303	2.53217	15	Protein of unknown function
PHYAM_027113	0.181312	0.521486	3.60269	3.47959	0.320294	0.829502	15	Protein of unknown function
PHYAM_006816	3.43987	2.562	20.5037	23.0832	2.96384	11.0564	15	Similar to NAC081: Protein ATAF2 (Arabidopsis thaliana)
PHYAM_016604	0.609361	0.223891	5.07684	10.9436	0.210755	3.10846	15	Similar to CML41: Probable calcium-binding protein CML41 (Arabidopsis thaliana)
PHYAM_007573	6.90886	3.77249	36.9171	45.9314	7.54656	14.4032	15	Similar to 3GGT: Anthocyanidin 3-O-glucoside 2''-O-glucosyltransferase (Ipomoea nil)
PHYAM_018966	1.82432	3.17379	12.1668	14.2831	2.69425	3.79378	15	Similar to Cytochrome P450 CYP72A219 (Panax ginseng)
PHYAM_021053	0.356753	0.0772884	4.34235	9.64282	0	2.36545	15	Protein of unknown function
PHYAM_026714	0.527211	0.166651	7.00677	16.6253	0.841248	4.24208	15	Similar to TKPR1: Tetraketide alpha-pyrone reductase 1 (Arabidopsis thaliana)
PHYAM_002138	0.465372	0.347829	41.8934	131.914	0.412877	6.44384	15	Similar to DBR2: Artemisinic aldehyde Delta(11(13)) reductase (Artemisia annua)
PHYAM_012438	1.18085	3.69737	54.7711	149.545	1.40785	5.97516	15	Similar to At1g06620: 1-aminocyclopropane-1-carboxylate oxidase homolog 1 (Arabidopsis thaliana)
PHYAM_009293	0.512995	0.436711	25.5294	111.701	0.259279	4.21823	15	Similar to CML14: Probable calcium-binding protein CML14 (Oryza sativa subsp. japonica)
PHYAM_025517	0.488073	0.560089	171.418	931.932	0.233077	8.32459	15	Similar to ABP19A: Auxin-binding protein ABP19a (Prunus persica)
PHYAM_013276	0.0524434	0.0818558	40.7048	412.454	0.112287	2.27971	15	Similar to ELI3: Probable mannitol dehydrogenase (Mesembryanthemum crystallinum)
PHYAM_021473	1.8766	1.92097	238.556	2089.96	0.864796	27.7405	15	Similar to HSP26-A: Probable glutathione S-transferase (Glycine max)
PHYAM_016525	0.333595	0.43995	80.0219	114.69	0.334517	9.05944	15	Similar to Probable glutathione S-transferase (Nicotiana tabacum)
PHYAM_022684	0.156021	0.193835	23.7576	28.8329	0.183695	1.71854	15	Similar to ZIFL1: Protein ZINC INDUCED FACILITATOR-LIKE 1 (Arabidopsis thaliana)
PHYAM_016430	0.132597	1.06717	41.0179	28.1212	0.0836851	3.30133	15	Protein of unknown function
PHYAM_017059	0.127366	0.226491	14.0131	9.01573	0.0905741	1.12253	15	Similar to FHT: Flavanone 3-dioxygenase (Petroselinum crispum)
PHYAM_016726	0.272281	0.155417	83.7807	19.9361	0.0839161	1.19154	15	Protein of unknown function
PHYAM_027429	1.33897	7.24731	217.777	134.867	2.25548	24.6739	15	Similar to At2g44790: Uclacyanin-2 (Arabidopsis thaliana)
PHYAM_028138	1.15293	0.0775439	170.088	94.3629	0.785669	10.0574	15	Similar to CYP81E1: Isoflavone 2'-hydroxylase (Glycyrrhiza echinata)
PHYAM_004126	0.0230226	0.120057	3.00665	15.6291	0.0640159	0.81153	15	Similar to COMT1: Caffeic acid 3-O-methyltransferase (Prunus dulcis)
PHYAM_009292	1.58246	1.95439	37.6762	192.666	1.93895	10.75	15	Similar to CML5: Calmodulin-like protein 5 (Arabidopsis thaliana)
PHYAM_018321	0.126634	0.177741	2.45043	12.1549	0.205293	0.988231	15	Similar to PDR1: Pleiotropic drug resistance protein 1 (Nicotiana tabacum)
PHYAM_025366	2.76897	4.30241	72.0094	458.823	3.46955	30.9599	15	Similar to Os02g0491600: Putative germin-like protein 2-1 (Oryza sativa subsp. japonica)
PHYAM_009027	0.143222	0.310452	1.76752	7.71135	0.130828	0.853634	15	Similar to GAD4: Glutamate decarboxylase 4 (Arabidopsis thaliana)
PHYAM_019399	0	0.464756	2.18712	17.6843	0.132956	1.50964	15	Similar to AMT1-2: Ammonium transporter 1 member 2 (Solanum lycopersicum)
PHYAM_019554	0.595126	0.0498879	20.2124	208.79	0.361576	19.2495	15	Protein of unknown function
PHYAM_008161	0.208238	0.290799	3.29932	25.9848	0.0744479	4.67619	15	Similar to ZAT8: Zinc finger protein ZAT8 (Arabidopsis thaliana)
PHYAM_024590	0.0964532	0.534042	3.55505	38.327	0.150742	5.57798	15	Similar to GSVIVT00023967001: Peroxidase 4 (Vitis vinifera)
PHYAM_015116	0	0	0.351102	1.91672	0.0133296	0.344083	15	Similar to At4g27290: G-type lectin S-receptor-like serine/threonine-protein kinase At4g27290 (Arabidopsis thaliana)
PHYAM_018106	0.0393285	0.0675238	1.47101	50.9592	0.0715484	0.853522	15	Similar to GH3.1: Probable indole-3-acetic acid-amido synthetase GH3.1 (Arabidopsis thaliana)
PHYAM_013506	1.48513	8.23829	46.3756	150.917	2.74809	18.3942	15	Protein of unknown function
PHYAM_002524	1.14845	3.43174	17.6124	26.9535	0.722457	5.29824	15	Similar to STH-2: Pathogenesis-related protein STH-2 (Solanum tuberosum)
PHYAM_007577	0.654015	1.09531	4.05237	4.70726	0.560758	15.8408	15	Similar to At2g13820: Non-specific lipid-transfer protein-like protein At2g13820 (Arabidopsis thaliana)
PHYAM_009447	0.138554	0.141262	1.20502	0.870578	0.123545	1.33998	15	Similar to At1g66480: Uncharacterized protein At1g66480 (Arabidopsis thaliana)
PHYAM_020838	0.332646	0.128095	8.83627	6.6437	0.475844	7.10428	15	Similar to At3g19950: E3 ubiquitin-protein ligase RING1-like (Arabidopsis thaliana)
PHYAM_028387	2.54852	3.51172	48.2385	33.1172	3.70077	26.2892	15	Similar to PGIP: Polygalacturonase inhibitor (Pyrus communis)
PHYAM_027601	0.195027	0.269234	66.5615	19.4229	0.143945	33.9124	15	Protein of unknown function
PHYAM_010343	0.162055	0.456705	59.358	55.9887	0.464518	23.0745	15	Similar to ABP20: Auxin-binding protein ABP20 (Prunus persica)
PHYAM_016539	0.0112428	0.0249699	2.73945	2.39	0	1.25538	15	Similar to SLAH1: S-type anion channel SLAH1 (Arabidopsis thaliana)
PHYAM_010087	0.00811215	0.105699	0.950897	1.85034	0.0510277	1.22143	15	Similar to NPF7.3: Protein NRT1/ PTR FAMILY 7.3 (Arabidopsis thaliana)
PHYAM_022622	0.740453	2.8534	28.2828	100.229	1.66731	98.3329	15	Protein of unknown function
PHYAM_010334	0	0	4.80267	14.1236	0	4.50191	15	Similar to At1g30700: Berberine bridge enzyme-like 8 (Arabidopsis thaliana)
PHYAM_016778	6.70037	23.8696	522.259	1850.19	7.43818	418.437	15	Protein of unknown function
PHYAM_015333	0.0927254	0.363369	4.21763	21.0727	0.430413	6.21385	15	Protein of unknown function
PHYAM_025617	0.172765	0.023045	4.73049	8.81499	0.167535	16.977	15	Similar to Polyphenol oxidase%2C chloroplastic (Malus domestica)
PHYAM_014951	0.0556098	0.33154	17.557	5.92483	0	94.7611	15	Similar to EARLI1: Lipid transfer protein EARLI 1 (Arabidopsis thaliana)
PHYAM_018597	0.125379	2.02062	7.70568	6.96741	0.1371	24.5881	15	Similar to EP3: Endochitinase EP3 (Arabidopsis thaliana)
PHYAM_002525	2.33123	11.7797	23.1571	128.929	2.6831	26.5564	15	Similar to Major allergen Mal d 1 (Malus domestica)
PHYAM_008565	1.37479	6.85574	18.2782	39.5076	1.1367	10.7733	15	Protein of unknown function
PHYAM_018522	0.132467	0.942499	1.58948	4.36855	0.0981841	4.23301	15	Similar to GSVIVT00023967001: Peroxidase 4 (Vitis vinifera)
PHYAM_027600	0.279641	9.2602	5.00236	6.53954	0.266985	7.29151	15	Similar to PIN2-CM7: Proteinase inhibitor type-2 CM7 (Solanum tuberosum)
PHYAM_023656	0.224142	2.07419	5.51713	30.8347	0.209765	5.23025	15	Similar to PER60: Peroxidase 60 (Arabidopsis thaliana)
PHYAM_003242	0.232074	0.685932	2.04469	2.23691	0.371211	1.56299	15	Similar to Pirin-like protein (Solanum lycopersicum)
PHYAM_017928	0.199074	0.593765	1.58404	4.25244	0.313288	1.63665	15	Similar to GAT1: GABA transporter 1 (Arabidopsis thaliana)
PHYAM_028409	2.55635	5.75485	14.637	58.4929	3.38472	33.3026	15	Similar to CRRSP55: Cysteine-rich repeat secretory protein 55 (Arabidopsis thaliana)
PHYAM_027677	0.0906173	1.07193	2.80469	17.0282	0.0973821	2.97201	15	Similar to Lignin-forming anionic peroxidase (Nicotiana tabacum)
PHYAM_014952	0.0556098	1.24791	3.8088	11.7577	0.056141	84.1621	15	Similar to EARLI1: Lipid transfer protein EARLI 1 (Arabidopsis thaliana)
PHYAM_000045	0.0285251	0.0364932	0.496317	0.0128583	0	0.0108598	16	Similar to RFS: Galactinol--sucrose galactosyltransferase (Pisum sativum)
PHYAM_000771	27.1578	39.5112	507.066	16.6323	11.666	35.939	16	Similar to ENDO4: Endonuclease 4 (Arabidopsis thaliana)
PHYAM_015792	12.1427	12.9353	205.256	10.8676	5.08235	14.0424	16	Similar to PER39: Peroxidase 39 (Arabidopsis thaliana)
PHYAM_005615	0.18379	0.313789	3.5193	0.159355	0.138025	0.338566	16	Similar to PP2A13: F-box protein PP2-A13 (Arabidopsis thaliana)
PHYAM_007997	4.24573	8.14652	107.053	7.72626	4.8245	11.5597	16	Similar to Osmotin-like protein (Solanum lycopersicum)
PHYAM_005113	0.134775	0.315195	2.95574	0.197282	0.151237	0.142588	16	Similar to GLIP5: GDSL esterase/lipase 5 (Arabidopsis thaliana)
PHYAM_009151	0.0721855	0.26952	2.63203	0.157569	0.118802	0.128531	16	Similar to JAG: Zinc finger protein JAGGED (Arabidopsis thaliana)
PHYAM_022465	1.73258	2.85674	33.2902	1.85324	1.83705	2.25061	16	Similar to VDAC2: Mitochondrial outer membrane protein porin 2 (Arabidopsis thaliana)
PHYAM_017786	0.997193	1.89239	15.4162	1.30245	0.938852	0.685785	16	Similar to ERF034: Ethylene-responsive transcription factor ERF034 (Arabidopsis thaliana)
PHYAM_006789	0.315706	0.853965	7.45181	0.646781	0.628702	0.583607	16	Similar to BT4: BTB/POZ and TAZ domain-containing protein 4 (Arabidopsis thaliana)
PHYAM_007839	0.412875	0.720372	8.53109	0.877979	0.662372	0.673642	16	Similar to At5g64970: Probable mitochondrial adenine nucleotide transporter BTL3 (Arabidopsis thaliana)
PHYAM_001157	5.66391	7.11883	98.8462	8.52485	6.08174	6.13814	16	Similar to At1g18265: Protein FLOURY 1-like (Arabidopsis thaliana)
PHYAM_010018	0.350307	0.367958	6.63938	0.564196	0.385971	0.376407	16	Similar to GH3.9: Putative indole-3-acetic acid-amido synthetase GH3.9 (Arabidopsis thaliana)
PHYAM_015280	30.6573	28.1151	508.062	41.4039	28.108	28.8176	16	Protein of unknown function
PHYAM_002123	0.101779	0.0802824	1.26517	0.0808001	0.0697155	0.0554177	16	Similar to At5g47470: WAT1-related protein At5g47470 (Arabidopsis thaliana)
PHYAM_004603	2.13079	2.27181	42.5654	2.30928	3.29395	2.74632	16	Similar to 4-coumarate--CoA ligase 2 (Glycine max)
PHYAM_023717	2.13791	2.2754	33.4599	1.55469	2.47603	2.44733	16	Similar to CYP71A9: Cytochrome P450 71A9 (Glycine max)
PHYAM_023335	1.2151	0.71878	21.5443	0.573498	1.56521	1.41383	16	Similar to At2g34160: Uncharacterized protein At2g34160 (Arabidopsis thaliana)
PHYAM_001665	0.623583	0.730606	7.05551	0.597622	0.541054	0.545909	16	Similar to At1g02270: Uncharacterized calcium-binding protein At1g02270 (Arabidopsis thaliana)
PHYAM_006020	0.67336	0.745304	9.22463	0.691288	0.736623	0.780422	16	Similar to TPS7: Alpha-farnesene synthase (Ricinus communis)
PHYAM_024846	31.539	30.9113	445.905	36.5648	31.4669	37.3365	16	Similar to SAT5: Serine acetyltransferase 5 (Arabidopsis thaliana)
PHYAM_022174	1.77919	1.85796	22.6181	1.61663	1.00699	2.34811	16	Protein of unknown function
PHYAM_024016	6682.12	7051.7	97524.8	7530	3497.29	9118.75	16	Protein of unknown function
PHYAM_008352	0.0824265	0.117956	1.08832	0.0419242	0.0641677	0.119568	16	Similar to BRG3: Probable BOI-related E3 ubiquitin-protein ligase 3 (Arabidopsis thaliana)
PHYAM_009444	0.0997518	0.231307	1.62182	0.112752	0.131011	0.0941289	16	Similar to CYP90B1: Cytochrome P450 90B1 (Arabidopsis thaliana)
PHYAM_011314	0.429421	1.21636	8.14673	0.395002	0.768386	0.555543	16	Similar to At1g43650: WAT1-related protein At1g43650 (Arabidopsis thaliana)
[truncated: 1,551 more rows]
